# Supplementary material for: Sestrin prevents atrophy of disused and aging muscles by integrating anabolic and catabolic signals
Source: Nat Commun. 2020 Jan 13;11:189. doi: 10.1038/s41467-019-13832-9 (PMC6955241; doi:10.1038/s41467-019-13832-9)
Supplement: Supplementary file 2 — Supplementary Data 1 [file 41467_2019_13832_MOESM2_ESM.xlsx]

## Sheet: Sartori et al
Sartori et al. Denervation 14 days
ID	adj.P.Val	P.Value	t	B	logFC	Gene.symbol	Gene.title					All genes (5256)
A_51_P242400	0.001723	1.51e-05	14.9956	4.02165	10.2701	Krt8	keratin 8					0610009L18Rik
A_51_P288009	0.001544	1.1e-05	15.9511	4.35237	10.1954	Chrng	cholinergic receptor, nicotinic, gamma polypeptide					0610009O20Rik
A_51_P242399	0.002011	2.26e-05	13.8769	3.60085	10.1618	Krt8	keratin 8					0610012G03Rik
A_51_P324814	0.00128	7.7e-06	17.0658	4.70861	9.70642	Krt18	keratin 18					0610030E20Rik
A_52_P113611	0.001946	2.04e-05	14.1557	3.70935	7.78454	Scn5a	sodium channel, voltage-gated, type V, alpha					0610040B10Rik
A_52_P105458	0.001064	3.46e-06	19.8869	5.4903	7.4806							0610040J01Rik
A_52_P458682	0.000798	1.31e-06	23.9023	6.37247	7.15271	Gsta2	glutathione S-transferase, alpha 2 (Yc2)					1110006O24Rik
A_51_P422751	0.000834	1.84e-06	22.4252	6.07456	7.09061	Clca1	chloride channel accessory 1					1110014L15Rik
A_51_P220156	0.002359	3.24e-05	12.9457	3.21933	7.07431	Bpifb1	BPI fold containing family B, member 1					1110019B24Rik
A_52_P95096	0.011034	0.000734	6.96613	-0.241252	7.06963	1700025L06Rik	RIKEN cDNA 1700025L06 gene					1110020A21Rik
A_52_P627269	0.001192	5.45e-06	18.233	5.05128	6.94097	Ces2b	carboxyesterase 2B					1110034G24Rik
A_51_P250337	0.000834	1.81e-06	22.4974	6.08979	6.91	Igfn1	immunoglobulin-like and fibronectin type III domain containing 1					1110046J04Rik
A_52_P318361	0.000655	6.51e-07	27.3122	6.96402	6.89454	Ces2c	carboxylesterase 2C					1110065P20Rik
A_51_P206585	0.000735	9.8e-07	25.2745	6.62543	6.8816	Runx1	runt related transcription factor 1					1190007I07Rik
A_52_P638030	0.000671	7.99e-07	26.2755	6.79696	6.67885	Gm13583	predicted gene 13583					1700001C02Rik
A_52_P439502	0.000553	4.82e-07	28.9119	7.20252	6.65046	Plekhh1	pleckstrin homology domain containing, family H (with MyTH4 domain) member 1					1700001L05Rik
A_51_P240253	0.001028	3.19e-06	20.1918	5.56588	6.51643	Rrad	Ras-related associated with diabetes					1700007K09Rik
A_52_P28960	0.00173	1.55e-05	14.9128	3.99181	6.4531	Gdf6	growth differentiation factor 6					1700007K13Rik
A_51_P297498	0.000553	2.38e-07	33.0363	7.72578	6.40402							1700011I03Rik
A_51_P213676	0.000553	3.02e-07	31.6024	7.55736	6.3796	Col19a1	collagen, type XIX, alpha 1					1700016K19Rik
A_51_P180413	0.000972	2.83e-06	20.6582	5.67847	6.35135	Nrcam	neuronal cell adhesion molecule					1700020I14Rik
A_51_P305140	0.001087	3.64e-06	19.6957	5.4421	6.33263	Gsta1	glutathione S-transferase, alpha 1 (Ya)					1700021F05Rik
A_51_P305138	0.001192	5.4e-06	18.2614	5.05926	6.27857							1700023F06Rik
A_52_P120803	0.000692	8.89e-07	25.745	6.70736	6.24628	Ankrd1	ankyrin repeat domain 1 (cardiac muscle)					1700025G04Rik
A_52_P1004880	0.0016	1.23e-05	15.6015	4.23424	6.23593							1700025L06Rik
A_52_P80787	0.000423	1.16e-08	58.4898	9.35805	6.01267	A630038E17Rik	RIKEN cDNA A630038E17 gene					1700029J07Rik
A_51_P450929	0.000423	1.22e-07	37.5309	8.17695	5.9287	Chrnd	cholinergic receptor, nicotinic, delta polypeptide					1700066M21Rik
A_51_P415675	0.001028	3.15e-06	20.2404	5.57776	5.91949	Gdf5	growth differentiation factor 5					1700086L19Rik
A_51_P287617	0.000868	2.08e-06	21.9036	5.96239	5.82935	Plekhh1	pleckstrin homology domain containing, family H (with MyTH4 domain) member 1					1700094D03Rik
A_51_P146726	0.000756	1.16e-06	24.481	6.4818	5.7957	Col19a1	collagen, type XIX, alpha 1					1700101I11Rik
A_52_P294834	0.00567	0.000208	8.99417	1.1823	5.78281	Ces2f	carboxylesterase 2F					1700113A16Rik
A_51_P310594	0.000423	1.15e-07	37.9424	8.21321	5.75406	Aldh3a1	aldehyde dehydrogenase family 3, subfamily A1					1700113H08Rik
A_51_P514405	0.001171	4.65e-06	18.7962	5.20655	5.54676	Slc2a5	solute carrier family 2 (facilitated glucose transporter), member 5					1810009A15Rik
A_52_P514352	0.002254	2.93e-05	13.1978	3.32563	5.54293	Kcnk5	potassium channel, subfamily K, member 5					1810010H24Rik
A_51_P508300	0.001153	4.18e-06	19.1817	5.30932	5.46741	Kcnn3	potassium intermediate/small conductance calcium-activated channel, subfamily N, member 3					1810011O10Rik
A_51_P150763	0.002381	3.31e-05	12.8911	3.196	5.31485	Ropn1l	ropporin 1-like					1810013L24Rik
A_52_P707535	0.00334	7.05e-05	11.1259	2.37671	5.28898							1810014B01Rik
A_52_P819916	0.00289	5.21e-05	11.8017	2.7061	5.27764							1810037I17Rik
A_51_P480390	0.000423	1.33e-07	36.8768	8.11772	5.23476	Meig1	meiosis expressed gene 1					1810043G02Rik
A_51_P382849	0.000423	1.16e-07	37.8593	8.20594	5.22008	Emb	embigin					1810059H22Rik
A_52_P10622	0.000423	6.69e-08	42.0086	8.53389	5.19205	Emb	embigin					1810062O18Rik
A_52_P639048	0.000553	4.69e-07	29.0598	7.22348	5.13686	Adra1b	adrenergic receptor, alpha 1b					2010004M13Rik
A_51_P328890	0.003328	7e-05	11.1415	2.38456	5.13632	Tekt1	tektin 1					2010107E04Rik
A_51_P256066	0.000821	1.54e-06	23.208	6.23594	5.11756	Tiam2	T cell lymphoma invasion and metastasis 2					2010107G23Rik
A_52_P247953	0.018153	0.00177	5.79236	-1.24052	5.11144	Myh3	myosin, heavy polypeptide 3, skeletal muscle, embryonic					2010109I03Rik
A_51_P344263	0.000434	1.47e-07	36.1901	8.05333	5.10441	Baalc	brain and acute leukemia, cytoplasmic					2010111I01Rik
A_51_P363947	0.003043	5.82e-05	11.5521	2.58688	5.08347	Cdkn1a	cyclin-dependent kinase inhibitor 1A (P21)					2210011G09Rik
A_52_P116184	0.005102	0.000165	9.41053	1.43658	5.06961	Gm2795	predicted gene 2795					2210013O21Rik
A_51_P261059	0.000553	2.8e-07	32.0386	7.61001	5.06696	Cpne2	copine II					2210016F16Rik
A_51_P427132	0.001383	8.62e-06	16.7007	4.59525	5.04027	Fbxl13	F-box and leucine-rich repeat protein 13					2210019I11Rik
A_51_P513716	0.001191	4.91e-06	18.6003	5.15325	5.01263	Ankrd55	ankyrin repeat domain 55					2210408F21Rik
A_51_P447614	0.000834	1.81e-06	22.4913	6.08851	4.99806	Plekhh2	pleckstrin homology domain containing, family H (with MyTH4 domain) member 2					2210409D07Rik
A_51_P513573	0.002772	4.83e-05	11.9783	2.78881	4.98894	Ces2c	carboxylesterase 2C					2210416O15Rik
A_51_P328889	0.00128	7.43e-06	17.1827	4.74428	4.96994	Tekt1	tektin 1					2310001H17Rik
A_51_P512384	0.002423	3.55e-05	12.7188	3.12167	4.89129	Timp1	tissue inhibitor of metalloproteinase 1					2310001K24Rik
A_51_P167668	0.013954	0.00112	6.38622	-0.716153	4.8654	Myh3	myosin, heavy polypeptide 3, skeletal muscle, embryonic					2310002L09Rik
A_51_P474498	0.007651	0.00037	8.0091	0.532441	4.83324	Tac4	tachykinin 4					2310009B15Rik
A_51_P370438	0.003846	9.42e-05	10.5134	2.05928	4.83181	Lpin2	lipin 2					2310010J17Rik
A_51_P501002	0.001882	1.86e-05	14.4047	3.80418	4.80898	5730419F03Rik	RIKEN cDNA 5730419F03 gene					2310015A10Rik
A_51_P518051	0.000671	7.56e-07	26.5515	6.84246	4.7724	Dusp4	dual specificity phosphatase 4					2310022A10Rik
A_51_P512379	0.000594	5.48e-07	28.2234	7.10261	4.76506							2310022B05Rik
A_51_P372550	0.001171	4.54e-06	18.8817	5.22958	4.74728	Cgref1	cell growth regulator with EF hand domain 1					2310033P09Rik
A_52_P93284	0.010133	0.000641	7.16272	-0.087894	4.71895	Mycl	v-myc avian myelocytomatosis viral oncogene lung carcinoma derived					2310034G01Rik
A_52_P456243	0.001923	1.97e-05	14.252	3.74628	4.71832	2900079G21Rik	RIKEN cDNA 2900079G21 gene					2310035P21Rik
A_51_P172085	0.001028	3.17e-06	20.2148	5.57151	4.71159	Arhgdig	Rho GDP dissociation inhibitor (GDI) gamma					2310057M21Rik
A_52_P354844	0.000553	3.43e-07	30.8381	7.46198	4.69308	Eda2r	ectodysplasin A2 receptor					2410002F23Rik
A_51_P150770	0.002774	4.85e-05	11.9695	2.7847	4.65886	Ropn1l	ropporin 1-like					2410006F04Rik
A_51_P458781	0.004021	0.000103	10.3298	1.96039	4.65624	Hpgd	hydroxyprostaglandin dehydrogenase 15 (NAD)					2410089E03Rik
A_51_P276051	0.004193	0.000112	10.1541	1.86402	4.64604	Micall2	MICAL-like 2					2410131K14Rik
A_52_P21	0.000834	1.64e-06	22.9144	6.17636	4.61351	Ttc9	tetratricopeptide repeat domain 9					2410141K09Rik
A_51_P472829	0.000553	2.46e-07	32.8376	7.70322	4.60581	Aif1l	allograft inflammatory factor 1-like					2510009E07Rik
A_51_P160673	0.003466	7.54e-05	10.9823	2.30398	4.59195	Kcne1l	potassium voltage-gated channel, Isk-related family, member 1-like, pseudogene					2610002M06Rik
A_51_P102122	0.000671	8.46e-07	25.9913	6.74932	4.56908	Myog	myogenin					2610005L07Rik
A_52_P148222	0.001018	3.03e-06	20.3857	5.61312	4.55533	Nrcam	neuronal cell adhesion molecule					2610027H17Rik
A_52_P533707	0.000423	7.06e-08	41.5883	8.50365	4.5532	Chrna1	cholinergic receptor, nicotinic, alpha polypeptide 1 (muscle)					2610028H24Rik
A_51_P520879	0.000553	4.04e-07	29.9045	7.33979	4.53987	Sh3d19	SH3 domain protein D19					2610044O15Rik8
A_51_P400463	0.006277	0.000258	8.61022	0.937445	4.53841	Agmat	agmatine ureohydrolase (agmatinase)					2610206C17Rik
A_52_P251450	0.001699	1.47e-05	15.0732	4.04948	4.52227	Cldn2	claudin 2					2610306M01Rik
A_51_P311958	0.019065	0.00192	5.69193	-1.33331	4.51075	Orm3	orosomucoid 3					2610507B11Rik
A_52_P194316	0.000738	1.01e-06	25.1438	6.60227	4.49793	Atp13a3	ATPase type 13A3					2610524H06Rik
A_52_P342828	0.003043	5.82e-05	11.5522	2.58688	4.49562	Fez1	fasciculation and elongation protein zeta 1 (zygin I)					2700038G22Rik
A_51_P367263	0.001965	2.13e-05	14.0304	3.66089	4.44519	Lman1l	lectin, mannose-binding 1 like					2700049A03Rik
A_51_P161323	0.002368	3.28e-05	12.9137	3.20568	4.4376	Eda2r	ectodysplasin A2 receptor					2700094K13Rik
A_51_P256323	0.001544	1.09e-05	15.9571	4.35439	4.39935	Lpin2	lipin 2					2810001G20Rik
A_52_P563818	0.005111	0.000167	9.39465	1.42709	4.36831	Dclk1	doublecortin-like kinase 1					2810002D19Rik
A_51_P458778	0.003811	9.11e-05	10.5829	2.0963	4.36755	Hpgd	hydroxyprostaglandin dehydrogenase 15 (NAD)					2810004N23Rik
A_51_P187491	0.001664	1.35e-05	15.3201	4.1368	4.36408	Epgn	epithelial mitogen					2810006K23Rik
A_52_P686322	0.003216	6.58e-05	11.2795	2.45344	4.35261	Hhipl1	hedgehog interacting protein-like 1					2810013P06Rik
A_51_P338262	0.001837	1.78e-05	14.5267	3.84996	4.32959	Tnnt2	troponin T2, cardiac					2810025M15Rik
A_52_P94482	0.00159	1.2e-05	15.6644	4.25574	4.31843	Ttyh1	tweety family member 1					2810032G03Rik
A_51_P149422	0.001192	6.21e-06	17.7812	4.92211	4.30494	Gng13	guanine nucleotide binding protein (G protein), gamma 13					2810403D21Rik
A_51_P105161	0.012302	0.000897	6.68337	-0.468477	4.2953	Cpne4	copine IV					2810408A11Rik
A_52_P562401	0.001788	1.64e-05	14.7603	3.93631	4.27866	Rtn4	reticulon 4					2810410L24Rik
A_52_P382754	0.004861	0.000152	9.56295	1.5269	4.24626	Ncam1	neural cell adhesion molecule 1					2810416G20Rik
A_51_P380432	0.002289	3.06e-05	13.0844	3.27812	4.2414	Scx	scleraxis					2810417H13Rik
A_52_P27678	0.008013	0.000406	7.86039	0.427882	4.24129	Lpin2	lipin 2					2810474C18Rik
A_52_P50325	0.001544	1.09e-05	15.9565	4.35418	4.23974	Arhgdig	Rho GDP dissociation inhibitor (GDI) gamma					2810474O19Rik
A_52_P392314	0.034777	0.00506	4.59531	-2.4326	4.23396	Cpne4	copine IV					2900009J20Rik
A_52_P517447	0.00254	3.92e-05	12.4724	3.01334	4.20677							2900011G08Rik
A_51_P288010	0.001342	8.13e-06	16.8878	4.65374	4.20063	Chrng	cholinergic receptor, nicotinic, gamma polypeptide					2900026A02Rik
A_51_P307964	0.006278	0.000259	8.60802	0.936013	4.19616	Krt13	keratin 13					2900056L01Rik
A_51_P484559	0.005576	0.000199	9.07365	1.23172	4.195	1700011I03Rik	RIKEN cDNA 1700011I03 gene					2900079G21Rik
A_52_P668157	0.00807	0.000412	7.83908	0.412752	4.18853	Ncam1	neural cell adhesion molecule 1					3110001I22Rik
A_51_P397437	0.013245	0.00101	6.51538	-0.60735	4.18714	Prss46	protease, serine 46					3110037B15Rik
A_51_P475049	0.002409	3.36e-05	12.8509	3.17879	4.16258	Uchl1	ubiquitin carboxy-terminal hydrolase L1					3110039I08Rik
A_52_P917226	0.004517	0.000132	9.84171	1.68842	4.14626							3110040N11Rik
A_51_P131561	0.00159	1.2e-05	15.6794	4.26083	4.14098	Plet1	placenta expressed transcript 1					3110045C21Rik
A_52_P207163	0.008264	0.000431	7.76554	0.360244	4.13484	Eda2r	ectodysplasin A2 receptor					3110062M04Rik
A_52_P21486	0.007832	0.000386	7.94042	0.484377	4.12815	Hamp2	hepcidin antimicrobial peptide 2					3110080O07Rik
A_51_P264685	0.005861	0.000225	8.84872	1.09075	4.12114	Whrn	whirlin					3830406C13Rik
A_51_P509418	0.002806	4.97e-05	11.9109	2.75738	4.11801	5430440P10Rik	RIKEN cDNA 5430440P10 gene					3930402G23Rik
A_52_P24308	0.004124	0.000108	10.2312	1.90654	4.09692	Uchl1	ubiquitin carboxy-terminal hydrolase L1					4632415L05Rik
A_52_P730985	0.001963	2.11e-05	14.055	3.67046	4.08837							4632427E13Rik
A_52_P189725	0.00159	1.21e-05	15.6583	4.25366	4.04702	Chrna1	cholinergic receptor, nicotinic, alpha polypeptide 1 (muscle)					4921509J17Rik
A_52_P413395	0.000553	3.12e-07	31.4009	7.53262	4.00227	Sln	sarcolipin					4921511H03Rik
A_52_P658320	0.002423	3.55e-05	12.7195	3.12195	3.99022	Mfsd7a	major facilitator superfamily domain containing 7A					4930402D18Rik
A_51_P211765	0.003525	7.79e-05	10.9126	2.2683	3.98443	Rin1	Ras and Rab interactor 1					4930449E01Rik
A_52_P361165	0.004021	0.000103	10.3287	1.95979	3.98246	Ass1	argininosuccinate synthetase 1					4930451G09Rik
A_51_P332717	0.001392	8.72e-06	16.6652	4.58403	3.98205	Ugcg	UDP-glucose ceramide glucosyltransferase					4930453N24Rik
A_51_P296608	0.000423	4.46e-08	45.3613	8.75445	3.97422	Gadd45a	growth arrest and DNA-damage-inducible 45 alpha					4930456L15Rik
A_51_P261931	0.009854	0.000613	7.22835	-0.037514	3.96773	A930003A15Rik	RIKEN cDNA A930003A15 gene					4930463O16Rik
A_52_P52703	0.006551	0.000276	8.49416	0.86137	3.94566	Sh3d19	SH3 domain protein D19					4930465K10Rik
A_51_P338713	0.002564	4.05e-05	12.3933	2.97807	3.94237	Ass1	argininosuccinate synthetase 1					4930481A15Rik
A_51_P448479	0.001729	1.54e-05	14.9427	4.00263	3.93898	Slc10a4	solute carrier family 10 (sodium/bile acid cotransporter family), member 4					4930515G13Rik
A_52_P299846	0.000553	3.99e-07	29.9684	7.34836	3.90656	Sh3rf1	SH3 domain containing ring finger 1					4930519P11Rik
A_51_P347333	0.002205	2.74e-05	13.3729	3.39815	3.9065	Dusp4	dual specificity phosphatase 4					4930524J08Rik
A_52_P87713	0.000756	1.16e-06	24.4607	6.47803	3.90397	Timp1	tissue inhibitor of metalloproteinase 1					4930535I16Rik
A_51_P433141	0.008383	0.000444	7.72122	0.328374	3.90287	Tro	trophinin					4930538K18Rik
A_51_P423308	0.000834	1.81e-06	22.5051	6.09141	3.89062	Igfbp2	insulin-like growth factor binding protein 2					4930558C23Rik
A_52_P273169	0.013228	0.00101	6.51834	-0.604875	3.88922	Sh3d19	SH3 domain protein D19					4930573O21Rik
A_52_P363051	0.042191	0.00682	4.28862	-2.77048	3.88835	Myh8	myosin, heavy polypeptide 8, skeletal muscle, perinatal					4930577N17Rik
A_52_P430348	0.001965	2.13e-05	14.0324	3.6617	3.88275	Serpinb1b	serine (or cysteine) peptidase inhibitor, clade B, member 1b					4930579G24Rik
A_51_P410101	0.000944	2.52e-06	21.1203	5.78658	3.87126	Spsb2	splA/ryanodine receptor domain and SOCS box containing 2					4931402G19Rik
A_51_P486748	0.001171	4.62e-06	18.813	5.2111	3.87075	Opn1mw	opsin 1 (cone pigments), medium-wave-sensitive (color blindness, deutan)					4931406P16Rik
A_51_P270355	0.002988	5.59e-05	11.6411	2.62968	3.8691	Dclk1	doublecortin-like kinase 1					4931428F04Rik
A_52_P517762	0.000798	1.3e-06	23.9617	6.38388	3.85091	Slc44a4	solute carrier family 44, member 4					4931440F15Rik
A_51_P428384	0.000671	8.25e-07	26.1118	6.76961	3.82374	Ttyh1	tweety family member 1					4932438A13Rik
A_52_P811226	0.005415	0.000188	9.17162	1.29205	3.8221	Gm3830	predicted gene 3830					4933404O12Rik
A_51_P150480	0.000423	5.06e-08	44.2957	8.68811	3.81579	Myl12a	myosin, light chain 12A, regulatory, non-sarcomeric					4933407L21Rik
A_52_P354509	0.026031	0.00317	5.10212	-1.90421	3.80749	Klhdc8a	kelch domain containing 8A					4933431E20Rik
A_51_P380699	0.031214	0.00424	4.78301	-2.23265	3.80649	Acsl6	acyl-CoA synthetase long-chain family member 6					4933434E20Rik
A_51_P436567	0.006973	0.00031	8.29946	0.731511	3.80545	Ces2b	carboxyesterase 2B					5031425E22Rik
A_52_P95910	0.000423	7.94e-08	40.6748	8.43574	3.79797	Ugcg	UDP-glucose ceramide glucosyltransferase					5031439G07Rik
A_51_P311235	0.003412	7.31e-05	11.0497	2.33822	3.79579							5033421B08Rik
A_52_P544523	0.003936	9.9e-05	10.4117	2.00472	3.78838	Myl4	myosin, light polypeptide 4					5330421C15Rik
A_51_P297799	0.003929	9.85e-05	10.4215	2.01004	3.77751	Rap1gap2	RAP1 GTPase activating protein 2					5430411C19Rik
A_51_P180891	0.002413	3.41e-05	12.8121	3.16208	3.77003	Ttc39c	tetratricopeptide repeat domain 39C					5430434G16Rik
A_51_P311566	0.024733	0.00294	5.19099	-1.81526	3.76742							5430440P10Rik
A_51_P413130	0.002463	3.67e-05	12.633	3.08421	3.76029	Myl4	myosin, light polypeptide 4					5530601H04Rik
A_52_P39756	0.001788	1.64e-05	14.7535	3.93381	3.75769	Rap1gap2	RAP1 GTPase activating protein 2					5730407I07Rik
A_52_P125954	0.002439	3.61e-05	12.6729	3.10168	3.75394	Plekhh1	pleckstrin homology domain containing, family H (with MyTH4 domain) member 1					5730410E19Rik
A_52_P493477	0.041494	0.00666	4.3131	-2.743	3.75008	Serpinb1c	serine (or cysteine) peptidase inhibitor, clade B, member 1c					5730419F03Rik
A_51_P481342	0.000733	9.6e-07	25.3731	6.6428	3.72861	Ugcg	UDP-glucose ceramide glucosyltransferase					5730433N10Rik
A_52_P160955	0.005111	0.000167	9.39606	1.42793	3.71314	Sox11	SRY (sex determining region Y)-box 11					5730455P16Rik
A_51_P474151	0.018055	0.00176	5.80214	-1.23155	3.70236	Awat2	acyl-CoA wax alcohol acyltransferase 2					5730508B09Rik
A_52_P1114735	0.003185	6.42e-05	11.3312	2.47897	3.6977	3110037B15Rik	RIKEN cDNA 3110037B15 gene					5730521K06Rik
A_51_P125602	0.00569	0.000209	8.9805	1.17375	3.68604							5730559C18Rik
A_51_P370720	0.009511	0.000567	7.3442	0.050443	3.68598	Tnfrsf23	tumor necrosis factor receptor superfamily, member 23					5830400J07Rik
A_51_P128336	0.000834	1.63e-06	22.9355	6.18069	3.65294	Serinc5	serine incorporator 5					5830417I10Rik
A_52_P494730	0.005991	0.000233	8.78821	1.05223	3.65288	Gm12185	predicted gene 12185					5830428M24Rik
A_52_P104606	0.009615	0.000579	7.31326	0.027073	3.6506	Tmem52b	transmembrane protein 52B					5830454E08Rik
A_52_P30632	0.001466	9.97e-06	16.2418	4.4482	3.64598	1700007K13Rik	RIKEN cDNA 1700007K13 gene					5830461L22Rik
A_51_P104012	0.000553	2.96e-07	31.7141	7.57097	3.63319	Tmem158	transmembrane protein 158					5830474E16Rik
A_52_P240542	0.001192	5.35e-06	18.2959	5.06893	3.61651	Id2	inhibitor of DNA binding 2					5930436O19Rik
A_52_P176865	0.002511	3.79e-05	12.5538	3.0494	3.60675	Gm5431	predicted gene 5431					6030419C18Rik
A_51_P385849	0.002144	2.57e-05	13.5387	3.46579	3.60558	Cyp4f39	cytochrome P450, family 4, subfamily f, polypeptide 39					6030458C11Rik
A_51_P212057	0.001837	1.77e-05	14.5392	3.85462	3.60495	Serpinb1c	serine (or cysteine) peptidase inhibitor, clade B, member 1c					6230400D17Rik
A_52_P360330	0.005278	0.000179	9.26005	1.34597	3.60422	Map1b	microtubule-associated protein 1B					6230424C14Rik
A_51_P386069	0.003003	5.63e-05	11.625	2.62195	3.60051	Rab9b	RAB9B, member RAS oncogene family					6330416G13Rik
A_51_P303620	0.001899	1.9e-05	14.347	3.7824	3.58835	Whrn	whirlin					6330509M05Rik
A_51_P192585	0.005392	0.000186	9.18877	1.30255	3.58079	5830474E16Rik	RIKEN cDNA 5830474E16 gene					6430548M08Rik
A_52_P547456	0.005482	0.000193	9.12379	1.26267	3.57666	Lce1f	late cornified envelope 1F					6430571L13Rik
A_51_P334419	0.000861	1.96e-06	22.1487	6.01559	3.57345							6720475J19Rik
A_52_P355748	0.003567	8e-05	10.856	2.23915	3.56414	Arhgef2	rho/rac guanine nucleotide exchange factor (GEF) 2					6820402I19Rik
A_52_P472324	0.007895	0.000395	7.90477	0.459277	3.55672	Slpi	secretory leukocyte peptidase inhibitor					8030462N17Rik
A_51_P297434	0.005965	0.000232	8.79802	1.05849	3.55611	Sox11	SRY (sex determining region Y)-box 11					8030488J09Rik
A_51_P499530	0.001023	3.1e-06	20.3049	5.59349	3.53987	Ankrd10	ankyrin repeat domain 10					8030498J20Rik
A_52_P159276	0.001192	6.14e-06	17.8213	4.93374	3.53858	Grhl1	grainyhead-like 1 (Drosophila)					8430432A02Rik
A_52_P684037	0.004127	0.000109	10.2099	1.8948	3.53852	Ncam1	neural cell adhesion molecule 1					8430437O03Rik
A_51_P181297	0.000671	8.16e-07	26.1688	6.77917	3.52587	Serpinb1a	serine (or cysteine) peptidase inhibitor, clade B, member 1a					9030617O03Rik
A_51_P423813	0.004231	0.000114	10.1262	1.84855	3.50929	Alpi	alkaline phosphatase, intestinal					9030624J02Rik
A_51_P141546	0.031683	0.00437	4.75191	-2.26543	3.5063	Orm2	orosomucoid 2					9130023H24Rik
A_51_P327141	0.002144	2.57e-05	13.5353	3.46441	3.4973	Zap70	zeta-chain (TCR) associated protein kinase					9130401M01Rik
A_52_P394607	0.000813	1.48e-06	23.3759	6.26951	3.49428	Prune2	prune homolog 2 (Drosophila)					9230104K21Rik
A_52_P114703	0.002488	3.72e-05	12.5998	3.06965	3.48147	Sox11	SRY (sex determining region Y)-box 11					9330102E08Rik
A_52_P298071	0.046991	0.00809	4.11909	-2.9633	3.47844	Pym1	PYM homolog 1, exon junction complex associated factor					9430015G10Rik
A_51_P243808	0.000553	2.19e-07	33.5714	7.78532	3.47772	Traf3ip3	TRAF3 interacting protein 3					9430020K01Rik
A_51_P465211	0.016217	0.00145	6.04317	-1.01408	3.47646	Wfdc2	WAP four-disulfide core domain 2					9430079G20Rik
A_51_P326932	0.022677	0.00253	5.36339	-1.64571	3.46837	Prune2	prune homolog 2 (Drosophila)					9530036O11Rik
A_52_P175748	0.001208	6.47e-06	17.6417	4.88136	3.46718							9530039L23Rik
A_52_P386584	0.024357	0.00286	5.22204	-1.78443	3.45398	Ces5a	carboxylesterase 5A					9530053J19Rik
A_51_P513568	0.002523	3.86e-05	12.5107	3.03035	3.44549	Stx11	syntaxin 11					9530057J20Rik
A_52_P436564	0.002011	2.27e-05	13.8683	3.59748	3.44431	Cdh20	cadherin 20					9530068E07Rik
A_51_P124719	0.007076	0.00032	8.24906	0.697428	3.44078	Ccdc93	coiled-coil domain containing 93					9530083O12Rik
A_52_P357314	0.00121	6.54e-06	17.6071	4.87119	3.43004	A230072E10Rik	RIKEN cDNA A230072E10 gene					9530091C08Rik
A_52_P235347	0.00128	7.7e-06	17.0658	4.70862	3.42428	Fgf21	fibroblast growth factor 21					9630019E01Rik
A_52_P323852	0.004813	0.000149	9.60237	1.55003	3.421	Tnfrsf22	tumor necrosis factor receptor superfamily, member 22					9930021J03Rik
A_51_P459108	0.002663	4.49e-05	12.1485	2.86729	3.41814	Insl6	insulin-like 6					9930111J21Rik2
A_51_P273213	0.012305	0.000898	6.68231	-0.469341	3.41025	Grhl1	grainyhead-like 1 (Drosophila)					A030005L19Rik
A_51_P347965	0.000804	1.37e-06	23.7078	6.33483	3.40993	Agrp	agouti related neuropeptide					A130082J08Rik
A_51_P328725	0.005774	0.000215	8.93384	1.1445	3.40842	Sik1	salt inducible kinase 1					A230046K03Rik
A_51_P179041	0.001274	7.17e-06	17.3017	4.78026	3.37803	Tead4	TEA domain family member 4					A230055C15
A_51_P195129	0.004644	0.000139	9.7357	1.62755	3.36744	Shroom3	shroom family member 3					A230065N10Rik
A_51_P306247	0.007807	0.000383	7.95344	0.493515	3.36672	Nrcam	neuronal cell adhesion molecule					A230066D03Rik
A_51_P477128	0.007089	0.000322	8.23763	0.689669	3.36624	Gpr20	G protein-coupled receptor 20					A230072E10Rik
A_52_P37077	0.020186	0.0021	5.58285	-1.43551	3.36245	Ncam1	neural cell adhesion molecule 1					A430106F12Rik
A_52_P341120	0.000804	1.35e-06	23.7992	6.35256	3.35036	Galnt7	UDP-N-acetyl-alpha-D-galactosamine: polypeptide N-acetylgalactosaminyltransferase 7					A530013C23Rik
A_51_P246076	0.000649	6.14e-07	27.6196	7.01161	3.34016	Samd8	sterile alpha motif domain containing 8					A530099J19Rik
A_51_P242622	0.002167	2.66e-05	13.4513	3.43024	3.33618	Gldn	gliomedin					A630038E17Rik
A_52_P141136	0.001952	2.07e-05	14.1193	3.69534	3.3161	Fggy	FGGY carbohydrate kinase domain containing					A730035I17Rik
A_51_P500869	0.000821	1.55e-06	23.1569	6.22565	3.31169	Plekha5	pleckstrin homology domain containing, family A member 5					A730056A06Rik
A_52_P628615	0.003522	7.76e-05	10.9198	2.27201	3.30832	Fyb	FYN binding protein					A730090N16Rik
A_51_P107652	0.000423	1.02e-07	38.7744	8.28424	3.30781	Slc44a4	solute carrier family 44, member 4					A830010M20Rik
A_52_P38208	0.001801	1.67e-05	14.7048	3.91593	3.29484	Arpp21	cyclic AMP-regulated phosphoprotein, 21					A930003A15Rik
A_52_P208222	0.007757	0.000379	7.96981	0.504988	3.27602	Pde1c	phosphodiesterase 1C					A930004D18Rik
A_51_P323195	0.017963	0.00174	5.81696	-1.21797	3.27332	Atp13a4	ATPase type 13A4					A930018M24Rik
A_52_P681332	0.002129	2.52e-05	13.5893	3.48623	3.27281	Panx1	pannexin 1					AI314180
A_51_P205139	0.001683	1.45e-05	15.1179	4.06541	3.26584	Map1b	microtubule-associated protein 1B					AI428898
A_52_P584058	0.026475	0.00327	5.06988	-1.93675	3.24756	Ivns1abp	influenza virus NS1A binding protein					AI854703
A_52_P424231	0.003095	6.09e-05	11.4508	2.53768	3.24438	Adamts16	a disintegrin-like and metallopeptidase (reprolysin type) with thrombospondin type 1 motif, 16					AK010878
A_52_P220783	0.000553	4.56e-07	29.2158	7.24539	3.24202	Tmem229b	transmembrane protein 229B					AU018091
A_52_P278422	0.00405	0.000105	10.2998	1.94407	3.23451	Musk	muscle, skeletal, receptor tyrosine kinase					AU019823
A_52_P907553	0.008957	0.000507	7.51584	0.178521	3.23329							AW495222
A_51_P208870	0.001867	1.83e-05	14.4552	3.82319	3.23296	Zdhhc24	zinc finger, DHHC domain containing 24					AW551984
A_52_P89049	0.003846	9.33e-05	10.5328	2.06963	3.23292	Dlg2	discs, large homolog 2 (Drosophila)					Aaed1
A_52_P291924	0.004475	0.000129	9.88429	1.71269	3.22878	Ncam1	neural cell adhesion molecule 1					Aak1
A_51_P431531	0.00912	0.000523	7.46708	0.142406	3.22575	E2f8	E2F transcription factor 8					Aasdhppt
A_52_P362161	0.005576	0.000199	9.07336	1.23154	3.21946	Rab3b	RAB3B, member RAS oncogene family					Abca1
A_51_P417053	0.003378	7.17e-05	11.0893	2.35826	3.21858	Tuft1	tuftelin 1					Abca5
A_51_P217878	0.012507	0.000921	6.64702	-0.498274	3.21238							Abca6
A_51_P247928	0.013339	0.00103	6.50027	-0.619986	3.19088	Clmn	calmin					Abcb1a
A_51_P435339	0.004726	0.000143	9.67761	1.5939	3.17885	Epor	erythropoietin receptor					Abcb1b
A_52_P1171087	0.007846	0.00039	7.92639	0.474505	3.17623							Abcb4
A_51_P127738	0.018942	0.0019	5.705	-1.32117	3.17396	Scn2a1	sodium channel, voltage-gated, type II, alpha 1					Abcb7
A_51_P505571	0.00294	5.34e-05	11.7463	2.67987	3.17317	Chrdl2	chordin-like 2					Abcc1
A_51_P352245	0.000945	2.63e-06	20.9469	5.7464	3.17252	Sema6a	sema domain, transmembrane domain (TM), and cytoplasmic domain, (semaphorin) 6A					Abcc3
A_51_P390715	0.003846	9.26e-05	10.5492	2.07838	3.17238	Tgfb1	transforming growth factor, beta 1					Abcc4
A_52_P39575	0.002295	3.08e-05	13.073	3.27332	3.17049	Gria1	glutamate receptor, ionotropic, AMPA1 (alpha 1)					Abcc5
A_52_P672761	0.001605	1.25e-05	15.5455	4.21501	3.16267	Tec	tec protein tyrosine kinase					Abcd2
A_51_P483081	0.006355	0.000263	8.57583	0.915008	3.16174	Lpin2	lipin 2					Abhd10
A_51_P412966	0.003413	7.33e-05	11.0437	2.3352	3.1536	Lrrn1	leucine rich repeat protein 1, neuronal					Abhd14a
A_52_P847000	0.001138	4.01e-06	19.3333	5.34898	3.14142	Tro	trophinin					Abhd15
A_52_P457376	0.000834	1.72e-06	22.7155	6.13535	3.13359							Abhd17a
A_51_P314107	0.003649	8.44e-05	10.7419	2.17994	3.12439	Gsdma	gasdermin A					Abhd17c
A_51_P440584	0.002939	5.32e-05	11.7569	2.6849	3.11604	Abhd2	abhydrolase domain containing 2					Abhd18
A_51_P101929	0.004939	0.000156	9.52239	1.503	3.11373	Lgals3	lectin, galactose binding, soluble 3					Abhd2
A_52_P442145	0.002261	2.97e-05	13.1621	3.31073	3.10297	Scn2a1	sodium channel, voltage-gated, type II, alpha 1					Abhd4
A_52_P1170840	0.002423	3.56e-05	12.7115	3.11849	3.102	Sh3rf1	SH3 domain containing ring finger 1					Abhd5
A_52_P239752	0.005393	0.000187	9.18272	1.29885	3.09054	Ttc39c	tetratricopeptide repeat domain 39C					Abhd8
A_52_P229705	0.004468	0.000128	9.89908	1.72109	3.08947							Abi1
A_52_P661587	0.036263	0.00544	4.51879	-2.5156	3.08566	Ccdc141	coiled-coil domain containing 141					Abi2
A_51_P355151	0.000553	3.64e-07	30.4889	7.41703	3.07968	Camk2n2	calcium/calmodulin-dependent protein kinase II inhibitor 2					Abi3
A_52_P422185	0.010963	0.000724	6.98549	-0.225981	3.0688							Abi3bp
A_52_P205813	0.002254	2.91e-05	13.2107	3.33101	3.06866	Galnt7	UDP-N-acetyl-alpha-D-galactosamine: polypeptide N-acetylgalactosaminyltransferase 7					Ablim1
A_51_P268983	0.003084	6.01e-05	11.4788	2.55131	3.05278	Myom3	myomesin family, member 3					Ablim2
A_52_P379277	0.004288	0.000118	10.0613	1.81246	3.05159	Enpp3	ectonucleotide pyrophosphatase/phosphodiesterase 3					Ablim3
A_52_P233279	0.004405	0.000124	9.96268	1.75709	3.0487	Vwc2	von Willebrand factor C domain containing 2					Abr
A_51_P452203	0.006115	0.000243	8.71795	1.00719	3.04741	Vash2	vasohibin 2					Abra
A_52_P368306	0.034463	0.00498	4.61135	-2.41533	3.03834	Tmem100	transmembrane protein 100					Abracl
A_52_P157677	0.009811	0.000608	7.24119	-0.027704	3.02291	Arhgef2	rho/rac guanine nucleotide exchange factor (GEF) 2					Abtb2
A_51_P501840	0.010098	0.000638	7.1711	-0.081438	3.02164	Dnajb3	DnaJ heat shock protein family (Hsp40) member B3					Acaa2
A_51_P461416	0.011766	0.000829	6.79349	-0.379026	3.01913	Kcnq5	potassium voltage-gated channel, subfamily Q, member 5					Acad11
A_51_P381069	0.008944	0.000503	7.52538	0.185564	3.01764	Chrna9	cholinergic receptor, nicotinic, alpha polypeptide 9					Acad9
A_51_P511560	0.001274	7.17e-06	17.3021	4.78037	3.01566	Acsl3	acyl-CoA synthetase long-chain family member 3					Acadm
A_51_P386503	0.025406	0.00306	5.14493	-1.86123	3.01393	Abhd15	abhydrolase domain containing 15					Acap1
A_52_P24280	0.004548	0.000133	9.81713	1.67437	3.00116	Abhd2	abhydrolase domain containing 2					Acap2
A_51_P135340	0.003216	6.55e-05	11.2869	2.45708	2.99789	Panx1	pannexin 1					Acat1
A_52_P647900	0.000821	1.54e-06	23.1941	6.23314	2.98817	Arhgef2	rho/rac guanine nucleotide exchange factor (GEF) 2					Acbd7
A_52_P235861	0.005007	0.000159	9.47792	1.47669	2.97443	Peg3	paternally expressed 3					Accs
A_52_P762777	0.00306	5.87e-05	11.5331	2.57766	2.97108	Gm11872	predicted gene 11872					Ace2
A_52_P94941	0.000834	1.68e-06	22.8028	6.15341	2.97073	Gsdma	gasdermin A					Ache
A_52_P320156	0.030899	0.00418	4.7982	-2.21669	2.96757							Acin1
A_51_P135732	0.000553	3.16e-07	31.3263	7.52338	2.96659	Ccdc136	coiled-coil domain containing 136					Ackr3
A_51_P261835	0.027154	0.0034	5.0241	-1.9832	2.9586	Tmem8c	transmembrane protein 8C					Aco1
A_51_P431539	0.001192	5.31e-06	18.3193	5.07549	2.93883	Prss56	protease, serine 56					Aco2
A_51_P184672	0.009643	0.000586	7.29489	0.013157	2.93862	Gm3448///Gm3417///Tcte3	predicted gene 3448///predicted gene 3417///t-complex-associated testis expressed 3					Acot1
A_52_P1021832	0.004914	0.000155	9.5351	1.5105	2.93707							Acot13
A_51_P417839	0.001104	3.82e-06	19.5102	5.39473	2.93657	Hdac4	histone deacetylase 4					Acot4
A_51_P463552	0.003662	8.5e-05	10.7281	2.1727	2.93288	Wdr78	WD repeat domain 78					Acot7
A_52_P362772	0.002649	4.37e-05	12.2116	2.89605	2.92665	Sik1	salt inducible kinase 1					Acot8
A_52_P162099	0.001192	5.89e-06	17.9643	4.97496	2.92013	Ckap2	cytoskeleton associated protein 2					Acot9
A_51_P421140	0.009643	0.000586	7.29469	0.013	2.91803	Tubb6	tubulin, beta 6 class V					Acox2
A_52_P428725	0.020157	0.0021	5.58581	-1.43272	2.91542	Wbscr27	Williams Beuren syndrome chromosome region 27 (human)					Acp2
A_51_P133684	0.000868	2.12e-06	21.8206	5.94419	2.91529	Csrp3	cysteine and glycine-rich protein 3					Acr
A_52_P547589	0.000945	2.63e-06	20.9422	5.74531	2.91503	Spag1	sperm associated antigen 1					Acrbp
A_51_P219074	0.012207	0.000883	6.70541	-0.450478	2.91498	Id2	inhibitor of DNA binding 2					Acsbg1
A_51_P342126	0.018362	0.0018	5.76958	-1.26146	2.89238	Ttc39a	tetratricopeptide repeat domain 39A					Acsl3
A_51_P171180	0.011875	0.000841	6.77247	-0.396007	2.89125							Acsl6
A_52_P217492	0.004204	0.000113	10.1468	1.85998	2.88765	5031425E22Rik	RIKEN cDNA 5031425E22 gene					Acss1
A_51_P312348	0.009922	0.000621	7.21077	-0.050968	2.88724	Krt7	keratin 7					Acss2
A_52_P26991	0.039666	0.00621	4.38395	-2.66396	2.88496	Dclk1	doublecortin-like kinase 1					Actc1
A_52_P525307	0.011905	0.000846	6.76467	-0.402324	2.88173							Actg1
A_51_P362973	0.001193	6.25e-06	17.7616	4.91641	2.87919	Arfgap3	ADP-ribosylation factor GTPase activating protein 3					Actg2
A_52_P371129	0.004629	0.000138	9.74897	1.6352	2.87833	Cdk5r1	cyclin-dependent kinase 5, regulatory subunit 1 (p35)					Actr1b
A_51_P436736	0.021964	0.0024	5.42471	-1.58635	2.8782	Tgm5	transglutaminase 5					Actr3b
A_51_P509971	0.00144	9.5e-06	16.3911	4.49662	2.87677	Plekho1	pleckstrin homology domain containing, family O member 1					Actr5
A_51_P340699	0.005727	0.000211	8.9667	1.16512	2.87127	Rasl11a	RAS-like, family 11, member A					Acvr1b
A_51_P368883	0.007276	0.000338	8.15748	0.634994	2.86564	Ephx4	epoxide hydrolase 4					Acvr2a
A_52_P571561	0.007792	0.000382	7.95799	0.496705	2.8512	Zdbf2	zinc finger, DBF-type containing 2					Acvr2b
A_52_P415931	0.005483	0.000193	9.12224	1.26172	2.83922	Cenpu	centromere protein U					Acvrl1
A_52_P217807	0.047674	0.00829	4.09591	-2.99001	2.83406	Dclk1	doublecortin-like kinase 1					Acy1
A_52_P582732	0.001965	2.13e-05	14.0335	3.6621	2.83386	Arpp21	cyclic AMP-regulated phosphoprotein, 21					Adal
A_51_P321743	0.023906	0.00278	5.25302	-1.7538	2.82762	Slc4a3	solute carrier family 4 (anion exchanger), member 3					Adam19
A_52_P215176	0.016966	0.00157	5.93872	-1.10748	2.82507	Opn3	opsin 3					Adamts14
A_51_P223569	0.001259	7.02e-06	17.3706	4.80096	2.81981	Ddx4	DEAD (Asp-Glu-Ala-Asp) box polypeptide 4					Adamts16
A_52_P1082736	0.015868	0.0014	6.09069	-0.972022	2.80607	Gm4532	predicted gene 4532					Adamts2
A_51_P415688	0.001192	5.56e-06	18.1604	5.0308	2.79728	Gng12	guanine nucleotide binding protein (G protein), gamma 12					Adamts9
A_51_P170725	0.016885	0.00156	5.9494	-1.09787	2.79255	Stra6l	STRA6-like					Adamtsl2
A_52_P659448	0.003278	6.81e-05	11.203	2.41534	2.78849							Adamtsl4
A_51_P312885	0.001966	2.14e-05	14.0229	3.65801	2.7867	Gramd1a	GRAM domain containing 1A					Adarb1
A_51_P490023	0.000843	1.88e-06	22.3287	6.0541	2.78599	Tubb2a	tubulin, beta 2A class IIA					Adat1
A_51_P297185	0.001904	1.92e-05	14.317	3.77103	2.77983	Dlg2	discs, large homolog 2 (Drosophila)					Adck1
A_51_P267861	0.022898	0.00257	5.34297	-1.66559	2.77448	Kcnk5	potassium channel, subfamily K, member 5					Adcy1
A_52_P515620	0.001439	9.32e-06	16.4514	4.51601	2.77057	5033421B08Rik	RIKEN cDNA 5033421B08 gene					Adcy2
A_51_P312673	0.013228	0.00101	6.51805	-0.605121	2.7619	Galnt5	UDP-N-acetyl-alpha-D-galactosamine:polypeptide N-acetylgalactosaminyltransferase 5					Adcy4
A_52_P565847	0.041058	0.00656	4.32794	-2.72637	2.75959	AU018091	expressed sequence AU018091					Adcy7
A_51_P115953	0.002883	5.18e-05	11.817	2.71333	2.75668	Ctxn3	cortexin 3					Adcy9
A_51_P412027	0.010682	0.000695	7.04437	-0.179771	2.74913	Cxcr6	chemokine (C-X-C motif) receptor 6					Adcyap1r1
A_52_P602669	0.011765	0.000829	6.79411	-0.378526	2.74413	Serpinb6d	serine (or cysteine) peptidase inhibitor, clade B, member 6d					Adgra3
A_51_P356883	0.008561	0.000463	7.65555	0.280853	2.74152	Npr3	natriuretic peptide receptor 3					Adgrf4
A_51_P283516	0.001729	1.53e-05	14.9564	4.00756	2.7414	Sox11	SRY (sex determining region Y)-box 11					Adgrg2
A_52_P20211	0.002009	2.2e-05	13.9515	3.63012	2.73937							Adgrl2
A_52_P820923	0.007539	0.000362	8.04746	0.559119	2.73474	1700001L05Rik	RIKEN cDNA 1700001L05 gene					Adgrl3
A_52_P400798	0.027911	0.00355	4.97789	-2.03038	2.73179	Npr3	natriuretic peptide receptor 3					Adgrl4
A_52_P220271	0.012302	0.000897	6.6834	-0.468457	2.73129	Col19a1	collagen, type XIX, alpha 1					Adhfe1
A_51_P282508	0.001371	8.49e-06	16.7506	4.61092	2.72856	Rhoc	ras homolog family member C					Adipor1
A_51_P421559	0.038398	0.00592	4.43279	-2.60991	2.72477	Bspry	B-box and SPRY domain containing					Adk
A_51_P242006	0.005731	0.000211	8.9606	1.1613	2.70907	Magef1	melanoma antigen family F, 1					Adora2a
A_51_P393934	0.000756	1.15e-06	24.5007	6.48545	2.70872	Cd82	CD82 antigen					Adpgk
A_51_P420841	0.001192	5.27e-06	18.3504	5.08418	2.6986	Lrrc8b	leucine rich repeat containing 8 family, member B					Adprhl1
A_51_P216550	0.006069	0.00024	8.73735	1.01966	2.69461	Trp63	transformation related protein 63					Adra1a
A_51_P221990	0.002409	3.39e-05	12.8317	3.17051	2.69272	Micall1	microtubule associated monooxygenase, calponin and LIM domain containing -like 1					Adra1b
A_51_P141660	0.014306	0.00116	6.33258	-0.761869	2.68879	Dmxl2	Dmx-like 2					Adra2c
A_51_P509083	0.007463	0.000354	8.08146	0.582668	2.68754	Fhl4	four and a half LIM domains 4					Adrbk1
A_52_P596635	0.010717	0.000699	7.03704	-0.185508	2.67738	Dars	aspartyl-tRNA synthetase					Adrbk2
A_52_P585124	0.012774	0.000953	6.60031	-0.536767	2.67538	Cxcr4	chemokine (C-X-C motif) receptor 4					Adsl
A_52_P281888	0.012475	0.000917	6.65229	-0.493947	2.67429	C4bp-ps1	complement component 4 binding protein, pseudogene 1					Adssl1
A_52_P747196	0.003083	6e-05	11.4825	2.55313	2.67325							Aebp1
A_52_P521054	0.016643	0.00152	5.98247	-1.0682	2.67179	Serpinb8	serine (or cysteine) peptidase inhibitor, clade B, member 8					Aebp2
A_51_P140237	0.001679	1.43e-05	15.1649	4.0821	2.66909	Fhl2	four and a half LIM domains 2					Aes
A_51_P464029	0.002795	4.92e-05	11.9359	2.76908	2.66741	Fads3	fatty acid desaturase 3					Afap1
A_51_P394244	0.002511	3.77e-05	12.5683	3.05577	2.66682	Rapgefl1	Rap guanine nucleotide exchange factor (GEF)-like 1					Afap1l1
A_51_P362969	0.001802	1.7e-05	14.6537	3.89709	2.66664	Arfgap3	ADP-ribosylation factor GTPase activating protein 3					Aga
A_51_P213725	0.005822	0.000221	8.88415	1.11318	2.6648	Zdbf2	zinc finger, DBF-type containing 2					Agap1
A_51_P206037	0.000944	2.52e-06	21.1207	5.78667	2.66059	Peg3	paternally expressed 3					Agbl3
A_52_P249544	0.003278	6.79e-05	11.2102	2.41896	2.65746	Rufy3	RUN and FYVE domain containing 3					Agfg1
A_52_P1196662	0.015271	0.00131	6.17528	-0.897779	2.65671							Agmat
A_51_P252859	0.005343	0.000183	9.2225	1.32314	2.64715	Cyr61	cysteine rich protein 61					Agmo
A_51_P165082	0.027211	0.00342	5.019	-1.9884	2.64049	Tmem191c	transmembrane protein 191C					Ago3
A_51_P514700	0.002942	5.36e-05	11.7395	2.67661	2.63988	Spc25	SPC25, NDC80 kinetochore complex component, homolog (S. cerevisiae)					Ago4
A_52_P85903	0.002014	2.28e-05	13.8581	3.59345	2.63856	Chrna9	cholinergic receptor, nicotinic, alpha polypeptide 9					Agpat3
A_51_P156857	0.003749	8.93e-05	10.6251	2.11861	2.63799	Smim3	small integral membrane protein 3					Agpat4
A_51_P436534	0.007978	0.000403	7.87228	0.436309	2.63722	Twf1	twinfilin actin binding protein 1					Agpat5
A_52_P502754	0.003953	0.0001	10.3886	1.99229	2.63496	Ampd3	adenosine monophosphate deaminase 3					Agrp
A_52_P795437	0.009707	0.000595	7.27436	-0.002436	2.63103							Agt
A_52_P174937	0.013192	0.00101	6.5264	-0.598143	2.63026	Mdm4	transformed mouse 3T3 cell double minute 4					Agtrap
A_51_P295525	0.037622	0.00575	4.46324	-2.57639	2.62955	Cmss1	cms small ribosomal subunit 1					Ahcy
A_51_P217517	0.04084	0.00651	4.33527	-2.71818	2.62827	Mmel1	membrane metallo-endopeptidase-like 1					Ahcyl1
A_51_P148512	0.042537	0.00691	4.27617	-2.78449	2.62621	Erbb2ip	Erbb2 interacting protein					Ahi1
A_51_P195374	0.026484	0.00327	5.06926	-1.93738	2.62485	Baiap2l1	BAI1-associated protein 2-like 1					Aida
A_51_P131335	0.015804	0.00139	6.10084	-0.96307	2.62482	Lrrc66	leucine rich repeat containing 66					Aif1
A_51_P332917	0.0077	0.000374	7.99335	0.52145	2.61821	Enpp3	ectonucleotide pyrophosphatase/phosphodiesterase 3					Aif1l
A_51_P514070	0.013074	0.000988	6.55048	-0.578085	2.61724	Megf10	multiple EGF-like-domains 10					Aifm1
A_52_P603038	0.011905	0.000846	6.76457	-0.402402	2.61581	Olig1	oligodendrocyte transcription factor 1					Aimp2
A_51_P159171	0.0077	0.000374	7.99421	0.522053	2.61559	Irak2	interleukin-1 receptor-associated kinase 2					Aip
A_51_P255395	0.001099	3.7e-06	19.6263	5.42446	2.61491	Col7a1	collagen, type VII, alpha 1					Airn
A_51_P381821	0.004493	0.00013	9.87304	1.70629	2.61378	Fst	follistatin					Ajap1
A_52_P257590	0.005107	0.000166	9.40573	1.43371	2.61224	Tgif1	TGFB-induced factor homeobox 1					Ajuba
A_52_P612636	0.009256	0.000536	7.43037	0.115074	2.61132	Zfp697	zinc finger protein 697					Ak1
A_51_P247184	0.005774	0.000215	8.93481	1.14511	2.60519	Npr3	natriuretic peptide receptor 3					Ak2
A_51_P307589	0.008561	0.000463	7.65555	0.280854	2.60322	Tdrd9	tudor domain containing 9					Ak3
A_52_P597791	0.001904	1.92e-05	14.3257	3.77433	2.60118	Robo2	roundabout guidance receptor 2					Ak4
A_51_P306017	0.00096	2.75e-06	20.7662	5.70402	2.59693	Dll1	delta-like 1 (Drosophila)					Ak5
A_51_P132170	0.028971	0.00377	4.91238	-2.09778	2.59578	Ccdc141	coiled-coil domain containing 141					Ak6
A_51_P218091	0.000889	2.24e-06	21.5988	5.89506	2.59538	Lgr5	leucine rich repeat containing G protein coupled receptor 5					Akap1
A_51_P219918	0.004887	0.000154	9.54823	1.51824	2.59145	Tmem125	transmembrane protein 125					Akap11
A_51_P513991	0.003597	8.16e-05	10.8127	2.21678	2.59099	Spag4	sperm associated antigen 4					Akap2
A_51_P364600	0.004813	0.000149	9.60086	1.54914	2.58967	Fyb	FYN binding protein					Akap5
A_52_P1076740	0.009637	0.000583	7.30303	0.019325	2.58813							Akap6
A_51_P320325	0.004142	0.00011	10.1949	1.88654	2.58634	Kif13b	kinesin family member 13B					Akap9
A_51_P386794	0.001707	1.49e-05	15.044	4.03904	2.57979	Myf6	myogenic factor 6					Akip1
A_52_P207406	0.004497	0.00013	9.86506	1.70174	2.57935	Tmeff1	transmembrane protein with EGF-like and two follistatin-like domains 1					Akirin1
A_51_P469220	0.0085	0.000457	7.67548	0.295315	2.57935	Fbxl2	F-box and leucine-rich repeat protein 2					Akr1b10
A_51_P408071	0.014692	0.00122	6.26727	-0.817961	2.57729	Kntc1	kinetochore associated 1					Akr1e1
A_52_P63368	0.004711	0.000142	9.69738	1.60537	2.57542	Tbc1d31	TBC1 domain family, member 31					Akt1s1
A_52_P503927	0.000834	1.82e-06	22.4595	6.0818	2.57537	Tmem181a	transmembrane protein 181A					Akt2
A_51_P418488	0.001843	1.8e-05	14.5037	3.84134	2.57492	Robo2	roundabout guidance receptor 2					Akt3
A_52_P867354	0.005392	0.000187	9.18684	1.30137	2.5739							Aktip
A_51_P467505	0.000756	1.17e-06	24.4274	6.47182	2.57167	Tec	tec protein tyrosine kinase					Alas1
A_52_P874367	0.010772	0.000705	7.02368	-0.195976	2.57111	3110080O07Rik	RIKEN cDNA 3110080O07 gene					Aldh1a1
A_52_P12840	0.011718	0.000819	6.81027	-0.365505	2.57016	Mab21l3	mab-21-like 3 (C. elegans)					Aldh1a3
A_51_P265089	0.001544	1.11e-05	15.9017	4.33587	2.56836	2610206C17Rik	RIKEN cDNA 2610206C17 gene					Aldh1a7
A_52_P623211	0.016082	0.00143	6.0636	-0.995966	2.56294	Ccdc141	coiled-coil domain containing 141					Aldh1b1
A_52_P430462	0.011242	0.00076	6.91733	-0.279897	2.56287	Slc38a1	solute carrier family 38, member 1					Aldh1l2
A_52_P100484	0.017095	0.00159	5.925	-1.11983	2.55252	Epha5	Eph receptor A5					Aldh3a1
A_51_P301627	0.002275	3.02e-05	13.1188	3.2926	2.54981	Dlgap4	discs, large homolog-associated protein 4 (Drosophila)					Aldh3b1
A_52_P27396	0.001751	1.6e-05	14.8312	3.96218	2.54978	Nabp1	nucleic acid binding protein 1					Aldh3b2
A_51_P151722	0.031951	0.00442	4.73912	-2.27895	2.54884	Ralgapa2	Ral GTPase activating protein, alpha subunit 2 (catalytic)					Aldh3b3
A_51_P131408	0.004368	0.000122	9.99287	1.77409	2.54569	Tnfrsf12a	tumor necrosis factor receptor superfamily, member 12a					Aldh4a1
A_51_P497090	0.0037	8.66e-05	10.6891	2.15232	2.54191	Enho	energy homeostasis associated					Aldh6a1
A_52_P266522	0.016838	0.00155	5.95755	-1.09055	2.53363							Aldh9a1
A_52_P375156	0.024055	0.00281	5.2416	-1.76507	2.53235	Scamp5	secretory carrier membrane protein 5					Alg11
A_52_P162695	0.001192	5.14e-06	18.4333	5.10722	2.52907	Pvr	poliovirus receptor					Alg13
A_51_P502701	0.001157	4.38e-06	19.0125	5.26456	2.5282	Arhgef2	rho/rac guanine nucleotide exchange factor (GEF) 2					Alg5
A_52_P399934	0.026641	0.0033	5.0592	-1.94757	2.52616	Dusp2	dual specificity phosphatase 2					Alkbh1
A_51_P187625	0.004449	0.000126	9.92241	1.73432	2.52599	Cabp2	calcium binding protein 2					Alkbh5
A_51_P161724	0.001192	6.03e-06	17.8803	4.95079	2.525	Ophn1	oligophrenin 1					Alkbh7
A_52_P151362	0.041328	0.00662	4.31905	-2.73633	2.5247	Mboat2	membrane bound O-acyltransferase domain containing 2					Alox12
A_52_P209527	0.00128	7.45e-06	17.1727	4.74124	2.52338	Rgs11	regulator of G-protein signaling 11					Alpi
A_52_P59346	0.006784	0.000295	8.38427	0.788423	2.51718	A430106F12Rik	RIKEN cDNA A430106F12 gene					Alpl
A_52_P410334	0.001671	1.38e-05	15.2483	4.11154	2.51592							Amd1
A_52_P1043545	0.006421	0.000267	8.55408	0.900769	2.51287	Gm36426	predicted gene, 36426					Amd2
A_52_P664506	0.006421	0.000267	8.55317	0.900175	2.50403	Abhd2	abhydrolase domain containing 2					Amelx
A_52_P348287	0.00144	9.52e-06	16.3865	4.49514	2.50353	Tcte3	t-complex-associated testis expressed 3					Amigo3
A_52_P947137	0.002423	3.49e-05	12.7577	3.13855	2.49689							Ammecr1
A_51_P315925	0.002717	4.66e-05	12.0599	2.8266	2.4914	Fgf21	fibroblast growth factor 21					Ammecr1l
A_51_P491976	0.010276	0.000653	7.13546	-0.108937	2.4844	Fbxw17	F-box and WD-40 domain protein 17					Amn1
A_52_P628590	0.000944	2.56e-06	21.0652	5.77385	2.47654	Pvr	poliovirus receptor					Amot
A_52_P646602	0.009371	0.000549	7.39406	0.087922	2.47497	9030624J02Rik	RIKEN cDNA 9030624J02 gene					Ampd1
A_51_P351953	0.01042	0.000666	7.10676	-0.131176	2.473							Ampd3
A_51_P213691	0.014484	0.00119	6.30402	-0.786343	2.47294	Scnn1a	sodium channel, nonvoltage-gated 1 alpha					Amph
A_52_P413826	0.00128	7.47e-06	17.1645	4.73874	2.47179							Amz2
A_51_P110689	0.014668	0.00122	6.27286	-0.813147	2.46971	Rrm2	ribonucleotide reductase M2					Anapc1
A_51_P429366	0.000671	7.71e-07	26.4507	6.82592	2.46592	Hes6	hairy and enhancer of split 6					Anapc16
A_51_P206153	0.003083	6e-05	11.4828	2.55326	2.45789	Ptprd	protein tyrosine phosphatase, receptor type, D					Anapc5
A_51_P390239	0.001192	5.67e-06	18.0937	5.01189	2.4566	Kremen1	kringle containing transmembrane protein 1					Anapc7
A_52_P327993	0.001138	4.04e-06	19.3001	5.34034	2.44972	Rab9b	RAB9B, member RAS oncogene family					Ang2
A_52_P299505	0.000756	1.1e-06	24.7391	6.52928	2.44961	Eef1a1	eukaryotic translation elongation factor 1 alpha 1					Angel2
A_51_P394754	0.003936	9.94e-05	10.4024	1.99974	2.44721	Sh3rf1	SH3 domain containing ring finger 1					Angpt1
A_52_P27635	0.002978	5.56e-05	11.6565	2.63706	2.444							Angpt2
A_52_P104630	0.005026	0.00016	9.46654	1.46994	2.44173	1110046J04Rik	RIKEN cDNA 1110046J04 gene					Angptl2
A_52_P210781	0.001157	4.34e-06	19.0396	5.27178	2.43686	Scn3a	sodium channel, voltage-gated, type III, alpha					Ank
A_51_P428773	0.045235	0.00763	4.1771	-2.89684	2.43338	Pbx4	pre B cell leukemia homeobox 4					Ank1
A_52_P302304	0.003163	6.35e-05	11.3565	2.49147	2.43007	Qsox1	quiescin Q6 sulfhydryl oxidase 1					Ank2
A_52_P762966	0.0022	2.72e-05	13.3898	3.40506	2.42722	Mtcl1	microtubule crosslinking factor 1					Ank3
A_52_P243391	0.003202	6.47e-05	11.3136	2.47029	2.42712	Sema4f	sema domain, immunoglobulin domain (Ig), TM domain, and short cytoplasmic domain					Ankra2
A_52_P605266	0.002337	3.18e-05	12.9877	3.23721	2.41701	Ptprd	protein tyrosine phosphatase, receptor type, D					Ankrd1
A_52_P114620	0.001153	4.2e-06	19.1593	5.30344	2.41497	Elmo3	engulfment and cell motility 3					Ankrd10
A_51_P129694	0.009707	0.000595	7.27406	-0.002663	2.4115	Lrtm2	leucine-rich repeats and transmembrane domains 2					Ankrd11
A_51_P382618	0.00668	0.000286	8.43706	0.82358	2.40959	Casp3	caspase 3					Ankrd12
A_52_P237352	0.00144	9.6e-06	16.36	4.48659	2.40834	Zdhhc24	zinc finger, DHHC domain containing 24					Ankrd16
A_52_P692166	0.024559	0.0029	5.20525	-1.80109	2.4048							Ankrd2
A_51_P406328	0.001544	1.12e-05	15.8952	4.33369	2.4028	Serpinb6c	serine (or cysteine) peptidase inhibitor, clade B, member 6c					Ankrd27
A_51_P343739	0.002577	4.11e-05	12.36	2.96315	2.40237	Dlgap4	discs, large homolog-associated protein 4 (Drosophila)					Ankrd28
A_52_P587054	0.001192	5.63e-06	18.1164	5.01836	2.4017	Plekha5	pleckstrin homology domain containing, family A member 5					Ankrd35
A_51_P480311	0.017147	0.00161	5.9133	-1.1304	2.40134	F2	coagulation factor II					Ankrd37
A_51_P325914	0.001393	8.81e-06	16.6312	4.57329	2.39659	Jun	jun proto-oncogene					Ankrd39
A_52_P246992	0.006282	0.000259	8.60469	0.933846	2.39413	4930558C23Rik	RIKEN cDNA 4930558C23 gene					Ankrd40
A_52_P166735	0.043228	0.00708	4.25082	-2.8131	2.39363	Zdbf2	zinc finger, DBF-type containing 2					Ankrd42
A_51_P254986	0.002227	2.81e-05	13.3071	3.37102	2.39331	Serf1	small EDRK-rich factor 1					Ankrd55
A_52_P188261	0.002254	2.91e-05	13.2177	3.33393	2.39244	Camk2d	calcium/calmodulin-dependent protein kinase II, delta					Ankrd9
A_52_P341733	0.013337	0.00102	6.5026	-0.618037	2.38993	C130013H08Rik	RIKEN cDNA C130013H08 gene					Anks1
A_51_P422540	0.005782	0.000215	8.92735	1.14042	2.38925	Paqr8	progestin and adipoQ receptor family member VIII					Ankzf1
A_52_P415319	0.002771	4.82e-05	11.9849	2.79189	2.38623	Runx2	runt related transcription factor 2					Ano5
A_51_P461108	0.000898	2.29e-06	21.515	5.87631	2.38326	Osbpl10	oxysterol binding protein-like 10					Ano6
A_51_P374878	0.000834	1.75e-06	22.6384	6.11932	2.37893	D330045A20Rik	RIKEN cDNA D330045A20 gene					Anp32e
A_52_P365633	0.009511	0.000568	7.34392	0.050232	2.37787	Tmem91	transmembrane protein 91					Anxa11
A_51_P438967	0.005616	0.000201	9.04909	1.21649	2.37709	Gpnmb	glycoprotein (transmembrane) nmb					Anxa13
A_52_P539434	0.012497	0.00092	6.64907	-0.496595	2.37693	Lbh	limb-bud and heart					Anxa4
A_51_P313561	0.001439	9.34e-06	16.4474	4.5147	2.37612	Lmna	lamin A					Anxa6
A_51_P260433	0.00701	0.000313	8.28204	0.719754	2.36899	Ptpn14	protein tyrosine phosphatase, non-receptor type 14					Anxa7
A_52_P101728	0.000569	5.1e-07	28.6033	7.15824	2.36295							Aox1
A_51_P191354	0.001671	1.37e-05	15.2756	4.12118	2.36141							Aox3
A_52_P859798	0.002948	5.38e-05	11.7292	2.67173	2.35926							Ap1ar
A_52_P519737	0.005807	0.000219	8.89911	1.12263	2.35853	Scml4	sex comb on midleg-like 4 (Drosophila)					Ap1g1
A_51_P468231	0.003019	5.7e-05	11.597	2.60853	2.3572	Ptprd	protein tyrosine phosphatase, receptor type, D					Ap2a2
A_51_P246317	0.011256	0.000762	6.91207	-0.284078	2.35642	Mt2	metallothionein 2					Ap2b1
A_51_P507359	0.002207	2.76e-05	13.3517	3.38942	2.35376	Wbscr27	Williams Beuren syndrome chromosome region 27 (human)					Ap3b2
A_51_P273639	0.001192	5.06e-06	18.495	5.12431	2.3508	Slc7a5	solute carrier family 7 (cationic amino acid transporter, y system), member 5					Ap3m1
A_51_P174854	0.000868	2.06e-06	21.9473	5.97195	2.34784	Maged1	melanoma antigen, family D, 1					Ap4s1
A_52_P117576	0.003083	5.95e-05	11.5017	2.56245	2.34694	Casp3	caspase 3					Ap5s1
A_51_P240501	0.025919	0.00316	5.10867	-1.89763	2.34455	Mgarp	mitochondria localized glutamic acid rich protein					Ap5z1
A_51_P191375	0.000756	1.08e-06	24.7926	6.53905	2.34247	Serpinb6a	serine (or cysteine) peptidase inhibitor, clade B, member 6a					Apba2
A_52_P167125	0.011477	0.00079	6.86154	-0.324371	2.34201	Ppp3cb	protein phosphatase 3, catalytic subunit, beta isoform					Apba3
A_52_P17264	0.007355	0.000346	8.11947	0.608885	2.33751	Trp63	transformation related protein 63					Apbb2
A_51_P282983	0.033823	0.00483	4.64421	-2.38002	2.33502	Slc39a14	solute carrier family 39 (zinc transporter), member 14					Apeh
A_51_P248122	0.004162	0.000111	10.1752	1.87572	2.33331	Bbc3	BCL2 binding component 3					Apex2
A_52_P565353	0.040749	0.00648	4.34023	-2.71264	2.33303	Cxcr4	chemokine (C-X-C motif) receptor 4					Aph1b
A_52_P512301	0.02208	0.00242	5.41446	-1.59624	2.32949	Hes6	hairy and enhancer of split 6					Apitd1
A_52_P134075	0.001544	1.12e-05	15.8933	4.33307	2.32543	Osbpl5	oxysterol binding protein-like 5					Aplp2
A_51_P503883	0.021082	0.00226	5.49758	-1.51645	2.31884	Plekhg4	pleckstrin homology domain containing, family G (with RhoGef domain) member 4					Apobec2
A_51_P475342	0.021195	0.00227	5.48906	-1.52459	2.31702	Chrnb1	cholinergic receptor, nicotinic, beta polypeptide 1 (muscle)					Apoo
A_52_P59206	0.001904	1.91e-05	14.3278	3.77513	2.31506	Cst6	cystatin E/M					App
A_52_P192106	0.001371	8.51e-06	16.7415	4.60805	2.31238	Gm6548	eukaryotic translation elongation factor 1 alpha 1 pseudogene					Appl1
A_51_P137317	0.00159	1.19e-05	15.7051	4.26958	2.30851	Trit1	tRNA isopentenyltransferase 1					Aqp1
A_51_P440460	0.000944	2.51e-06	21.1438	5.79199	2.30803	Hip1r	huntingtin interacting protein 1 related					Aqp2
A_52_P1084809	0.012302	0.000896	6.6846	-0.467471	2.30714	Gm39334	predicted gene, 39334					Aqp4
A_52_P572476	0.005415	0.000189	9.16608	1.28866	2.30605	Dhrs9	dehydrogenase/reductase (SDR family) member 9					Aqp7
A_52_P963374	0.003216	6.58e-05	11.278	2.45265	2.30362	Spire1	spire homolog 1 (Drosophila)					Araf
A_52_P78403	0.006853	0.0003	8.35789	0.770778	2.30023	Traf4	TNF receptor associated factor 4					Arap3
A_51_P300806	0.004497	0.00013	9.8626	1.70034	2.29577	Tlr4	toll-like receptor 4					Arc
A_51_P483180	0.001192	6.16e-06	17.8123	4.93113	2.2926	Snx7	sorting nexin 7					Arf2
A_51_P136888	0.002577	4.13e-05	12.3486	2.958	2.29014	Rb1	retinoblastoma 1					Arf6
A_52_P376438	0.003608	8.23e-05	10.7952	2.20767	2.28948	D230035N22Rik	RIKEN cDNA D230035N22 gene					Arfgap2
A_52_P162298	0.027137	0.0034	5.02611	-1.98116	2.28917	Ydjc	YdjC homolog (bacterial)					Arfgap3
A_52_P23886	0.000553	4.36e-07	29.4757	7.28145	2.28527							Arfgef1
A_51_P358765	0.021645	0.00235	5.45029	-1.56173	2.2841	Spp1	secreted phosphoprotein 1					Arfrp1
A_51_P387473	0.00364	8.35e-05	10.7644	2.19164	2.28361	Rab13	RAB13, member RAS oncogene family					Arglu1
A_52_P423424	0.01016	0.000643	7.15772	-0.091749	2.28202	Ero1l	ERO1-like (S. cerevisiae)					Arhgap10
A_52_P472465	0.009421	0.000557	7.37185	0.071251	2.28053	Dclre1c	DNA cross-link repair 1C					Arhgap12
A_51_P130447	0.026094	0.00319	5.09783	-1.90854	2.28037	C920006O11Rik	RIKEN cDNA C920006O11 gene					Arhgap20
A_52_P125467	0.005415	0.000189	9.16434	1.28759	2.27637	Reep2	receptor accessory protein 2					Arhgap24
A_52_P483768	0.010631	0.00069	7.0555	-0.171078	2.27577	Dcun1d4	DCN1, defective in cullin neddylation 1, domain containing 4 (S. cerevisiae)					Arhgap26
A_51_P280137	0.005182	0.000172	9.33758	1.39284	2.27327	Tgfbr1	transforming growth factor, beta receptor I					Arhgap30
A_51_P435380	0.021781	0.00237	5.43997	-1.57166	2.26182	Col26a1	collagen, type XXVI, alpha 1					Arhgap31
A_52_P597461	0.031198	0.00424	4.78415	-2.23145	2.25971	Skil	SKI-like					Arhgap33
A_52_P112203	0.044787	0.00751	4.19279	-2.87894	2.25712	Spire1	spire homolog 1 (Drosophila)					Arhgap42
A_51_P472078	0.039982	0.0063	4.36874	-2.68086	2.25689	8430432A02Rik	RIKEN cDNA 8430432A02 gene					Arhgap44
A_51_P432641	0.004715	0.000143	9.68841	1.60017	2.25623	Cxcl10	chemokine (C-X-C motif) ligand 10					Arhgap8
A_51_P300493	0.002423	3.49e-05	12.7586	3.13893	2.25288	Lox	lysyl oxidase					Arhgdib
A_51_P139320	0.040045	0.00632	4.36574	-2.68419	2.25253	Pcbd1	pterin 4 alpha carbinolamine dehydratase/dimerization cofactor of hepatocyte nuclear factor 1 alpha (TCF1) 1					Arhgdig
A_52_P224760	0.017994	0.00175	5.80929	-1.22499	2.24647	Ptgs2	prostaglandin-endoperoxide synthase 2					Arhgef10
A_52_P137765	0.000659	6.71e-07	27.1561	6.93952	2.24508	Lmna	lamin A					Arhgef10l
A_51_P259774	0.005222	0.000174	9.30971	1.37603	2.24433	Slc37a2	solute carrier family 37 (glycerol-3-phosphate transporter), member 2					Arhgef12
A_52_P7041	0.007836	0.000388	7.93252	0.478823	2.24381	Gm15645	predicted gene 15645					Arhgef15
A_51_P115666	0.009643	0.000586	7.29708	0.014817	2.24294	Fam83h	family with sequence similarity 83, member H					Arhgef17
A_52_P9489	0.022461	0.00249	5.38051	-1.62909	2.24192							Arhgef2
A_52_P451796	0.005442	0.000191	9.14562	1.27611	2.24048	Fads3	fatty acid desaturase 3					Arhgef28
A_51_P351166	0.013512	0.00105	6.47206	-0.643645	2.23771	Myod1	myogenic differentiation 1					Arhgef40
A_52_P389957	0.005182	0.000172	9.33998	1.39428	2.2371							Arhgef5
A_51_P313566	0.000813	1.48e-06	23.3808	6.27048	2.237	Lmna	lamin A					Arhgef6
A_52_P427818	0.003907	9.75e-05	10.4431	2.02162	2.23408	Zscan18	zinc finger and SCAN domain containing 18					Arhgef9
A_51_P244154	0.01256	0.000927	6.63831	-0.505439	2.23403	Lrrc8b	leucine rich repeat containing 8 family, member B					Arid4b
A_52_P876623	0.005205	0.000174	9.31841	1.38128	2.23144	Col25a1	collagen, type XXV, alpha 1					Arih1
A_52_P244702	0.013517	0.00105	6.47077	-0.644726	2.22984	Tcf7	transcription factor 7, T cell specific					Arl1
A_51_P338799	0.003095	6.09e-05	11.4496	2.53708	2.22948	Scml4	sex comb on midleg-like 4 (Drosophila)					Arl2bp
A_52_P571832	0.033768	0.00482	4.64669	-2.37737	2.22823	Hist2h2aa2///Hist2h2aa1	histone cluster 2, H2aa2///histone cluster 2, H2aa1					Arl3
A_52_P335064	0.009778	0.000604	7.25043	-0.020653	2.22696	Mustn1	musculoskeletal, embryonic nuclear protein 1					Arl4c
A_52_P210123	0.011615	0.000806	6.83273	-0.347451	2.22417	Nabp1	nucleic acid binding protein 1					Arl5a
A_51_P483436	0.004292	0.000118	10.0525	1.80751	2.2212	Tex36	testis expressed 36					Arl5b
A_52_P576258	0.013661	0.00107	6.44203	-0.668918	2.22004	Adgrl3	adhesion G protein-coupled receptor L3					Arl6ip5
A_51_P309988	0.000784	1.24e-06	24.1875	6.42685	2.21934	Gprc5c	G protein-coupled receptor, family C, group 5, member C					Arl6ip6
A_52_P316362	0.014779	0.00124	6.24907	-0.83368	2.2154							Arl8b
A_51_P451377	0.002167	2.66e-05	13.4426	3.4267	2.21473	Kng1	kininogen 1					Armc10
A_52_P278837	0.032961	0.00464	4.68662	-2.33469	2.2137							Armc5
A_51_P203062	0.002112	2.45e-05	13.6575	3.51366	2.21204	Enah	enabled homolog (Drosophila)					Armc6
A_52_P112110	0.009633	0.000581	7.30874	0.023652	2.21121	Tmem82	transmembrane protein 82					Armc8
A_51_P488481	0.022107	0.00243	5.41182	-1.59879	2.2105	5830461L22Rik	RIKEN cDNA 5830461L22 gene					Armcx3
A_52_P432658	0.010039	0.000632	7.18433	-0.071263	2.21006							Armcx5
A_52_P706060	0.008819	0.000491	7.56298	0.213241	2.20909	Mex3a	mex3 RNA binding family member A					Arnt
A_51_P377508	0.001544	1.1e-05	15.9288	4.34494	2.20861	Srebf2	sterol regulatory element binding factor 2					Arpc2
A_51_P148060	0.002614	4.29e-05	12.2602	2.91812	2.20717	Ptgfrn	prostaglandin F2 receptor negative regulator					Arpc3
A_52_P356562	0.005861	0.000226	8.84533	1.0886	2.20433							Arpc5l
A_52_P72354	0.002009	2.23e-05	13.9074	3.61285	2.20379							Arpp19
A_52_P450236	0.002009	2.23e-05	13.9136	3.61527	2.20258	Sdad1	SDA1 domain containing 1					Arpp21
A_52_P571607	0.001192	6.01e-06	17.8938	4.9547	2.19955	Myo1a	myosin IA					Arrb1
A_51_P110088	0.001899	1.9e-05	14.3467	3.78229	2.19832	Slc9a7	solute carrier family 9 (sodium/hydrogen exchanger), member 7					Arrdc2
A_52_P658824	0.013959	0.00112	6.38451	-0.717605	2.19815	Samd8	sterile alpha motif domain containing 8					Arrdc3
A_52_P537140	0.003522	7.75e-05	10.9236	2.27393	2.18816	Zdhhc24	zinc finger, DHHC domain containing 24					Arsg
A_52_P431116	0.002377	3.3e-05	12.9003	3.19998	2.18679	Col23a1	collagen, type XXIII, alpha 1					Art1
A_51_P499254	0.005858	0.000224	8.8564	1.09562	2.18476	Nabp1	nucleic acid binding protein 1					Art3
A_51_P296013	0.013077	0.000989	6.5497	-0.578739	2.18458	Sirpa	signal-regulatory protein alpha					Arx
A_51_P519024	0.001192	5.65e-06	18.1073	5.01577	2.18168	Rpl3	ribosomal protein L3					As3mt
A_52_P500002	0.002261	2.96e-05	13.1708	3.31439	2.17902	Tspyl5	testis-specific protein, Y-encoded-like 5					Asb10
A_52_P110791	0.002577	4.13e-05	12.3491	2.95823	2.17811	Erbb2ip	Erbb2 interacting protein					Asb11
A_51_P454196	0.001192	5.27e-06	18.3461	5.08298	2.17801	Sh2d4a	SH2 domain containing 4A					Asb12
A_51_P395405	0.006652	0.000283	8.45571	0.835949	2.17525	Klhl5	kelch-like 5					Asb13
A_51_P200667	0.032392	0.0045	4.71939	-2.29985	2.17107	Clmn	calmin					Asb14
A_52_P297093	0.01939	0.00197	5.66181	-1.36138	2.17068	Matn3	matrilin 3					Asb15
A_51_P108990	0.017361	0.00164	5.88792	-1.15336	2.16812	Cetn4	centrin 4					Asb18
A_52_P502771	0.001192	6.02e-06	17.889	4.95331	2.16785	Rad54b	RAD54 homolog B (S. cerevisiae)					Asb2
A_51_P269546	0.003846	9.39e-05	10.5204	2.06303	2.16663	Trem2	triggering receptor expressed on myeloid cells 2					Asb3
A_51_P446570	0.00443	0.000125	9.93778	1.74302	2.16557	Bbox1	butyrobetaine (gamma), 2-oxoglutarate dioxygenase 1 (gamma-butyrobetaine hydroxylase)					Asb4
A_52_P544885	0.003278	6.81e-05	11.2022	2.41495	2.15594	Serpinb8	serine (or cysteine) peptidase inhibitor, clade B, member 8					Asb7
A_52_P391825	0.00096	2.77e-06	20.7438	5.69875	2.15548	Prr3	proline-rich polypeptide 3					Asb8
A_52_P224373	0.000553	4.35e-07	29.4802	7.28206	2.15462	Vma21	VMA21 vacuolar H+ATPase homolog (S. cerevisiae)					Ascc2
A_52_P691096	0.018298	0.00179	5.77708	-1.25456	2.15092	Gm30963	predicted gene, 30963					Ascc3
A_52_P1059771	0.02721	0.00342	5.01988	-1.9875	2.15081							Asf1a
A_52_P648524	0.007586	0.000366	8.02946	0.546614	2.15074	Dio3	deiodinase, iodothyronine type III					Ash2l
A_51_P278519	0.00567	0.000205	9.01609	1.19597	2.14899	Qsox1	quiescin Q6 sulfhydryl oxidase 1					Asnsd1
A_52_P324754	0.002827	5.02e-05	11.8872	2.74631	2.14867	Nupr1l	nuclear protein transcriptional regulator 1 like					Aspa
A_51_P503993	0.037083	0.00562	4.48617	-2.55125	2.14404	Bzrap1	benzodiazepine receptor associated protein 1					Asph
A_52_P392638	0.015781	0.00138	6.10308	-0.961098	2.14326	Bin1	bridging integrator 1					Asphd2
A_51_P147777	0.008433	0.000451	7.69692	0.310838	2.13596	Gdnf	glial cell line derived neurotrophic factor					Ass1
A_52_P228899	0.025233	0.00302	5.15704	-1.84912	2.13536							Asxl1
A_52_P14569	0.006317	0.000261	8.59108	0.92497	2.13449	1700101I11Rik	RIKEN cDNA 1700101I11 gene					Asxl2
A_52_P221057	0.004276	0.000117	10.0693	1.81688	2.12784							Atat1
A_52_P1148142	0.013654	0.00107	6.4452	-0.666249	2.12706							Ate1
A_52_P183038	0.007089	0.000322	8.2392	0.690733	2.12603	Impdh1	inosine 5'-phosphate dehydrogenase 1					Atf2
A_52_P438144	0.047293	0.00817	4.1098	-2.974	2.12569	Usp29	ubiquitin specific peptidase 29					Atf3
A_51_P187632	0.020975	0.00223	5.50906	-1.5055	2.12518	Dnal1	dynein, axonemal, light chain 1					Atf4
A_51_P498631	0.016851	0.00155	5.95603	-1.09191	2.12367	Dfna5	deafness, autosomal dominant 5 (human)					Atf6
A_51_P241319	0.031939	0.00441	4.74009	-2.27793	2.12259	Cilp	cartilage intermediate layer protein, nucleotide pyrophosphohydrolase					Atf7ip
A_51_P159201	0.006708	0.000289	8.41845	0.811211	2.12223	Junb	jun B proto-oncogene					Atg101
A_52_P105020	0.000813	1.42e-06	23.5552	6.30497	2.12055	5830428M24Rik	RIKEN cDNA 5830428M24 gene					Atg16l1
A_51_P222381	0.002459	3.66e-05	12.6408	3.08763	2.12001	Tmeff1	transmembrane protein with EGF-like and two follistatin-like domains 1					Atg4b
A_52_P441036	0.00159	1.19e-05	15.6952	4.26623	2.11991	Col23a1	collagen, type XXIII, alpha 1					Atg4c
A_52_P559485	0.006491	0.000272	8.51986	0.878301	2.11772	Zfc3h1	zinc finger, C3H1-type containing					Atg4d
A_52_P460915	0.005411	0.000188	9.17418	1.29362	2.11671	Gm12185	predicted gene 12185					Atmin
A_52_P214630	0.00567	0.000206	9.00734	1.19051	2.11656	Sox9	SRY (sex determining region Y)-box 9					Atoh7
A_51_P423354	0.007238	0.000336	8.16874	0.642701	2.11317	Katnal2	katanin p60 subunit A-like 2					Atoh8
A_52_P963559	0.00978	0.000605	7.24941	-0.021432	2.11267							Atp13a2
A_52_P453276	0.002409	3.38e-05	12.8385	3.17345	2.11161	Mid1	midline 1					Atp13a3
A_52_P178018	0.029608	0.00391	4.87087	-2.14079	2.11111	Sox11	SRY (sex determining region Y)-box 11					Atp13a4
A_51_P209736	0.006859	0.0003	8.35331	0.767708	2.11007	Atoh8	atonal bHLH transcription factor 8					Atp13a5
A_52_P215170	0.023436	0.00269	5.29316	-1.71431	2.10985	Acot4	acyl-CoA thioesterase 4					Atp1b1
A_52_P577484	0.008772	0.000485	7.584	0.228661	2.10645	Sox9	SRY (sex determining region Y)-box 9					Atp1b2
A_51_P508666	0.012435	0.000912	6.66044	-0.487264	2.10595							Atp1b3
A_52_P143056	0.002078	2.38e-05	13.7356	3.54488	2.10503	Kremen1	kringle containing transmembrane protein 1					Atp2a3
A_51_P364913	0.044471	0.00743	4.2031	-2.86721	2.10454							Atp2b1
A_52_P579252	0.002225	2.8e-05	13.314	3.37389	2.10356							Atp5a1
A_52_P40777	0.034612	0.00501	4.60485	-2.42232	2.10237	Arhgap12	Rho GTPase activating protein 12					Atp5b
A_52_P581066	0.01348	0.00104	6.47622	-0.640144	2.10155	Arhgap42	Rho GTPase activating protein 42					Atp5d
A_51_P451428	0.009737	0.000598	7.26566	-0.009053	2.0999	Marveld2	MARVEL (membrane-associating) domain containing 2					Atp5f1
A_52_P62833	0.043954	0.00729	4.22214	-2.84558	2.09957	Foxred2	FAD-dependent oxidoreductase domain containing 2					Atp5g1
A_51_P309370	0.015736	0.00137	6.11177	-0.953448	2.09903	Fblim1	filamin binding LIM protein 1					Atp5j
A_52_P665742	0.000901	2.32e-06	21.4645	5.86497	2.09581	Srebf2	sterol regulatory element binding factor 2					Atp5j2
A_51_P464387	0.001729	1.54e-05	14.9462	4.00389	2.09196	Hspb8	heat shock protein 8					Atp5sl
A_51_P125986	0.001958	2.09e-05	14.0882	3.68332	2.09193	Gan	giant axonal neuropathy					Atp6ap2
A_52_P436238	0.00694	0.000308	8.31393	0.741257	2.0916	Odc1	ornithine decarboxylase, structural 1					Atp6v0e
A_51_P330807	0.011604	0.000805	6.83508	-0.345564	2.08948							Atp6v0e2
A_52_P615051	0.00944	0.000559	7.36573	0.06665	2.08749							Atp6v1a
A_52_P560996	0.01938	0.00197	5.66267	-1.36058	2.08396	Gm26782	predicted gene, 26782					Atp6v1e1
A_51_P281795	0.000826	1.58e-06	23.0758	6.20925	2.08039	Tspyl5	testis-specific protein, Y-encoded-like 5					Atp6v1f
A_51_P270558	0.016488	0.00149	6.00611	-1.04707	2.08005	2210409D07Rik	RIKEN cDNA 2210409D07 gene					Atp6v1g1
A_51_P493117	0.031447	0.0043	4.76905	-2.24735	2.07884	Slc16a9	solute carrier family 16 (monocarboxylic acid transporters), member 9					Atp6v1h
A_51_P451052	0.023029	0.0026	5.32979	-1.67844	2.07665	Pgm5	phosphoglucomutase 5					Atp8a1
A_52_P104761	0.003814	9.14e-05	10.5764	2.09284	2.0763	Rlim	ring finger protein, LIM domain interacting					Atp8a2
A_51_P464703	0.010709	0.000697	7.0402	-0.183037	2.07348	Ccl8	chemokine (C-C motif) ligand 8					Atpaf1
A_52_P473106	0.001963	2.11e-05	14.0605	3.6726	2.0732	Otos	otospiralin					Atpaf2
A_51_P370510	0.002464	3.68e-05	12.6274	3.08176	2.06861	BC022687	cDNA sequence BC022687					Atpif1
A_51_P448632	0.004368	0.000122	9.99041	1.77271	2.06818	Tmem116	transmembrane protein 116					Atr
A_52_P613255	0.014015	0.00112	6.37639	-0.724509	2.06684	Ncam1	neural cell adhesion molecule 1					Atxn1
A_51_P204153	0.009013	0.000512	7.49861	0.16578	2.06436	Igfbp5	insulin-like growth factor binding protein 5					Atxn10
A_51_P106474	0.000553	4.76e-07	28.9896	7.21355	2.06375	Zfp593	zinc finger protein 593					Atxn2l
A_51_P382393	0.014321	0.00116	6.32877	-0.765134	2.06258	Errfi1	ERBB receptor feedback inhibitor 1					Atxn7l2
A_52_P468103	0.043737	0.00723	4.22991	-2.83677	2.06103							Auh
A_51_P304256	0.017602	0.00168	5.85882	-1.17979	2.06097							Aurka
A_51_P456114	0.003162	6.33e-05	11.363	2.49466	2.05987	Cemip	cell migration inducing protein, hyaluronan binding					Aurkc
A_52_P452689	0.007042	0.000316	8.26698	0.709569	2.05931	Atf3	activating transcription factor 3					Avil
A_51_P318300	0.001186	4.8e-06	18.6767	5.17414	2.0572							Avpi1
A_52_P518160	0.003936	9.94e-05	10.4035	2.00033	2.05494	Galns	galactosamine (N-acetyl)-6-sulfate sulfatase					Awat2
A_51_P410813	0.003388	7.2e-05	11.0806	2.35388	2.05434	E430014L09Rik///Nav2	RIKEN cDNA E430014L09 gene///neuron navigator 2					Azin1
A_51_P179701	0.03577	0.00532	4.54348	-2.48873	2.05428	Hlx	H2.0-like homeobox					B230114P17Rik
A_52_P534355	0.035614	0.00527	4.55204	-2.47944	2.05179	Anxa7	annexin A7					B230208H11Rik
A_51_P326229	0.023957	0.00279	5.24892	-1.75785	2.04929	Ddx25	DEAD (Asp-Glu-Ala-Asp) box polypeptide 25					B230217O12Rik
A_51_P396198	0.009606	0.000578	7.31575	0.028954	2.0457	C4bp-ps1	complement component 4 binding protein, pseudogene 1					B230219D22Rik
A_51_P153765	0.006134	0.000244	8.70607	0.999541	2.04399	Car13	carbonic anhydrase 13					B230311B06Rik
A_51_P496045	0.019751	0.00203	5.62746	-1.39353	2.04128	9530039L23Rik	RIKEN cDNA 9530039L23 gene					B230317F23Rik
A_52_P219966	0.002525	3.88e-05	12.4971	3.02432	2.03629	Spg21	spastic paraplegia 21 homolog (human)					B230337E12Rik
A_52_P456779	0.023215	0.00264	5.31232	-1.69553	2.03625							B230340J04Rik
A_52_P8743	0.002663	4.51e-05	12.1381	2.86252	2.03482	Vezt	vezatin, adherens junctions transmembrane protein					B230354K17Rik
A_52_P378765	0.003216	6.56e-05	11.2852	2.45624	2.03393	Primpol	primase and polymerase (DNA-directed)					B230369F24Rik
A_51_P185664	0.031255	0.00425	4.77967	-2.23617	2.03323							B330016D10Rik
A_52_P419873	0.01966	0.00201	5.63484	-1.38661	2.02653	Rb1	retinoblastoma 1					B3galt6
A_52_P410609	0.013179	0.001	6.53274	-0.59286	2.0258	Rab31	RAB31, member RAS oncogene family					B3gat3
A_52_P504883	0.04084	0.00651	4.33555	-2.71786	2.02568	Cdh13	cadherin 13					B4galt1
A_52_P160717	0.005861	0.000225	8.8505	1.09187	2.02297							B4galt2
A_52_P639343	0.03478	0.00507	4.59399	-2.43403	2.02233	Fam221a	family with sequence similarity 221, member A					B4gat1
A_51_P445677	0.011229	0.000758	6.91992	-0.27784	2.02035	Hhat	hedgehog acyltransferase					B930095I24Rik
A_51_P422257	0.024225	0.00284	5.2304	-1.77615	2.01808	Emx1	empty spiracles homeobox 1					BB283564
A_51_P340038	0.018103	0.00176	5.79819	-1.23517	2.01764	Sh2d5	SH2 domain containing 5					BC001981
A_51_P337451	0.02306	0.00261	5.32776	-1.68043	2.01725	Hs6st2	heparan sulfate 6-O-sulfotransferase 2					BC004004
A_52_P641195	0.007085	0.000321	8.2444	0.694262	2.01709	1700029J07Rik	RIKEN cDNA 1700029J07 gene					BC022687
A_51_P242414	0.002599	4.23e-05	12.2938	2.93332	2.01258	Micall1	microtubule associated monooxygenase, calponin and LIM domain containing -like 1					BC023202
A_51_P446927	0.005194	0.000173	9.33033	1.38847	2.00791	Vamp2	vesicle-associated membrane protein 2					BC023829
A_52_P38042	0.014193	0.00115	6.3511	-0.746052	2.00774	Sh3rf1	SH3 domain containing ring finger 1					BC026762
A_51_P419169	0.020052	0.00208	5.59522	-1.42384	2.0071	Suv39h2	suppressor of variegation 3-9 homolog 2 (Drosophila)					BC028528
A_51_P360492	0.001192	5.05e-06	18.5008	5.12588	2.0057	Mcm6	minichromosome maintenance complex component 6					BC037034
A_52_P549427	0.011454	0.000786	6.86873	-0.318622	2.00361							BC048507
A_51_P294555	0.011026	0.000732	6.97097	-0.237429	2.00243	Ifitm6	interferon induced transmembrane protein 6					BC048679
A_52_P786930	0.008171	0.000424	7.79278	0.379741	2.0023	Micu1	mitochondrial calcium uptake 1					BC051628
A_51_P415388	0.025408	0.00306	5.1445	-1.86166	2.00058							BC052040
A_51_P120470	0.007757	0.000379	7.97164	0.50627	1.99953							Baalc
A_51_P287546	0.002337	3.18e-05	12.9862	3.2366	1.99948	5730521K06Rik	RIKEN cDNA 5730521K06 gene					Bace2
A_52_P506995	0.018994	0.00191	5.70013	-1.32569	1.99898	Plet1	placenta expressed transcript 1					Bach2
A_51_P237097	0.005653	0.000204	9.02331	1.20047	1.99761	Pvr	poliovirus receptor					Bad
A_52_P170610	0.001153	4.27e-06	19.101	5.28804	1.99185	Ubxn4	UBX domain protein 4					Bahd1
A_52_P85791	0.033835	0.00483	4.64334	-2.38095	1.99114	Slc9a7	solute carrier family 9 (sodium/hydrogen exchanger), member 7					Baiap2l1
A_52_P73498	0.028258	0.00363	4.95382	-2.05508	1.99027	Wdr61	WD repeat domain 61					Baiap2l2
A_51_P380309	0.00668	0.000285	8.43959	0.825263	1.98946	Ncam1	neural cell adhesion molecule 1					Banf2
A_52_P635078	0.007579	0.000365	8.03324	0.549241	1.98915	Lrp4	low density lipoprotein receptor-related protein 4					Bax
A_51_P159573	0.005806	0.000219	8.90224	1.1246	1.98553	Olfr312	olfactory receptor 312					Baz1a
A_51_P218924	0.006069	0.000239	8.74228	1.02283	1.98425							Baz2a
A_52_P559034	0.008986	0.00051	7.50449	0.170137	1.98373	Klhl42	kelch-like 42					Baz2b
A_52_P771288	0.018825	0.00188	5.71614	-1.31083	1.98323							Bbc3
A_52_P99810	0.047586	0.00826	4.09925	-2.98615	1.98238	Cx3cr1	chemokine (C-X3-C motif) receptor 1					Bbip1
A_52_P83733	0.022901	0.00258	5.34183	-1.6667	1.98125	Tmem260	transmembrane protein 260					Bbox1
A_52_P258250	0.003542	7.85e-05	10.895	2.25925	1.97759	B230217O12Rik	RIKEN cDNA B230217O12 gene					Bbs4
A_52_P604345	0.016141	0.00144	6.05542	-1.00322	1.97748							Bcap29
A_52_P266562	0.000671	7.94e-07	26.3027	6.80147	1.97543	Camk2d	calcium/calmodulin-dependent protein kinase II, delta					Bcas1
A_52_P14456	0.013959	0.00112	6.38528	-0.716949	1.9738	Srrm4	serine/arginine repetitive matrix 4					Bckdha
A_51_P291347	0.001802	1.7e-05	14.6615	3.89999	1.97261	Odc1	ornithine decarboxylase, structural 1					Bckdhb
A_52_P401386	0.023009	0.0026	5.33155	-1.67673	1.9715	Jup	junction plakoglobin					Bckdk
A_52_P546074	0.020847	0.00221	5.52227	-1.49292	1.97137							Bcl2a1b
A_52_P437363	0.010772	0.000705	7.02424	-0.195533	1.97088	Ppp1r12a	protein phosphatase 1, regulatory (inhibitor) subunit 12A					Bcl7c
A_52_P500115	0.008331	0.000436	7.74768	0.347421	1.96959							Bcor
A_51_P136620	0.013117	0.000993	6.54381	-0.583636	1.96635	Olfr921	olfactory receptor 921					Bcs1l
A_51_P334199	0.003567	8.01e-05	10.8537	2.23798	1.96408	Ephb3	Eph receptor B3					Bdh1
A_52_P860000	0.031388	0.00428	4.7726	-2.24361	1.9628	Pgm5	phosphoglucomutase 5					Bend4
A_52_P222026	0.011938	0.000851	6.75644	-0.408983	1.96088	Chrnb2	cholinergic receptor, nicotinic, beta polypeptide 2 (neuronal)					Bet1l
A_52_P1189140	0.005444	0.000191	9.14286	1.27441	1.96079							Bfsp2
A_52_P553000	0.001802	1.69e-05	14.6693	3.90287	1.95914	Kctd7	potassium channel tetramerisation domain containing 7					Bhlhb9
A_51_P514256	0.027103	0.00339	5.02796	-1.97928	1.95841	Tubb2b	tubulin, beta 2B class IIB					Bid
A_52_P547538	0.002577	4.09e-05	12.3696	2.96745	1.95716	Cbx5	chromobox 5					Bin1
A_52_P67643	0.006115	0.000243	8.71779	1.00709	1.95557	Mtor	mechanistic target of rapamycin (serine/threonine kinase)					Bin3
A_52_P8587	0.042246	0.00684	4.28588	-2.77356	1.95439	Cd109	CD109 antigen					Birc2
A_51_P256344	0.002761	4.77e-05	12.0054	2.80137	1.95399	Anxa4	annexin A4					Bivm
A_52_P380895	0.001735	1.57e-05	14.8886	3.98304	1.9525	Evi2a	ecotropic viral integration site 2a					Blcap
A_51_P424499	0.002413	3.45e-05	12.7869	3.15117	1.94694	Txn1	thioredoxin 1					Blmh
A_52_P515423	0.011094	0.00074	6.95439	-0.250528	1.94678	Stam2	signal transducing adaptor molecule (SH3 domain and ITAM motif) 2					Bmi1
A_52_P636199	0.026109	0.00319	5.09663	-1.90975	1.94661	Smc2	structural maintenance of chromosomes 2					Bmp4
A_51_P290921	0.008378	0.000441	7.73002	0.334716	1.94483	Sytl2	synaptotagmin-like 2					Bmp7
A_51_P461123	0.044398	0.00742	4.20544	-2.86454	1.94384	Tlr5	toll-like receptor 5					Bmt2
A_52_P75584	0.013395	0.00103	6.49074	-0.627966	1.9432							Bnip3l
A_51_P267338	0.001102	3.74e-06	19.5882	5.41474	1.9412	Erbb2ip	Erbb2 interacting protein					Bola2
A_51_P487658	0.046747	0.00804	4.12628	-2.95503	1.94075	Zkscan1	zinc finger with KRAB and SCAN domains 1					Bola3
A_52_P389628	0.001931	1.99e-05	14.2156	3.73236	1.93931							Boll
A_52_P788556	0.002167	2.66e-05	13.4445	3.42745	1.93476	Zdhhc15	zinc finger, DHHC domain containing 15					Bop1
A_52_P240905	0.010933	0.00072	6.99368	-0.219532	1.93395	Vamp2	vesicle-associated membrane protein 2					Borcs6
A_52_P464017	0.043608	0.0072	4.23447	-2.8316	1.93252							Borcs7
A_52_P498231	0.004114	0.000107	10.2578	1.92112	1.93035	Sema3f	sema domain, immunoglobulin domain (Ig), short basic domain, secreted, (semaphorin) 3F					Bpgm
A_51_P142196	0.006246	0.000255	8.63291	0.952202	1.92854							Bpifb1
A_52_P298145	0.001496	1.05e-05	16.0861	4.39715	1.92819	Ubxn4	UBX domain protein 4					Brdt
A_52_P637049	0.012144	0.000876	6.71664	-0.441326	1.92679							Bre
A_51_P173656	0.005616	0.000202	9.04597	1.21455	1.92557	Tubg2	tubulin, gamma 2					Bri3bp
A_52_P151974	0.007836	0.000388	7.93456	0.480254	1.92503	Clcn5	chloride channel, voltage-sensitive 5					Brinp2
A_52_P209930	0.006941	0.000308	8.31259	0.74036	1.92485	Arpp21	cyclic AMP-regulated phosphoprotein, 21					Brpf1
A_52_P255458	0.024431	0.00287	5.21563	-1.79079	1.92352	Airn	antisense Igf2r RNA					Brwd1
A_51_P211573	0.00377	8.99e-05	10.6112	2.11125	1.92307	Wdr47	WD repeat domain 47					Bsnd
A_51_P394383	0.001104	3.85e-06	19.4774	5.3863	1.92276	Malat1	metastasis associated lung adenocarcinoma transcript 1 (non-coding RNA)					Bspry
A_51_P256342	0.000868	2.15e-06	21.7745	5.93404	1.92006	Anxa4	annexin A4					Btbd1
A_51_P493709	0.031542	0.00432	4.76233	-2.25444	1.91862	2810474C18Rik	RIKEN cDNA 2810474C18 gene					Btbd10
A_51_P217706	0.001626	1.28e-05	15.4694	4.18877	1.91854	Ribc1	RIB43A domain with coiled-coils 1					Btbd6
A_52_P118822	0.016002	0.00141	6.07491	-0.985963	1.91683	4921509J17Rik	RIKEN cDNA 4921509J17 gene					Btbd7
A_52_P236448	0.046267	0.0079	4.14307	-2.93577	1.91548	Ngfr	nerve growth factor receptor (TNFR superfamily, member 16)					Btbd9
A_51_P302453	0.008906	0.000501	7.53397	0.191898	1.91538	Lhfpl2	lipoma HMGIC fusion partner-like 2					Btf3
A_51_P213641	0.001192	6.05e-06	17.8694	4.94765	1.91509	Ap2b1	adaptor-related protein complex 2, beta 1 subunit					Btf3l4
A_51_P135753	0.017095	0.00159	5.92464	-1.12016	1.91462							Btg1
A_52_P610541	0.002254	2.91e-05	13.2106	3.33101	1.9141	Tsacc	TSSK6 activating co-chaperone					Btg2
A_52_P177960	0.020304	0.00213	5.5691	-1.4485	1.91385	Parva	parvin, alpha					Btla
A_52_P138581	0.009086	0.00052	7.47752	0.150156	1.91228	Gm21975	predicted gene 21975					Bzrap1
A_52_P239173	0.002164	2.63e-05	13.4773	3.44084	1.90993	Map4	microtubule-associated protein 4					Bzw1
A_52_P23212	0.00297	5.49e-05	11.6851	2.65072	1.90923	Aebp2	AE binding protein 2					Bzw2
A_52_P290088	0.005415	0.000188	9.17009	1.29112	1.90813	Stbd1	starch binding domain 1					C030006K11Rik
A_51_P199175	0.017502	0.00166	5.86986	-1.16975	1.90706	2700038G22Rik	RIKEN cDNA 2700038G22 gene					C130013H08Rik
A_52_P662098	0.010501	0.000675	7.08773	-0.14596	1.90631	Net1	neuroepithelial cell transforming gene 1					C130057D09Rik
A_51_P117385	0.042399	0.00688	4.28077	-2.77931	1.90609	Slc26a7	solute carrier family 26, member 7					C130074G19Rik
A_52_P1180449	0.036357	0.00546	4.51493	-2.51981	1.90492	Rtn4	reticulon 4					C130080G10Rik
A_51_P342031	0.011034	0.000734	6.96595	-0.241391	1.90193	Mkrn3	makorin, ring finger protein, 3					C1galt1
A_51_P288193	0.002214	2.78e-05	13.3367	3.38323	1.89884	Btg1	B cell translocation gene 1, anti-proliferative					C1qtnf4
A_51_P216440	0.005853	0.000224	8.85997	1.09788	1.89843							C1qtnf9
A_51_P353539	0.009421	0.000557	7.37225	0.071558	1.89775	Rnf216	ring finger protein 216					C230094B09Rik
A_52_P290090	0.008169	0.000422	7.79838	0.383748	1.89702	Stbd1	starch binding domain 1					C230098O21Rik
A_52_P434556	0.007875	0.000393	7.91435	0.466027	1.89325	2310022B05Rik	RIKEN cDNA 2310022B05 gene					C2cd2
A_52_P174973	0.018362	0.0018	5.76929	-1.26172	1.89051	Ercc4	excision repair cross-complementing rodent repair deficiency, complementation group 4					C2cd5
A_52_P667923	0.003412	7.3e-05	11.0515	2.33914	1.89011	Hspa4l	heat shock protein 4 like					C330006P03Rik
A_51_P333111	0.003588	8.13e-05	10.8207	2.22092	1.8889	Aox1	aldehyde oxidase 1					C4bp-ps1
A_52_P622244	0.009672	0.00059	7.2854	0.005954	1.88272	6030419C18Rik	RIKEN cDNA 6030419C18 gene					C530008M17Rik
A_51_P346445	0.009516	0.000568	7.34139	0.048325	1.88193	Hspb7	heat shock protein family, member 7 (cardiovascular)					C630043F03Rik
A_52_P436258	0.00254	3.95e-05	12.4559	3.00601	1.88056	Btg1	B cell translocation gene 1, anti-proliferative					C79468
A_51_P447874	0.007851	0.000391	7.92315	0.472225	1.87874	Hspb7	heat shock protein family, member 7 (cardiovascular)					C8g
A_51_P396696	0.031469	0.00431	4.76659	-2.24994	1.87873	Zfp607b	zinc finger protein 607B					C920006O11Rik
A_52_P1187549	0.023741	0.00275	5.26753	-1.7395	1.87867	2310035P21Rik	RIKEN cDNA 2310035P21 gene					Cab39
A_52_P164136	0.001461	9.86e-06	16.276	4.45935	1.8786	Arrdc3	arrestin domain containing 3					Cab39l
A_51_P453376	0.011938	0.000851	6.75675	-0.408735	1.87482	Ros1	Ros1 proto-oncogene					Cabin1
A_51_P464981	0.005137	0.000168	9.37868	1.41752	1.87465	Map1lc3a	microtubule-associated protein 1 light chain 3 alpha					Cables1
A_52_P604735	0.024173	0.00283	5.23358	-1.773	1.8712	Fbxl2	F-box and leucine-rich repeat protein 2					Cabp2
A_52_P586441	0.032597	0.00455	4.70802	-2.31192	1.86959	Pik3r3	phosphatidylinositol 3 kinase, regulatory subunit, polypeptide 3 (p55)					Cabyr
A_52_P517247	0.008543	0.000461	7.66073	0.284616	1.86828	Iqsec3	IQ motif and Sec7 domain 3					Cacna2d1
A_52_P462625	0.001958	2.09e-05	14.0908	3.68435	1.86703	Rras2	related RAS viral (r-ras) oncogene 2					Cacnb2
A_52_P322976	0.02197	0.0024	5.42352	-1.5875	1.86607							Cacng1
A_52_P83386	0.018934	0.0019	5.70661	-1.31967	1.86589	Eaf1	ELL associated factor 1					Cacng6
A_52_P469502	0.013808	0.00109	6.41411	-0.692509	1.86572	Cda	cytidine deaminase					Cacng7
A_51_P427603	0.012654	0.000938	6.62141	-0.519353	1.86393	Plppr2	phospholipid phosphatase related 2					Cactin
A_52_P955235	0.00312	6.16e-05	11.4225	2.52383	1.86176							Cadm3
A_51_P267634	0.018638	0.00185	5.73646	-1.29201	1.86095	Orai2	ORAI calcium release-activated calcium modulator 2					Calcrl
A_52_P32988	0.004629	0.000138	9.74837	1.63485	1.86061	Tulp4	tubby like protein 4					Calm1
A_51_P359237	0.006421	0.000267	8.55216	0.899513	1.85955	Tmem9	transmembrane protein 9					Calm2
A_52_P558859	0.00128	7.7e-06	17.0661	4.70871	1.85873	Rras2	related RAS viral (r-ras) oncogene 2					Calm3
A_51_P166706	0.034631	0.00502	4.60321	-2.42409	1.8585							Caly
A_52_P162697	0.010497	0.000674	7.08944	-0.144624	1.85654	Pvr	poliovirus receptor					Camk1
A_51_P487718	0.018816	0.00188	5.71781	-1.30928	1.8547	E2f3	E2F transcription factor 3					Camk1d
A_52_P124195	0.012765	0.000952	6.60172	-0.535604	1.85144	Wdr47	WD repeat domain 47					Camk2a
A_51_P165870	0.004942	0.000156	9.5171	1.49988	1.85032	Nxn	nucleoredoxin					Camk2b
A_52_P571350	0.009414	0.000554	7.37971	0.077155	1.84977	H19	H19, imprinted maternally expressed transcript					Camk2d
A_51_P489192	0.014431	0.00118	6.31318	-0.778487	1.84883	Postn	periostin, osteoblast specific factor					Camk2n2
A_51_P504863	0.020256	0.00212	5.57386	-1.444	1.84857	Cdk18	cyclin-dependent kinase 18					Camsap2
A_51_P507622	0.001952	2.07e-05	14.116	3.69407	1.84588	Itpkc	inositol 1,4,5-trisphosphate 3-kinase C					Camsap3
A_52_P57013	0.004231	0.000114	10.1252	1.84803	1.84407	Nxn	nucleoredoxin					Camta1
A_51_P507053	0.037945	0.00582	4.44955	-2.59144	1.84138	Slc38a1	solute carrier family 38, member 1					Cand1
A_52_P426554	0.00703	0.000315	8.27236	0.713205	1.84133	Lmnb2	lamin B2					Canx
A_51_P105068	0.010812	0.000709	7.01706	-0.201161	1.84028	Lypd6b	LY6/PLAUR domain containing 6B					Capn15
A_52_P635182	0.004243	0.000115	10.1108	1.84002	1.84011	Rras	related RAS viral (r-ras) oncogene					Capn3
A_52_P287576	0.009672	0.00059	7.28487	0.005551	1.83869	Nsd1	nuclear receptor-binding SET-domain protein 1					Caprin1
A_51_P289796	0.001837	1.78e-05	14.5334	3.85244	1.83808	Arl4c	ADP-ribosylation factor-like 4C					Capza2
A_51_P133005	0.044513	0.00744	4.20203	-2.86843	1.83807	Slc38a1	solute carrier family 38, member 1					Car13
A_52_P651833	0.034633	0.00503	4.60246	-2.42489	1.83805	Soat1	sterol O-acyltransferase 1					Car14
A_51_P116245	0.009966	0.000625	7.20019	-0.059081	1.83798	Styk1	serine/threonine/tyrosine kinase 1					Car15
A_51_P173709	0.004015	0.000102	10.3406	1.96627	1.83698	Gprc5b	G protein-coupled receptor, family C, group 5, member B					Car2
A_52_P262914	0.002401	3.34e-05	12.8667	3.18557	1.83671	Zfp593	zinc finger protein 593					Car8
A_51_P317321	0.002413	3.44e-05	12.7909	3.1529	1.83654	Iffo1	intermediate filament family orphan 1					Car9
A_52_P571444	0.009511	0.000567	7.34427	0.050498	1.83198	Wwtr1	WW domain containing transcription regulator 1					Card11
A_52_P600038	0.01753	0.00167	5.86615	-1.17312	1.83157	Dlgap4	discs, large homolog-associated protein 4 (Drosophila)					Card6
A_51_P188902	0.005918	0.000229	8.81832	1.07143	1.82943	Tbc1d31	TBC1 domain family, member 31					Carnmt1
A_51_P517928	0.005442	0.000191	9.14528	1.27589	1.82931	Hspa4l	heat shock protein 4 like					Carns1
A_51_P429040	0.001931	2e-05	14.2018	3.72706	1.82715	Fam129b	family with sequence similarity 129, member B					Cars2
A_52_P654161	0.027963	0.00356	4.97445	-2.03391	1.8269	Trim25	tripartite motif-containing 25					Casp3
A_51_P342622	0.0498	0.00881	4.03631	-3.05904	1.82603	Ccdc28a	coiled-coil domain containing 28A					Casp7
A_51_P466478	0.00668	0.000286	8.43846	0.824512	1.82589	Ptprf	protein tyrosine phosphatase, receptor type, F					Casq1
A_52_P477286	0.006664	0.000284	8.44882	0.831384	1.82529	Rab8b	RAB8B, member RAS oncogene family					Casr
A_52_P979858	0.026894	0.00336	5.04005	-1.96699	1.82506	Depdc5	DEP domain containing 5					Cast
A_51_P292460	0.005637	0.000203	9.03172	1.20569	1.82435	Wnk1	WNK lysine deficient protein kinase 1					Casz1
A_52_P459046	0.002546	3.98e-05	12.4366	2.9974	1.82405	Slc38a2	solute carrier family 38, member 2					Cat
A_51_P124895	0.014225	0.00115	6.34508	-0.751192	1.82318	Dupd1	dual specificity phosphatase and pro isomerase domain containing 1					Cav1
A_52_P515495	0.034769	0.00505	4.59656	-2.43126	1.82236	Sema4d	sema domain, immunoglobulin domain (Ig), transmembrane domain (TM) and short cytoplasmic domain, (semaphorin) 4D					Cav2
A_52_P579654	0.009319	0.000542	7.41268	0.101858	1.81352	Osbpl10	oxysterol binding protein-like 10					Cbfa2t2
A_51_P338208	0.026343	0.00324	5.07947	-1.92707	1.81002	Pde1c	phosphodiesterase 1C					Cbfa2t3
A_51_P106059	0.004318	0.000119	10.0354	1.79798	1.8089	Traf4	TNF receptor associated factor 4					Cbr2
A_51_P338837	0.00204	2.33e-05	13.7942	3.56817	1.8084	Lrba	LPS-responsive beige-like anchor					Cbx3
A_51_P312268	0.011276	0.000765	6.90736	-0.287819	1.80734	1810062O18Rik	RIKEN cDNA 1810062O18 gene					Cbx5
A_52_P607683	0.02781	0.00353	4.9839	-2.02423	1.80599	Ppm1e	protein phosphatase 1E (PP2C domain containing)					Cby1
A_51_P117581	0.032766	0.00458	4.70085	-2.31955	1.80583	Cables1	CDK5 and Abl enzyme substrate 1					Ccar1
A_52_P1131754	0.004087	0.000106	10.2759	1.93101	1.80506	Erbb2ip	Erbb2 interacting protein					Ccdc102a
A_51_P207017	0.016613	0.00151	5.98772	-1.06351	1.80482	Scai	suppressor of cancer cell invasion					Ccdc12
A_52_P596201	0.01375	0.00108	6.42517	-0.68315	1.80261	Mdm4	transformed mouse 3T3 cell double minute 4					Ccdc126
A_52_P350596	0.003239	6.66e-05	11.2525	2.44004	1.80168	Scn5a	sodium channel, voltage-gated, type V, alpha					Ccdc127
A_52_P1172063	0.010975	0.000726	6.98181	-0.22888	1.79962							Ccdc130
A_51_P368009	0.006923	0.000306	8.32349	0.747692	1.79959	E2f2	E2F transcription factor 2					Ccdc134
A_52_P731758	0.040089	0.00633	4.364	-2.68613	1.79874							Ccdc136
A_51_P118765	0.002613	4.28e-05	12.2649	2.92026	1.7974	Eef1a1	eukaryotic translation elongation factor 1 alpha 1					Ccdc138
A_51_P501550	0.018568	0.00183	5.74901	-1.28042	1.79312	Uxs1	UDP-glucuronate decarboxylase 1					Ccdc141
A_52_P589169	0.017147	0.0016	5.91514	-1.12874	1.79244							Ccdc146
A_51_P193036	0.027169	0.00341	5.02304	-1.98429	1.79207	Dclk1	doublecortin-like kinase 1					Ccdc159
A_52_P1067534	0.034987	0.00513	4.58106	-2.448	1.79073							Ccdc174
A_51_P103659	0.006893	0.000303	8.33611	0.756174	1.79066	Tubb2a	tubulin, beta 2A class IIA					Ccdc181
A_52_P319137	0.001788	1.65e-05	14.7414	3.92939	1.79051	Lrrc51	leucine rich repeat containing 51					Ccdc191
A_52_P489385	0.018807	0.00188	5.71971	-1.30752	1.78961							Ccdc28a
A_51_P228883	0.003726	8.79e-05	10.6569	2.13535	1.78947	Htatip2	HIV-1 Tat interactive protein 2					Ccdc28b
A_51_P120093	0.00807	0.000413	7.8351	0.409922	1.7893	Snx10	sorting nexin 10					Ccdc3
A_51_P378932	0.001923	1.96e-05	14.2556	3.74766	1.78873	Ccdc159	coiled-coil domain containing 159					Ccdc50
A_52_P533930	0.015757	0.00138	6.10755	-0.957159	1.78795	Angptl2	angiopoietin-like 2					Ccdc53
A_51_P241426	0.025793	0.00313	5.11827	-1.88797	1.78672	Gfra4	glial cell line derived neurotrophic factor family receptor alpha 4					Ccdc57
A_52_P485905	0.009643	0.000585	7.29969	0.016796	1.78493	Mdm4	transformed mouse 3T3 cell double minute 4					Ccdc6
A_51_P159194	0.007969	0.000401	7.87908	0.441125	1.78354	Junb	jun B proto-oncogene					Ccdc69
A_51_P512801	0.014305	0.00116	6.33329	-0.761262	1.77678	Ampd3	adenosine monophosphate deaminase 3					Ccdc71l
A_52_P300424	0.002599	4.24e-05	12.2875	2.93049	1.77586	Derl1	Der1-like domain family, member 1					Ccdc77
A_51_P381230	0.024991	0.00298	5.17234	-1.83384	1.77399	Zhx2	zinc fingers and homeoboxes 2					Ccdc85a
A_52_P515036	0.007539	0.000362	8.04683	0.558681	1.77396	Htatip2	HIV-1 Tat interactive protein 2					Ccdc88b
A_52_P433204	0.046213	0.00788	4.14503	-2.93351	1.77387	Pds5a	PDS5 cohesin associated factor A					Ccdc88c
A_51_P241843	0.013679	0.00107	6.43757	-0.672682	1.77366	Tmem202	transmembrane protein 202					Ccdc91
A_52_P422494	0.030828	0.00416	4.80257	-2.2121	1.77292	Cd300lf	CD300 molecule like family member F					Ccdc93
A_52_P367755	0.037079	0.00562	4.48644	-2.55095	1.77069	Hist2h2aa2///Hist2h2aa1	histone cluster 2, H2aa2///histone cluster 2, H2aa1					Ccdc96
A_52_P5696	0.006849	0.000299	8.36072	0.772675	1.77015	Gramd1b	GRAM domain containing 1B					Ccdc97
A_51_P184312	0.008519	0.000459	7.66985	0.291238	1.77011	Ubxn4	UBX domain protein 4					Ccl25
A_51_P463816	0.002584	4.16e-05	12.3307	2.94997	1.76982	Dip2c	disco interacting protein 2 homolog C					Ccl8
A_51_P354062	0.002167	2.65e-05	13.4544	3.43151	1.76893	Ptgfrn	prostaglandin F2 receptor negative regulator					Ccng1
A_52_P517011	0.002883	5.18e-05	11.8173	2.71344	1.76774	9530091C08Rik	RIKEN cDNA 9530091C08 gene					Ccnh
A_52_P474528	0.032617	0.00455	4.70701	-2.313	1.76714							Ccnl2
A_51_P267904	0.004276	0.000117	10.0699	1.81726	1.7666							Ccny
A_51_P371311	0.006987	0.000311	8.29314	0.727243	1.76606	Slc1a4	solute carrier family 1 (glutamate/neutral amino acid transporter), member 4					Ccpg1
A_51_P396570	0.003512	7.7e-05	10.9355	2.28005	1.76585	Plod2	procollagen lysine, 2-oxoglutarate 5-dioxygenase 2					Ccr2
A_52_P122393	0.002413	3.43e-05	12.8034	3.15829	1.76575	Zfc3h1	zinc finger, C3H1-type containing					Ccr4
A_51_P256884	0.021667	0.00235	5.44834	-1.56361	1.76516	Mtss1l	metastasis suppressor 1-like					Ccr5
A_52_P384535	0.013192	0.001	6.52802	-0.596791	1.76513	Arhgap24	Rho GTPase activating protein 24					Ccrl2
A_52_P376135	0.003476	7.59e-05	10.967	2.29616	1.7623	Mknk2	MAP kinase-interacting serine/threonine kinase 2					Ccs
A_52_P276815	0.001047	3.33e-06	20.0324	5.52656	1.76211	Erbb2ip	Erbb2 interacting protein					Ccser2
A_51_P152444	0.013469	0.00104	6.47897	-0.637842	1.75963	4930465K10Rik	RIKEN cDNA 4930465K10 gene					Cct2
A_52_P305995	0.020559	0.00216	5.54774	-1.46873	1.75961	Ammecr1	Alport syndrome, mental retardation, midface hypoplasia and elliptocytosis chromosomal region gene 1					Cct3
A_51_P107752	0.014448	0.00118	6.30961	-0.781549	1.75878	E430014L09Rik	RIKEN cDNA E430014L09 gene					Cct8
A_52_P519653	0.001729	1.54e-05	14.9455	4.00363	1.75738	Abca5	ATP-binding cassette, sub-family A (ABC1), member 5					Cd109
A_51_P366931	0.012796	0.000955	6.59668	-0.539775	1.75559	Prc1	protein regulator of cytokinesis 1					Cd151
A_52_P957260	0.00513	0.000168	9.38499	1.4213	1.75514							Cd164
A_52_P170635	0.007344	0.000344	8.13005	0.616166	1.7551	Sirpa	signal-regulatory protein alpha					Cd19
A_52_P126158	0.002254	2.9e-05	13.2248	3.33688	1.75237	Irgm1	immunity-related GTPase family M member 1					Cd200
A_51_P396852	0.003278	6.81e-05	11.2036	2.41564	1.75109	Gsto2	glutathione S-transferase omega 2					Cd24a
A_52_P1013441	0.031648	0.00436	4.75351	-2.26374	1.74987							Cd27
A_51_P126198	0.004794	0.000148	9.62174	1.56135	1.74727	Dapk2	death-associated protein kinase 2					Cd274
A_51_P119429	0.009421	0.000556	7.37478	0.073455	1.74271	Nckap1l	NCK associated protein 1 like					Cd2bp2
A_51_P295315	0.00469	0.000141	9.71143	1.61351	1.7368	Ankrd2	ankyrin repeat domain 2 (stretch responsive muscle)					Cd300c2
A_51_P258566	0.003085	6.02e-05	11.4752	2.54956	1.73592	Mdm4	transformed mouse 3T3 cell double minute 4					Cd300lf
A_52_P155597	0.007229	0.000334	8.177	0.648352	1.73348	Elk4	ELK4, member of ETS oncogene family					Cd300lg
A_52_P638312	0.005828	0.000221	8.88116	1.11129	1.73031							Cd34
A_51_P491667	0.014214	0.00115	6.34674	-0.749774	1.72941	Derl3	Der1-like domain family, member 3					Cd36
A_51_P362066	0.020721	0.00219	5.5326	-1.48309	1.72872	Chil1	chitinase-like 1					Cd4
A_52_P14881	0.032366	0.00449	4.72072	-2.29845	1.72722	Myo9b	myosin IXb					Cd44
A_51_P487950	0.019866	0.00205	5.61366	-1.40649	1.72646	Myo1a	myosin IA					Cd59a
A_51_P285137	0.014594	0.00121	6.28385	-0.80368	1.72611	Dmxl2	Dmx-like 2					Cd59b
A_52_P357682	0.0439	0.00728	4.22432	-2.8431	1.72607	Dync2h1	dynein cytoplasmic 2 heavy chain 1					Cd63
A_52_P228621	0.002873	5.15e-05	11.8313	2.72004	1.72555	Tnfrsf1b	tumor necrosis factor receptor superfamily, member 1b					Cd7
A_51_P353494	0.020202	0.00211	5.58044	-1.43778	1.72539	Fetub	fetuin beta					Cd70
A_52_P42231	0.00763	0.000368	8.0168	0.537804	1.72475	Nol3	nucleolar protein 3 (apoptosis repressor with CARD domain)					Cd82
A_51_P214612	0.018324	0.0018	5.7736	-1.25776	1.72468							Cd93
A_52_P322141	0.039731	0.00623	4.38096	-2.66728	1.72249	Ccdc88b	coiled-coil domain containing 88B					Cda
A_52_P110826	0.009319	0.000543	7.41005	0.099894	1.72216	Enah	enabled homolog (Drosophila)					Cdc20
A_51_P255699	0.035614	0.00527	4.55195	-2.47953	1.72041	Mmp3	matrix metallopeptidase 3					Cdc27
A_52_P59422	0.001236	6.74e-06	17.5049	4.84099	1.72028	Aebp2	AE binding protein 2					Cdc40
A_51_P521176	0.030627	0.00412	4.81515	-2.19893	1.7191	Rassf7	Ras association (RalGDS/AF-6) domain family (N-terminal) member 7					Cdc42
A_52_P1011843	0.001952	2.06e-05	14.1238	3.69707	1.7191							Cdc42ep1
A_51_P304296	0.014201	0.00115	6.34917	-0.747702	1.71801	Tpcn1	two pore channel 1					Cdc42ep2
A_51_P246773	0.03291	0.00463	4.6894	-2.33174	1.71789	Sesn3	sestrin 3					Cdc42ep3
A_52_P470128	0.008982	0.00051	7.50582	0.171119	1.71738	Senp6	SUMO/sentrin specific peptidase 6					Cdc42se1
A_51_P364632	0.007874	0.000392	7.91535	0.466731	1.71547	Sh3bp2	SH3-domain binding protein 2					Cdh1
A_52_P305748	0.003963	0.000101	10.3785	1.98682	1.71513	Tmem9	transmembrane protein 9					Cdh13
A_51_P432764	0.016712	0.00153	5.97338	-1.07634	1.71447	Sirpa	signal-regulatory protein alpha					Cdh20
A_51_P484959	0.00373	8.84e-05	10.6444	2.12881	1.71421	Rabep2	rabaptin, RAB GTPase binding effector protein 2					Cdh23
A_51_P262171	0.006055	0.000237	8.75855	1.03326	1.71393	Irgm1	immunity-related GTPase family M member 1					Cdh4
A_51_P356335	0.016813	0.00155	5.9601	-1.08826	1.71081	Arhgap24	Rho GTPase activating protein 24					Cdhr5
A_51_P316311	0.006859	0.0003	8.35332	0.767719	1.7095	Ppfia4	protein tyrosine phosphatase, receptor type, f polypeptide (PTPRF), interacting protein (liprin), alpha 4					Cdk12
A_51_P293516	0.043659	0.00721	4.23266	-2.83365	1.70931	Tbc1d1	TBC1 domain family, member 1					Cdk16
A_51_P427171	0.011178	0.000751	6.93415	-0.266551	1.70876	Lacc1	laccase (multicopper oxidoreductase) domain containing 1					Cdk17
A_52_P607103	0.00443	0.000125	9.93652	1.74231	1.70787	Pik3r3	phosphatidylinositol 3 kinase, regulatory subunit, polypeptide 3 (p55)					Cdk18
A_51_P325318	0.001751	1.6e-05	14.8296	3.96162	1.7066	Serinc2	serine incorporator 2					Cdk20
A_52_P273438	0.024376	0.00286	5.22019	-1.78626	1.70546							Cdk3-ps
A_51_P378934	0.003567	8.01e-05	10.8533	2.23777	1.70527	Ccdc159	coiled-coil domain containing 159					Cdk5r1
A_52_P87804	0.005687	0.000209	8.98273	1.17515	1.70417	Mfsd4a	major facilitator superfamily domain containing 4A					Cdk5rap2
A_51_P473072	0.007757	0.00038	7.9692	0.504564	1.70405	2810032G03Rik	RIKEN cDNA 2810032G03 gene					Cdk5rap3
A_51_P233267	0.022918	0.00258	5.33967	-1.6688	1.70392	Dnajb14	DnaJ heat shock protein family (Hsp40) member B14					Cdk9
A_51_P360077	0.002564	4.07e-05	12.3862	2.97488	1.70341	Tspan9	tetraspanin 9					Cdkl3
A_52_P456458	0.028036	0.00358	4.96922	-2.03927	1.70225							Cdkn1a
A_52_P1179890	0.014305	0.00116	6.33307	-0.761455	1.70082							Cdkn1c
A_51_P432199	0.003034	5.75e-05	11.5779	2.59928	1.70074	Sap30	sin3 associated polypeptide					Cdkn2b
A_52_P1165644	0.024567	0.0029	5.20424	-1.80208	1.70027	Met	met proto-oncogene					Cdnf
A_51_P482490	0.022244	0.00245	5.39855	-1.61162	1.69991							Cds1
A_52_P145549	0.004626	0.000138	9.75265	1.63732	1.69973							Cds2
A_52_P416584	0.008391	0.000445	7.71719	0.325469	1.69875	Dars	aspartyl-tRNA synthetase					Cdt1
A_51_P411965	0.023561	0.00271	5.28166	-1.7256	1.69761	Nbeal2	neurobeachin-like 2					Cdv3
A_51_P266987	0.005182	0.000172	9.33765	1.39288	1.69693	Odf2	outer dense fiber of sperm tails 2					Cdyl
A_52_P163849	0.029788	0.00395	4.86072	-2.15135	1.69652	Ivns1abp	influenza virus NS1A binding protein					Cebpb
A_52_P317923	0.008271	0.000432	7.76263	0.358152	1.69555	Zfp948	zinc finger protein 948					Celf1
A_51_P442206	0.048468	0.00847	4.07428	-3.015	1.69527	Ankrd42	ankyrin repeat domain 42					Celf2
A_51_P310148	0.033017	0.00466	4.68265	-2.33893	1.69507							Celf4
A_51_P286373	0.001681	1.44e-05	15.137	4.07219	1.69121	Ttll12	tubulin tyrosine ligase-like family, member 12					Cemip
A_52_P114905	0.006267	0.000257	8.62122	0.944606	1.69106	Ifitm10	interferon induced transmembrane protein 10					Cenpj
A_52_P428745	0.002254	2.87e-05	13.2463	3.34582	1.68743	Camk2d	calcium/calmodulin-dependent protein kinase II, delta					Cenpu
A_52_P698754	0.044377	0.00741	4.2067	-2.86311	1.68739	Zfp146	zinc finger protein 146					Cenpv
A_51_P452953	0.011315	0.000771	6.89619	-0.296708	1.68704	Rhod	ras homolog family member D					Cep135
A_51_P196844	0.022901	0.00258	5.34104	-1.66748	1.68681	Osbpl3	oxysterol binding protein-like 3					Cep162
A_51_P106893	0.031657	0.00436	4.753	-2.26428	1.68602	Zeb2	zinc finger E-box binding homeobox 2					Cep170
A_52_P438188	0.041686	0.00672	4.30428	-2.75289	1.68552	Itsn1	intersectin 1 (SH3 domain protein 1A)					Cep70
A_51_P253883	0.048093	0.00839	4.08401	-3.00374	1.68295	Fam49a	family with sequence similarity 49, member A					Cep76
A_51_P111164	0.023212	0.00264	5.31337	-1.6945	1.68064	Rnd1	Rho family GTPase 1					Cep85l
A_52_P1171614	0.031534	0.00432	4.76285	-2.25389	1.67516	Pou4f1	POU domain, class 4, transcription factor 1					Cep89
A_52_P680184	0.04179	0.00674	4.30072	-2.75689	1.67428							Cep95
A_52_P638513	0.001544	1.13e-05	15.8591	4.32162	1.67327	Zbtb11os1	zinc finger and BTB domain containing 11, opposite strand 1					Cep97
A_51_P119460	0.003424	7.36e-05	11.0327	2.32963	1.67272	Cstf2	cleavage stimulation factor, 3' pre-RNA subunit 2					Cept1
A_52_P474551	0.03972	0.00622	4.3817	-2.66646	1.6726	Kcnq1ot1	KCNQ1 overlapping transcript 1					Cercam
A_52_P404533	0.002009	2.24e-05	13.9059	3.61226	1.67252	Hspb1	heat shock protein 1					Cerk
A_51_P389814	0.009771	0.000603	7.25253	-0.019057	1.67237	Sema3f	sema domain, immunoglobulin domain (Ig), short basic domain, secreted, (semaphorin) 3F					Cers4
A_51_P427794	0.005234	0.000175	9.29907	1.36961	1.67232	Ablim3	actin binding LIM protein family, member 3					Cers6
A_51_P253547	0.00321	6.51e-05	11.3003	2.4637	1.6697	Ctsl	cathepsin L					Ces1d
A_52_P48976	0.045434	0.00767	4.1715	-2.90323	1.66929							Ces1e
A_52_P684700	0.042801	0.00696	4.26788	-2.79383	1.66845	Srsf11	serine/arginine-rich splicing factor 11					Ces2b
A_52_P14342	0.002583	4.15e-05	12.337	2.9528	1.66744	D930016D06Rik	RIKEN cDNA D930016D06 gene					Ces2c
A_52_P663149	0.012144	0.000876	6.71605	-0.441805	1.66455	Utp18	UTP18 small subunit processome component					Ces2f
A_51_P357195	0.001171	4.62e-06	18.8128	5.21103	1.66416	Tmf1	TATA element modulatory factor 1					Ces2g
A_52_P3845	0.001671	1.37e-05	15.2766	4.12151	1.66413	Rnf217	ring finger protein 217					Ces5a
A_51_P198694	0.00812	0.000418	7.81423	0.395059	1.66338	Gckr	glucokinase regulatory protein					Cetn3
A_51_P498132	0.012856	0.000962	6.58671	-0.548024	1.66295	Hsf2	heat shock factor 2					Cetn4
A_52_P611000	0.006246	0.000255	8.63314	0.952353	1.66267	Esd	esterase D/formylglutathione hydrolase					Cfap100
A_51_P422183	0.009969	0.000626	7.19808	-0.060698	1.66078	Hmgn3	high mobility group nucleosomal binding domain 3					Cfap126
A_51_P513530	0.011563	0.000799	6.84551	-0.337204	1.66037	Spag5	sperm associated antigen 5					Cfdp1
A_51_P268748	0.011027	0.000732	6.97038	-0.237893	1.65937	3110039I08Rik	RIKEN cDNA 3110039I08 gene					Cfl2
A_52_P49453	0.002097	2.43e-05	13.6887	3.52617	1.65723							Cflar
A_51_P148037	0.00934	0.000545	7.40537	0.096391	1.65506	Sh3pxd2b	SH3 and PX domains 2B					Cgref1
A_52_P747685	0.026962	0.00337	5.03635	-1.97075	1.65401	Gm33989	predicted gene, 33989					Cgrrf1
A_52_P384049	0.014789	0.00124	6.24493	-0.83726	1.65317	Ttpal	tocopherol (alpha) transfer protein-like					Chac1
A_52_P675617	0.002962	5.44e-05	11.7041	2.65977	1.65175	Agbl3	ATP/GTP binding protein-like 3					Chchd3
A_51_P501018	0.037343	0.00569	4.47399	-2.56459	1.65013	Nek2	NIMA (never in mitosis gene a)-related expressed kinase 2					Chchd7
A_51_P245895	0.002738	4.72e-05	12.0321	2.81374	1.64913	Mapk4	mitogen-activated protein kinase 4					Chd2
A_51_P249286	0.010176	0.000645	7.15316	-0.095265	1.64856	Rgs16	regulator of G-protein signaling 16					Chd3
A_52_P40895	0.046214	0.00788	4.14489	-2.93368	1.64118	Airn	antisense Igf2r RNA					Chd4
A_52_P285024	0.012727	0.000946	6.61016	-0.528633	1.64052	Sertad4	SERTA domain containing 4					Chd6
A_52_P14321	0.040187	0.00636	4.36007	-2.69051	1.64051	Whsc1	Wolf-Hirschhorn syndrome candidate 1 (human)					Cherp
A_52_P340187	0.025421	0.00306	5.1433	-1.86286	1.63983	Pon2	paraoxonase 2					Chic2
A_52_P61697	0.007805	0.000383	7.95467	0.494378	1.63953	9930111J21Rik2	RIKEN cDNA 9930111J21 gene 2					Chid1
A_51_P133953	0.003374	7.15e-05	11.0967	2.36198	1.63874							Chil1
A_52_P656418	0.003865	9.56e-05	10.4825	2.04281	1.63863	Met	met proto-oncogene					Chm
A_52_P184383	0.002681	4.55e-05	12.1167	2.8527	1.63607	Atp6v1a	ATPase, H transporting, lysosomal V1 subunit A					Chml
A_52_P134158	0.003846	9.31e-05	10.5366	2.07165	1.63559	Riok3	RIO kinase 3					Chmp1a
A_52_P476904	0.038777	0.006	4.4179	-2.62635	1.63511	Chd6	chromodomain helicase DNA binding protein 6					Chmp5
A_52_P653303	0.013151	0.000996	6.53939	-0.587319	1.63446							Chmp6
A_51_P286878	0.006211	0.000252	8.65205	0.964626	1.63418	Ttll11	tubulin tyrosine ligase-like family, member 11					Chn2
A_52_P538515	0.018957	0.0019	5.70372	-1.32235	1.63408	R3hdm1	R3H domain containing 1					Chordc1
A_52_P642056	0.001171	4.49e-06	18.9176	5.23923	1.63395	Ric8a	RIC8 guanine nucleotide exchange factor A					Chpf2
A_52_P609770	0.001192	4.96e-06	18.564	5.14329	1.63238	Irf3	interferon regulatory factor 3					Chrac1
A_52_P253915	0.0052	0.000173	9.32427	1.38482	1.63207	Cds2	CDP-diacylglycerol synthase (phosphatidate cytidylyltransferase) 2					Chrd
A_51_P131661	0.008331	0.000436	7.74761	0.347372	1.62958	Riok3	RIO kinase 3					Chrdl2
A_51_P502132	0.011458	0.000787	6.86743	-0.319656	1.62957	Mmp23	matrix metallopeptidase 23					Chrna1
A_52_P623080	0.02629	0.00323	5.08297	-1.92353	1.62812							Chrna9
A_51_P444437	0.011049	0.000736	6.96226	-0.244303	1.62802	Ptgr1	prostaglandin reductase 1					Chrnb1
A_51_P233101	0.002139	2.55e-05	13.5603	3.47454	1.62705	Ltbp3	latent transforming growth factor beta binding protein 3					Chrnb2
A_51_P458384	0.005344	0.000183	9.21913	1.32109	1.62681	Slc38a2	solute carrier family 38, member 2					Chrnd
A_52_P368473	0.001191	4.89e-06	18.6117	5.15639	1.62594	Mid2	midline 2					Chrng
A_52_P515057	0.029171	0.00382	4.89623	-2.11449	1.62559	Slc25a24	solute carrier family 25 (mitochondrial carrier, phosphate carrier), member 24					Chst11
A_52_P621751	0.035595	0.00527	4.55319	-2.47819	1.62471	9130401M01Rik	RIKEN cDNA 9130401M01 gene					Chst12
A_51_P280013	0.029297	0.00384	4.89009	-2.12085	1.62437	Fryl	FRY like transcription coactivator					Chst7
A_51_P279183	0.002948	5.38e-05	11.7305	2.67237	1.62164	Tkfc	triokinase, FMN cyclase					Chuk
A_52_P599317	0.037161	0.00564	4.48265	-2.5551	1.61433	Hs6st2	heparan sulfate 6-O-sulfotransferase 2					Ciapin1
A_51_P199364	0.002962	5.43e-05	11.708	2.66164	1.61328	Esd	esterase D/formylglutathione hydrolase					Cib1
A_52_P484903	0.0022	2.72e-05	13.3888	3.40466	1.61302	Fosl2	fos-like antigen 2					Cib2
A_51_P358397	0.004773	0.000146	9.64036	1.57222	1.613	Agbl3	ATP/GTP binding protein-like 3					Cidea
A_51_P244558	0.018807	0.00188	5.72027	-1.307	1.61139	Rab3gap2	RAB3 GTPase activating protein subunit 2					Ciita
A_51_P131653	0.00159	1.21e-05	15.6479	4.2501	1.60992	Tsacc	TSSK6 activating co-chaperone					Cilp
A_52_P392721	0.002126	2.49e-05	13.6211	3.49904	1.60904	Snx13	sorting nexin 13					Cirbp
A_52_P495224	0.013672	0.00107	6.43909	-0.671397	1.60854	Nln	neurolysin (metallopeptidase M3 family)					Cisd1
A_52_P505907	0.004124	0.000108	10.2315	1.90668	1.6084	Gigyf2	GRB10 interacting GYF protein 2					Cisd2
A_52_P228491	0.006749	0.000292	8.40073	0.79941	1.60482	Lrig2	leucine-rich repeats and immunoglobulin-like domains 2					Cisd3
A_51_P324992	0.037642	0.00575	4.46169	-2.57809	1.60421	Tnc	tenascin C					Cited1
A_51_P233855	0.002254	2.94e-05	13.1886	3.32181	1.60348	Adprhl1	ADP-ribosylhydrolase like 1					Cited4
A_51_P484158	0.023695	0.00274	5.27208	-1.73502	1.60016	Steap1	six transmembrane epithelial antigen of the prostate 1					Ckap2
A_52_P292792	0.024812	0.00295	5.1847	-1.82152	1.59719	Col8a1	collagen, type VIII, alpha 1					Ckap5
A_52_P580159	0.005064	0.000162	9.44684	1.45823	1.59655	Mtcl1	microtubule crosslinking factor 1					Ckb
A_52_P843919	0.032801	0.00459	4.69785	-2.32274	1.59638							Ckm
A_51_P114826	0.002321	3.14e-05	13.0215	3.25156	1.59565	Cdh13	cadherin 13					Ckmt2
A_52_P36256	0.011178	0.000751	6.9337	-0.26691	1.59443							Clca1
A_51_P293753	0.005333	0.000182	9.22896	1.32708	1.59427	Cul7	cullin 7					Clcn3
A_52_P115565	0.034631	0.00502	4.60271	-2.42463	1.59251	Platr14	pluripotency associated transcript 14					Clcn5
A_51_P315682	0.010425	0.000667	7.10435	-0.133045	1.59241	Igf2bp2	insulin-like growth factor 2 mRNA binding protein 2					Clcn6
A_52_P556337	0.044415	0.00742	4.20483	-2.86523	1.59232							Cldn12
A_52_P619262	0.014668	0.00122	6.27254	-0.813421	1.59208	Mical3	microtubule associated monooxygenase, calponin and LIM domain containing 3					Cldn19
A_52_P557113	0.004722	0.000143	9.68199	1.59644	1.59089	Utrn	utrophin					Cldn2
A_52_P590781	0.002079	2.39e-05	13.7225	3.53966	1.58649	Fam13c	family with sequence similarity 13, member C					Cldnd1
A_52_P980627	0.032801	0.00459	4.69752	-2.32309	1.58508							Clec10a
A_51_P226794	0.005274	0.000179	9.26653	1.3499	1.5849	March9	membrane-associated ring finger (C3HC4) 9					Clec14a
A_51_P131442	0.009036	0.000514	7.4927	0.16141	1.58414	Dpf1	D4, zinc and double PHD fingers family 1					Clec18a
A_51_P356413	0.005488	0.000194	9.1178	1.25898	1.58412	Foxk1	forkhead box K1					Clec4a3
A_51_P450854	0.003216	6.58e-05	11.2781	2.4527	1.58204	Rnf217	ring finger protein 217					Clec4b1
A_51_P304977	0.022171	0.00244	5.40521	-1.60518	1.58036	Adgrf4	adhesion G protein-coupled receptor F4					Clic5
A_52_P458647	0.001192	5.96e-06	17.9204	4.96234	1.58001	Birc2	baculoviral IAP repeat-containing 2					Clip1
A_51_P445487	0.007076	0.00032	8.24962	0.697809	1.57753							Clip3
A_52_P279635	0.005616	0.000201	9.05058	1.21741	1.57727	Cdkl3	cyclin-dependent kinase-like 3					Clk3
A_52_P238873	0.010044	0.000633	7.182	-0.073053	1.57632	Abracl	ABRA C-terminal like					Clk4
A_52_P573174	0.038398	0.00592	4.43296	-2.60972	1.57571	N4bp2	NEDD4 binding protein 2					Clmn
A_52_P68714	0.002144	2.58e-05	13.5278	3.46137	1.57543							Clock
A_52_P78423	0.022956	0.00259	5.33573	-1.67265	1.57503	5330421C15Rik	RIKEN cDNA 5330421C15 gene					Clstn3
A_51_P137481	0.012955	0.000973	6.57172	-0.560447	1.57469	Sp3os	trans-acting transcription factor 3, opposite strand					Cltb
A_52_P222888	0.001073	3.54e-06	19.7972	5.46777	1.5734	Myl12b	myosin, light chain 12B, regulatory					Cluap1
A_52_P949155	0.002021	2.29e-05	13.8358	3.58465	1.57063							Clybl
A_52_P488437	0.008168	0.000422	7.79928	0.38439	1.56814	Plek2	pleckstrin 2					Cmbl
A_52_P243152	0.007836	0.000388	7.93474	0.480381	1.56718	Disp1	dispatched homolog 1 (Drosophila)					Cmc2
A_52_P651987	0.032791	0.00459	4.69895	-2.32157	1.56686	Ypel1	yippee-like 1 (Drosophila)					Cmip
A_52_P400521	0.02802	0.00357	4.97129	-2.03714	1.56656	Tmem167	transmembrane protein 167					Cmpk1
A_51_P255365	0.03424	0.00493	4.62329	-2.40248	1.56634	Cited1	Cbp/p300-interacting transactivator with Glu/Asp-rich carboxy-terminal domain 1					Cmss1
A_51_P178585	0.001366	8.41e-06	16.7801	4.62016	1.56631	Dnajc5	DnaJ heat shock protein family (Hsp40) member C5					Cmtm4
A_51_P165602	0.016148	0.00144	6.05262	-1.0057	1.56609	Lbx2	ladybird homeobox homolog 2 (Drosophila)					Cmtm5
A_51_P214679	0.010878	0.000716	7.00205	-0.212952	1.56601	Abracl	ABRA C-terminal like					Cmtm7
A_51_P513803	0.012525	0.000923	6.64426	-0.500545	1.56519	Fbxo4	F-box protein 4					Cmtr1
A_51_P216595	0.003039	5.79e-05	11.5623	2.5918	1.56511	Usp28	ubiquitin specific peptidase 28					Cmya5
A_52_P368214	0.018994	0.00191	5.70029	-1.32553	1.56448	Spire1	spire homolog 1 (Drosophila)					Cnep1r1
A_52_P1172895	0.015729	0.00137	6.11378	-0.951673	1.56414	C230094B09Rik	RIKEN cDNA C230094B09 gene					Cnga3
A_51_P315673	0.005174	0.00017	9.35283	1.40201	1.564	Usp11	ubiquitin specific peptidase 11					Cngb1
A_52_P61786	0.003121	6.18e-05	11.4167	2.52102	1.56224	H3f3b	H3 histone, family 3B					Cnih4
A_51_P113773	0.018011	0.00175	5.8068	-1.22727	1.56215	Slx1b	SLX1 structure-specific endonuclease subunit homolog B (S. cerevisiae)					Cnksr3
A_52_P964148	0.001179	4.74e-06	18.721	5.18619	1.56166	Itga9	integrin alpha 9					Cnn3
A_52_P114414	0.018936	0.0019	5.70562	-1.32058	1.56147	Ksr1	kinase suppressor of ras 1					Cnnm1
A_52_P574653	0.023885	0.00277	5.25621	-1.75065	1.56095	Bid	BH3 interacting domain death agonist					Cnnm4
A_52_P372165	0.036014	0.00538	4.53165	-2.50159	1.56077	Rpsa	ribosomal protein SA					Cnot10
A_52_P32712	0.047959	0.00836	4.08802	-2.99912	1.56066							Cnot6l
A_52_P462203	0.002111	2.45e-05	13.6661	3.51711	1.5603	Dclre1c	DNA cross-link repair 1C					Cnot7
A_51_P115817	0.006478	0.000271	8.52851	0.883992	1.55976	Ralgps2	Ral GEF with PH domain and SH3 binding motif 2					Cnp
A_51_P103007	0.032728	0.00457	4.70266	-2.31762	1.5575	Itgam	integrin alpha M					Cnpy3
A_52_P568217	0.005174	0.00017	9.3526	1.40187	1.55669	Enah	enabled homolog (Drosophila)					Cnr1
A_51_P110529	0.002009	2.22e-05	13.9204	3.61794	1.55666	Plxna2	plexin A2					Cntf
A_52_P211197	0.01444	0.00118	6.31078	-0.78054	1.55575							Cntnap2
A_52_P254275	0.003131	6.21e-05	11.4063	2.5159	1.55565	Zfp52	zinc finger protein 52					Cntrob
A_52_P436590	0.012525	0.000923	6.64411	-0.500672	1.55378	Wbscr17	Williams-Beuren syndrome chromosome region 17 homolog (human)					Coa5
A_52_P202358	0.005853	0.000223	8.86525	1.10122	1.55304	Runx1	runt related transcription factor 1					Coa6
A_52_P608186	0.020847	0.00221	5.52197	-1.4932	1.55206	Eya4	EYA transcriptional coactivator and phosphatase 4					Coa7
A_51_P295389	0.004416	0.000125	9.95029	1.7501	1.5515	Chpf2	chondroitin polymerizing factor 2					Cobll1
A_51_P511000	0.017423	0.00165	5.87923	-1.16125	1.55115	Cwh43	cell wall biogenesis 43 C-terminal homolog					Cog1
A_51_P503953	0.015428	0.00133	6.15325	-0.917035	1.55091	Fam219a	family with sequence similarity 219, member A					Col15a1
A_51_P439876	0.004715	0.000143	9.68808	1.59998	1.55074	Map4k4	mitogen-activated protein kinase kinase kinase kinase 4					Col19a1
A_52_P177142	0.001023	3.08e-06	20.3331	5.60036	1.55	Otud1	OTU domain containing 1					Col23a1
A_51_P227929	0.008954	0.000505	7.5206	0.182039	1.5495	Cep135	centrosomal protein 135					Col25a1
A_51_P255329	0.007071	0.000319	8.253	0.700097	1.54949	Riok2	RIO kinase 2 (yeast)					Col26a1
A_51_P184331	0.021278	0.00229	5.48148	-1.53183	1.54748							Col4a1
A_52_P35915	0.005637	0.000203	9.033	1.20649	1.54742	Fam214b	family with sequence similarity 214, member B					Col4a3
A_52_P460929	0.01876	0.00187	5.72485	-1.30276	1.54681	BC048507	cDNA sequence BC048507					Col4a5
A_51_P299287	0.014735	0.00123	6.26077	-0.823572	1.54675	Impa2	inositol (myo)-1(or 4)-monophosphatase 2					Col6a2
A_52_P325116	0.00807	0.000413	7.83608	0.410615	1.54669	Gramd1b	GRAM domain containing 1B					Col7a1
A_52_P282448	0.003811	9.09e-05	10.5861	2.09799	1.54589	D830012I24Rik	RIKEN cDNA D830012I24 gene					Col8a1
A_52_P529374	0.016593	0.00151	5.99054	-1.06098	1.54351	Enox1	ecto-NOX disulfide-thiol exchanger 1					Col9a1
A_51_P308397	0.034456	0.00498	4.61244	-2.41414	1.54283							Col9a3
A_52_P641762	0.005295	0.00018	9.25031	1.34006	1.54275	Simc1	SUMO-interacting motifs containing 1					Comtd1
A_52_P27725	0.002413	3.42e-05	12.8061	3.15947	1.54272	D930016D06Rik	RIKEN cDNA D930016D06 gene					Copg2
A_52_P84096	0.003618	8.29e-05	10.7812	2.20041	1.54203	Pgd	phosphogluconate dehydrogenase					Cops7b
A_51_P431397	0.028261	0.00363	4.95288	-2.05605	1.54139	Nup214	nucleoporin 214					Cops8
A_52_P482299	0.022896	0.00257	5.344	-1.66458	1.54133	Arhgef17	Rho guanine nucleotide exchange factor (GEF) 17					Copz2
A_51_P414412	0.002599	4.22e-05	12.2969	2.93473	1.54012	Trafd1	TRAF type zinc finger domain containing 1					Coq5
A_52_P604568	0.005512	0.000195	9.10523	1.25123	1.53886	Fbxo30	F-box protein 30					Coq8a
A_52_P545192	0.001958	2.09e-05	14.0899	3.68398	1.5376	Sms	spermine synthase					Coq9
A_51_P169415	0.043823	0.00726	4.22667	-2.84043	1.5372	Parvb	parvin, beta					Coro2a
A_51_P455807	0.01048	0.000672	7.09509	-0.140232	1.53661	Ehd4	EH-domain containing 4					Cotl1
A_51_P394889	0.039231	0.00611	4.4008	-2.64527	1.53619	4930573O21Rik	RIKEN cDNA 4930573O21 gene					Cox10
A_51_P219064	0.008704	0.000478	7.60649	0.245116	1.53607	Prmt2	protein arginine N-methyltransferase 2					Cox11
A_51_P265406	0.004447	0.000126	9.92456	1.73554	1.53525	Ric8a	RIC8 guanine nucleotide exchange factor A					Cox17
A_51_P504522	0.001963	2.11e-05	14.0631	3.6736	1.5342	Derl1	Der1-like domain family, member 1					Cox18
A_51_P221008	0.003936	9.9e-05	10.4103	2.00398	1.53417	Gramd1b	GRAM domain containing 1B					Cox19
A_52_P460319	0.012131	0.000874	6.71984	-0.438716	1.53314	Lmnb2	lamin B2					Cox6b1
A_52_P634157	0.007871	0.000392	7.91665	0.467648	1.53							Cox7a1
A_52_P251615	0.006469	0.00027	8.53452	0.887935	1.52989	Arhgef40	Rho guanine nucleotide exchange factor (GEF) 40					Cox7b
A_52_P157274	0.003827	9.18e-05	10.5672	2.08795	1.5293	Abi1	abl-interactor 1					Cox8a
A_52_P250578	0.011765	0.000828	6.7951	-0.37773	1.52874	Tcaf1	TRPM8 channel-associated factor 1					Cox8b
A_52_P883283	0.023376	0.00267	5.30032	-1.70728	1.52726							Cpd
A_52_P147816	0.003525	7.79e-05	10.9111	2.26756	1.52712	Morc4	microrchidia 4					Cpeb3
A_51_P194070	0.003216	6.55e-05	11.287	2.45714	1.52662	Pam	peptidylglycine alpha-amidating monooxygenase					Cpm
A_51_P237002	0.007071	0.000319	8.25507	0.7015	1.52594	Ppp1r12a	protein phosphatase 1, regulatory (inhibitor) subunit 12A					Cpne2
A_52_P196568	0.013564	0.00105	6.46376	-0.650621	1.52458	Meg3	maternally expressed 3					Cpne4
A_51_P466448	0.030163	0.00402	4.84044	-2.17249	1.52451	Csrnp2	cysteine-serine-rich nuclear protein 2					Cpq
A_52_P507414	0.00128	7.68e-06	17.0724	4.71064	1.52377	C130013H08Rik	RIKEN cDNA C130013H08 gene					Cpsf4
A_52_P396917	0.002276	3.04e-05	13.1075	3.28783	1.52093	Eml5	echinoderm microtubule associated protein like 5					Cpsf6
A_51_P273170	0.001192	6.21e-06	17.7838	4.92287	1.5209	Nol3	nucleolar protein 3 (apoptosis repressor with CARD domain)					Cpsf7
A_51_P312997	0.010645	0.000691	7.05269	-0.173271	1.52016	Zfp346	zinc finger protein 346					Cpt1b
A_51_P195692	0.038678	0.00599	4.42091	-2.62302	1.51945	Nek8	NIMA (never in mitosis gene a)-related expressed kinase 8					Cpt2
A_51_P339744	0.03249	0.00452	4.71429	-2.30527	1.51944							Cpxm1
A_51_P273513	0.001914	1.95e-05	14.2791	3.7566	1.51938	Zhx3	zinc fingers and homeoboxes 3					Cracr2b
A_52_P587928	0.037836	0.0058	4.45363	-2.58695	1.51893	Zeb2	zinc finger E-box binding homeobox 2					Cradd
A_52_P397385	0.001104	3.82e-06	19.5148	5.39592	1.51708	Anxa7	annexin A7					Crbn
A_52_P107947	0.001735	1.57e-05	14.8868	3.98238	1.51634							Creb1
A_51_P430817	0.00511	0.000166	9.39784	1.429	1.51599	Dlg5	discs, large homolog 5 (Drosophila)					Creb3l4
A_51_P439996	0.03375	0.00481	4.64814	-2.37581	1.51403	Gp5	glycoprotein 5 (platelet)					Crebbp
A_52_P635898	0.004414	0.000124	9.95275	1.75148	1.51302	Myo5a	myosin VA					Creg1
A_52_P219415	0.049613	0.00876	4.04225	-3.05214	1.51294	Tmc4	transmembrane channel-like gene family 4					Creld1
A_52_P141141	0.009477	0.000563	7.35611	0.059413	1.51252	Fggy	FGGY carbohydrate kinase domain containing					Crem
A_52_P278035	0.001944	2.03e-05	14.1648	3.71288	1.51245	Tnc	tenascin C					Crhr1
A_51_P330125	0.003472	7.57e-05	10.9741	2.2998	1.51211	Srxn1	sulfiredoxin 1 homolog (S. cerevisiae)					Crim1
A_52_P558344	0.043292	0.00711	4.24788	-2.81642	1.51048							Crk
A_51_P378029	0.003847	9.48e-05	10.5011	2.05275	1.50632	Murc	muscle-related coiled-coil protein					Crkl
A_52_P1067916	0.02316	0.00263	5.31923	-1.68877	1.50472							Crnkl1
A_51_P323531	0.017223	0.00162	5.90183	-1.14076	1.50415	Fam71e1	family with sequence similarity 71, member E1					Crtc2
A_51_P114062	0.017994	0.00175	5.80922	-1.22505	1.50339	Ncs1	neuronal calcium sensor 1					Cryab
A_52_P542645	0.006464	0.00027	8.53675	0.889402	1.5024	Itga9	integrin alpha 9					Crybb1
A_52_P581110	0.009922	0.00062	7.21112	-0.050706	1.50209	Pik3cb	phosphatidylinositol 3-kinase, catalytic, beta polypeptide					Crybg3
A_51_P289751	0.001474	1.02e-05	16.1633	4.42255	1.50087	Akip1	A kinase (PRKA) interacting protein 1					Crym
A_52_P79441	0.00096	2.73e-06	20.7948	5.71077	1.49851	Zfc3h1	zinc finger, C3H1-type containing					Cs
A_52_P600547	0.002778	4.88e-05	11.9526	2.77686	1.49692	Src	Rous sarcoma oncogene					Csnk1a1
A_51_P121179	0.004752	0.000145	9.65663	1.5817	1.49674	Fam132b	family with sequence similarity 132, member B					Csnk1g3
A_52_P358981	0.029034	0.00379	4.90605	-2.10432	1.49451							Csnk2a1
A_51_P108853	0.005861	0.000225	8.85053	1.0919	1.49424	Lyplal1	lysophospholipase-like 1					Cspp1
A_51_P487749	0.02398	0.0028	5.24663	-1.76011	1.49266	Elk4	ELK4, member of ETS oncogene family					Csrnp1
A_51_P435731	0.016966	0.00157	5.93939	-1.10688	1.49218	Arhgef40	Rho guanine nucleotide exchange factor (GEF) 40					Csrnp2
A_51_P124748	0.006755	0.000293	8.3972	0.797053	1.49217	Tgfb3	transforming growth factor, beta 3					Csrp1
A_51_P265173	0.014732	0.00123	6.26146	-0.822978	1.49154	Fbxo27	F-box protein 27					Csrp2bp
A_52_P195640	0.048777	0.00855	4.06622	-3.02434	1.49084	AW551984	expressed sequence AW551984					Csrp3
A_51_P312175	0.023826	0.00276	5.26204	-1.7449	1.49028	Tnks	tankyrase, TRF1-interacting ankyrin-related ADP-ribose polymerase					Cst6
A_52_P75568	0.021963	0.0024	5.42544	-1.58565	1.48971	Hspa4l	heat shock protein 4 like					Cstad
A_51_P126310	0.008673	0.000475	7.61608	0.252115	1.4895	Trmt10a	tRNA methyltransferase 10A					Cstb
A_52_P222096	0.016343	0.00147	6.02937	-1.02635	1.48917	4931428F04Rik	RIKEN cDNA 4931428F04 gene					Cstf2
A_52_P61735	0.003163	6.34e-05	11.3595	2.49296	1.4889	Flnc	filamin C, gamma					Ctbs
A_51_P239214	0.017724	0.0017	5.84544	-1.19197	1.48628	Boll	bol, boule-like (Drosophila)					Ctdnep1
A_51_P199314	0.009433	0.000558	7.3693	0.069337	1.486	Slc38a2	solute carrier family 38, member 2					Ctdsp1
A_52_P851171	0.0027	4.63e-05	12.0779	2.83487	1.48491							Ctdspl2
A_52_P605812	0.007352	0.000345	8.12319	0.611449	1.48486	Ptrh1	peptidyl-tRNA hydrolase 1 homolog					Cth
A_51_P253028	0.004529	0.000132	9.83129	1.68247	1.48461							Ctnna1
A_52_P51671	0.01147	0.000789	6.86398	-0.322416	1.48461	Abca5	ATP-binding cassette, sub-family A (ABC1), member 5					Ctnna3
A_51_P465888	0.013808	0.00109	6.41322	-0.69326	1.48444							Ctnnal1
A_52_P190286	0.004781	0.000147	9.63549	1.56938	1.48378							Ctnnbip1
A_51_P350252	0.003846	9.27e-05	10.5474	2.07741	1.4835	Fat1	FAT atypical cadherin 1					Ctns
A_52_P505277	0.027533	0.00348	4.99991	-2.00786	1.48342	Ubxn10	UBX domain protein 10					Ctps
A_51_P448618	0.039277	0.00612	4.39834	-2.648	1.4833	Slc16a10	solute carrier family 16 (monocarboxylic acid transporters), member 10					Ctps2
A_52_P258606	0.014863	0.00125	6.23266	-0.847884	1.48296	Prdx6	peroxiredoxin 6					Ctsa
A_51_P494037	0.007489	0.000358	8.06434	0.570824	1.48268	Dgkg	diacylglycerol kinase, gamma					Ctsd
A_51_P352720	0.00194	2.02e-05	14.1767	3.71742	1.47733	Lmod2	leiomodin 2 (cardiac)					Ctsl
A_52_P1092823	0.033141	0.00468	4.67685	-2.34512	1.47632	Irx1	Iroquois related homeobox 1 (Drosophila)					Ctss
A_52_P579531	0.00889	0.000499	7.54057	0.196758	1.47605	Pdlim3	PDZ and LIM domain 3					Ctsz
A_52_P290579	0.012475	0.000918	6.65191	-0.494261	1.47569	Mef2a	myocyte enhancer factor 2A					Cttn
A_52_P214927	0.009544	0.000572	7.33158	0.040919	1.47562	Zmynd8	zinc finger, MYND-type containing 8					Ctxn1
A_52_P392598	0.008013	0.000406	7.8598	0.427463	1.47556	Malat1	metastasis associated lung adenocarcinoma transcript 1 (non-coding RNA)					Ctxn3
A_52_P492176	0.020196	0.0021	5.58192	-1.43639	1.47538	Gmfb	glia maturation factor, beta					Cul2
A_52_P652936	0.004272	0.000117	10.08	1.82288	1.47496	Ltbp3	latent transforming growth factor beta binding protein 3					Cul3
A_52_P636214	0.029515	0.00389	4.87555	-2.13594	1.47494	Cbfa2t2	core-binding factor, runt domain, alpha subunit 2, translocated to, 2 (human)					Cul4a
A_52_P562467	0.004752	0.000145	9.65793	1.58246	1.47398	Sync	syncoilin					Cul4b
A_52_P267824	0.027867	0.00354	4.981	-2.02719	1.47374	Ces2g	carboxylesterase 2G					Cul7
A_51_P184340	0.043459	0.00714	4.24331	-2.82159	1.472	Scn3b	sodium channel, voltage-gated, type III, beta					Cuta
A_51_P362959	0.001788	1.65e-05	14.7415	3.92943	1.47193	Fbxo36	F-box protein 36					Cux1
A_52_P627967	0.0069	0.000304	8.3314	0.753011	1.47111	Rprm	reprimo, TP53 dependent G2 arrest mediator candidate					Cux2
A_52_P218894	0.018816	0.00188	5.71757	-1.3095	1.47076							Cuzd1
A_52_P916030	0.028586	0.00368	4.93736	-2.07201	1.47033							Cwc22
A_52_P328006	0.007299	0.000341	8.14365	0.625511	1.4699	Ppm1h	protein phosphatase 1H (PP2C domain containing)					Cwf19l2
A_52_P321952	0.001899	1.89e-05	14.3573	3.78629	1.46978	Tmem55a	transmembrane protein 55A					Cwh43
A_51_P297388	0.014201	0.00115	6.34904	-0.747813	1.46977	Spata24	spermatogenesis associated 24					Cx3cr1
A_51_P168172	0.024422	0.00287	5.21637	-1.79005	1.46892							Cxcl10
A_51_P212854	0.004813	0.00015	9.59497	1.54569	1.46854	Trim25	tripartite motif-containing 25					Cxcl12
A_52_P399846	0.004713	0.000142	9.69512	1.60406	1.46674	Ranbp17	RAN binding protein 17					Cxcr4
A_51_P495581	0.008088	0.000414	7.82902	0.405595	1.4656	Tlr1	toll-like receptor 1					Cxcr6
A_52_P223646	0.00715	0.000328	8.20718	0.668957	1.46547	Cabyr	calcium-binding tyrosine-(Y)-phosphorylation regulated (fibrousheathin 2)					Cyb561d2
A_51_P193925	0.028883	0.00375	4.91771	-2.09228	1.4651	Mapk6	mitogen-activated protein kinase 6					Cyb5a
A_52_P599917	0.009206	0.000532	7.44252	0.12413	1.46466	Whsc1l1	Wolf-Hirschhorn syndrome candidate 1-like 1 (human)					Cyb5r3
A_52_P196388	0.02614	0.0032	5.0939	-1.9125	1.46455	Tmem8	transmembrane protein 8 (five membrane-spanning domains)					Cyc1
A_52_P551903	0.007218	0.000332	8.18521	0.653968	1.46124	Slc33a1	solute carrier family 33 (acetyl-CoA transporter), member 1					Cycs
A_52_P875265	0.011637	0.000809	6.82865	-0.350732	1.46095							Cyfip1
A_52_P253299	0.006139	0.000245	8.69868	0.994773	1.4606	Ttc41	tetratricopeptide repeat domain 41					Cyhr1
A_51_P455366	0.007226	0.000333	8.18019	0.650533	1.45699	Ankrd27	ankyrin repeat domain 27 (VPS9 domain)					Cyld
A_52_P494622	0.033211	0.0047	4.67301	-2.34921	1.45506	Nr4a2	nuclear receptor subfamily 4, group A, member 2					Cyp11a1
A_52_P614336	0.028144	0.0036	4.96062	-2.0481	1.45421	Pld3	phospholipase D family, member 3					Cyp26b1
A_52_P434662	0.026145	0.0032	5.0933	-1.91311	1.45353	Ttyh1	tweety family member 1					Cyp27a1
A_52_P493882	0.019454	0.00198	5.65225	-1.37031	1.45284	2810403D21Rik	RIKEN cDNA 2810403D21 gene					Cyp2a4
A_51_P269549	0.03257	0.00454	4.7095	-2.31036	1.45215	Trem2	triggering receptor expressed on myeloid cells 2					Cyp2c37
A_52_P604629	0.004264	0.000116	10.0868	1.82669	1.4521	Csrnp1	cysteine-serine-rich nuclear protein 1					Cyp2c44
A_51_P192323	0.034504	0.00499	4.6092	-2.41763	1.4505	Ttc12	tetratricopeptide repeat domain 12					Cyp2u1
A_51_P303424	0.013798	0.00109	6.41633	-0.690628	1.44972	Itgax	integrin alpha X					Cyp39a1
A_52_P456799	0.03548	0.00524	4.55861	-2.4723	1.4488							Cyp4b1
A_51_P204862	0.004055	0.000105	10.2955	1.94172	1.44779	Ppfibp1	PTPRF interacting protein, binding protein 1 (liprin beta 1)					Cyp4f18
A_52_P402331	0.032423	0.00451	4.71723	-2.30215	1.44763	Tbc1d1	TBC1 domain family, member 1					Cyp4f39
A_51_P440365	0.036446	0.00548	4.51201	-2.523	1.44739	Frrs1	ferric-chelate reductase 1					Cyr61
A_51_P420276	0.006612	0.00028	8.47081	0.845944	1.44703	Plxdc2	plexin domain containing 2					Cyth1
A_51_P248999	0.00128	7.4e-06	17.1959	4.7483	1.44654	Tulp4	tubby like protein 4					Cyth4
A_51_P293729	0.005174	0.00017	9.35463	1.40309	1.44572	Ivns1abp	influenza virus NS1A binding protein					D030063E12
A_52_P1036791	0.005873	0.000226	8.8406	1.08559	1.44541							D10Bwg1070e
A_52_P102115	0.003846	9.41e-05	10.5159	2.06066	1.44255	Cfl2	cofilin 2, muscle					D10Jhu81e
A_51_P398037	0.022839	0.00255	5.35129	-1.65749	1.44081	Scn3a	sodium channel, voltage-gated, type III, alpha					D11Wsu47e
A_51_P119857	0.001192	5.05e-06	18.4975	5.12497	1.43924	Spred1	sprouty protein with EVH-1 domain 1, related sequence					D130020G16Rik
A_52_P501767	0.002145	2.58e-05	13.5215	3.45879	1.43895	Snrnp70	small nuclear ribonucleoprotein 70 (U1)					D130020L05Rik
A_51_P237783	0.029435	0.00388	4.88058	-2.13071	1.4383	Foxd1	forkhead box D1					D19Ertd409e
A_51_P248959	0.00373	8.82e-05	10.6506	2.13205	1.4383	Stxbp5	syntaxin binding protein 5 (tomosyn)					D1Ertd622e
A_51_P296182	0.006618	0.000281	8.4682	0.844219	1.43809							D230035N22Rik
A_52_P294605	0.014779	0.00123	6.25227	-0.830917	1.43798	Stxbp5	syntaxin binding protein 5 (tomosyn)					D330045A20Rik
A_52_P250685	0.004979	0.000158	9.49428	1.48639	1.43782	Iqck	IQ motif containing K					D430041D05Rik
A_52_P188026	0.042099	0.0068	4.2912	-2.76757	1.43777	Ccar1	cell division cycle and apoptosis regulator 1					D5Ertd579e
A_51_P270519	0.001544	1.13e-05	15.8601	4.32192	1.43657	Apitd1	apoptosis-inducing, TAF9-like domain 1					D830012I24Rik
A_52_P281702	0.016394	0.00147	6.02197	-1.03294	1.43463	Igfbp5	insulin-like growth factor binding protein 5					D830039M14Rik
A_52_P345989	0.003953	0.0001	10.3911	1.99363	1.43402	Map4	microtubule-associated protein 4					D830050J10Rik
A_51_P347547	0.013654	0.00107	6.44497	-0.666436	1.43298	Klf10	Kruppel-like factor 10					D8Ertd82e
A_51_P189051	0.007546	0.000363	8.04302	0.556036	1.43291	Ppp1r27	protein phosphatase 1, regulatory subunit 27					D930016D06Rik
A_51_P359919	0.001802	1.69e-05	14.6693	3.90284	1.43208	Dars	aspartyl-tRNA synthetase					D930021H04Rik
A_52_P378629	0.010936	0.000721	6.99274	-0.220277	1.43074	Dmxl2	Dmx-like 2					D930028M14Rik
A_51_P205907	0.014789	0.00124	6.24559	-0.836688	1.42909	Flnc	filamin C, gamma					Dab2ip
A_51_P502580	0.007812	0.000384	7.94919	0.490532	1.42875	Trim16	tripartite motif-containing 16					Dach2
A_51_P376883	0.005415	0.000189	9.16393	1.28734	1.42807	Ift43	intraflagellar transport 43					Dact2
A_51_P502150	0.028983	0.00377	4.91024	-2.09999	1.42778	Slc9a3r1	solute carrier family 9 (sodium/hydrogen exchanger), member 3 regulator 1					Dagla
A_51_P415247	0.043558	0.00718	4.23767	-2.82798	1.42427	4930524J08Rik	RIKEN cDNA 4930524J08 gene					Dap3
A_51_P291438	0.014488	0.00119	6.30279	-0.787397	1.4226	Tnc	tenascin C					Dapk2
A_51_P156243	0.001593	1.22e-05	15.6331	4.24505	1.41882	Eps15	epidermal growth factor receptor pathway substrate 15					Dars
A_52_P199747	0.002436	3.6e-05	12.6835	3.10628	1.41861	Zscan18	zinc finger and SCAN domain containing 18					Dazl
A_51_P127560	0.039082	0.00607	4.40646	-2.639	1.41833	Faf2	Fas associated factor family member 2					Dbil5
A_51_P181865	0.001628	1.29e-05	15.4556	4.18398	1.41826	Tmem38b	transmembrane protein 38B					Dcaf10
A_51_P247157	0.011414	0.000781	6.8774	-0.311691	1.41679	Hn1	hematological and neurological expressed sequence 1					Dcaf13
A_52_P282000	0.01119	0.000753	6.93011	-0.269752	1.41433	Enah	enabled homolog (Drosophila)					Dcaf4
A_51_P120948	0.003588	8.13e-05	10.8206	2.22083	1.41344	Cul4b	cullin 4B					Dcaf6
A_51_P229664	0.013218	0.00101	6.52045	-0.603112	1.41176	Cd27	CD27 antigen					Dcaf8
A_51_P230942	0.003095	6.09e-05	11.4485	2.53653	1.41138	Runx2	runt related transcription factor 2					Dchs1
A_52_P301935	0.034355	0.00496	4.61711	-2.40913	1.41082	Il20rb	interleukin 20 receptor beta					Dclk1
A_51_P203800	0.022901	0.00257	5.3421	-1.66643	1.41056	Fam214b	family with sequence similarity 214, member B					Dclk3
A_52_P462608	0.006035	0.000236	8.76539	1.03764	1.40986	Krt2	keratin 2					Dclre1c
A_51_P239673	0.003378	7.17e-05	11.0916	2.35943	1.4095	Hprt	hypoxanthine guanine phosphoribosyl transferase					Dcp1a
A_52_P59124	0.004368	0.000122	9.99003	1.77249	1.40944	Ms4a7	membrane-spanning 4-domains, subfamily A, member 7					Dcp2
A_52_P406216	0.024447	0.00288	5.21402	-1.79238	1.40876							Dcst1
A_51_P134413	0.003039	5.78e-05	11.5672	2.59413	1.40832	Arpp19	cAMP-regulated phosphoprotein 19					Dctn4
A_51_P349888	0.013808	0.00109	6.41298	-0.693461	1.40776	Ang2	angiogenin, ribonuclease A family, member 2					Dcun1d1
A_52_P480939	0.003926	9.83e-05	10.4249	2.01187	1.40635	Tnpo1	transportin 1					Dcun1d2
A_52_P923420	0.009535	0.000571	7.33484	0.043379	1.40599							Dcun1d4
A_51_P110759	0.017781	0.00171	5.83732	-1.19938	1.40592	Slc1a1	solute carrier family 1 (neuronal/epithelial high affinity glutamate transporter, system Xag), member 1					Dcun1d5
A_52_P4538	0.004497	0.00013	9.86129	1.69959	1.40548	Tgfbr1	transforming growth factor, beta receptor I					Ddhd1
A_52_P480872	0.013269	0.00102	6.51077	-0.611199	1.40413	Cerk	ceramide kinase					Ddit3
A_52_P528592	0.025233	0.00302	5.15717	-1.84899	1.40281	Rbfox2	RNA binding protein, fox-1 homolog (C. elegans) 2					Ddit4l
A_52_P413492	0.044895	0.00754	4.18926	-2.88296	1.40206	Ldlrap1	low density lipoprotein receptor adaptor protein 1					Ddr1
A_51_P376912	0.028423	0.00365	4.94573	-2.0634	1.40173	Zfp783	zinc finger protein 783					Ddrgk1
A_51_P392303	0.037192	0.00565	4.48033	-2.55764	1.40144	Lrrn3	leucine rich repeat protein 3, neuronal					Ddt
A_51_P271644	0.015753	0.00138	6.10858	-0.956249	1.40139	Rasgrp1	RAS guanyl releasing protein 1					Ddx1
A_52_P384158	0.030679	0.00413	4.81108	-2.20318	1.40127	Mysm1	myb-like, SWIRM and MPN domains 1					Ddx10
A_51_P462870	0.01072	0.0007	7.03552	-0.1867	1.39973	Mkl2	MKL/myocardin-like 2					Ddx17
A_52_P442986	0.03383	0.00483	4.64368	-2.38059	1.39968	Tanc2	tetratricopeptide repeat, ankyrin repeat and coiled-coil containing 2					Ddx21
A_51_P219989	0.018638	0.00185	5.73726	-1.29127	1.39879	Zfyve16	zinc finger, FYVE domain containing 16					Ddx23
A_51_P465679	0.032862	0.00461	4.69342	-2.32746	1.39846							Ddx25
A_51_P235798	0.011718	0.000819	6.80994	-0.365775	1.39729	Zfp36l1	zinc finger protein 36, C3H type-like 1					Ddx3x
A_51_P277795	0.013575	0.00106	6.46122	-0.652751	1.39649	2810474O19Rik	RIKEN cDNA 2810474O19 gene					Ddx4
A_52_P441786	0.041734	0.00673	4.30252	-2.75486	1.39593	Nfxl1	nuclear transcription factor, X-box binding-like 1					Ddx51
A_51_P485542	0.0048	0.000148	9.61766	1.55897	1.39586	Ctps2	cytidine 5'-triphosphate synthase 2					Ddx54
A_51_P199367	0.002749	4.75e-05	12.0193	2.80784	1.39348	Esd	esterase D/formylglutathione hydrolase					Ddx59
A_52_P185343	0.004276	0.000117	10.0723	1.8186	1.3919	Gna13	guanine nucleotide binding protein, alpha 13					Deaf1
A_51_P248962	0.014784	0.00124	6.24761	-0.834947	1.39165	Stxbp5	syntaxin binding protein 5 (tomosyn)					Deb1
A_51_P502184	0.002439	3.61e-05	12.6772	3.10355	1.39014	Smarcc1	SWI/SNF related, matrix associated, actin dependent regulator of chromatin, subfamily c, member 1					Decr1
A_51_P352850	0.024188	0.00283	5.23265	-1.77393	1.38858	Efna2	ephrin A2					Def8
A_52_P56394	0.006061	0.000238	8.75049	1.02809	1.3878	Psmg4	proteasome (prosome, macropain) assembly chaperone 4					Dennd1b
A_51_P454280	0.018981	0.00191	5.70184	-1.3241	1.38727	Chd4	chromodomain helicase DNA binding protein 4					Dennd4b
A_52_P1189908	0.00889	0.000498	7.54359	0.198986	1.38607							Dennd4c
A_51_P402359	0.011664	0.000812	6.82333	-0.355007	1.38598	Btla	B and T lymphocyte associated					Depdc5
A_52_P207635	0.004124	0.000108	10.2276	1.90454	1.38562	Zfc3h1	zinc finger, C3H1-type containing					Depdc7
A_52_P135822	0.002423	3.52e-05	12.7404	3.13105	1.38509	Myo18a	myosin XVIIIA					Dera
A_52_P172704	0.026129	0.00319	5.09527	-1.91112	1.38454	E030011O05Rik	RIKEN cDNA E030011O05 gene					Derl1
A_51_P191990	0.037211	0.00566	4.47931	-2.55876	1.38411	Ubr3	ubiquitin protein ligase E3 component n-recognin 3					Derl2
A_52_P614731	0.003645	8.39e-05	10.7552	2.18686	1.38347	Gng12	guanine nucleotide binding protein (G protein), gamma 12					Derl3
A_52_P46085	0.020001	0.00207	5.60038	-1.41898	1.38253	Mvp	major vault protein					Desi2
A_52_P203560	0.002663	4.43e-05	12.1808	2.88205	1.38014	Fzd10	frizzled class receptor 10					Dffa
A_52_P54486	0.023181	0.00263	5.31589	-1.69204	1.38014	Nfat5	nuclear factor of activated T cells 5					Dffb
A_51_P193011	0.008	0.000405	7.86532	0.431375	1.37938	Klc1	kinesin light chain 1					Dfna5
A_52_P123924	0.03639	0.00547	4.51383	-2.52101	1.37919	B230317F23Rik	RIKEN cDNA B230317F23 gene					Dgcr2
A_52_P980013	0.033974	0.00486	4.63705	-2.3877	1.37878	Sap30bp	SAP30 binding protein					Dgkd
A_51_P371214	0.025341	0.00305	5.14915	-1.85701	1.37868	Slc6a19	solute carrier family 6 (neurotransmitter transporter), member 19					Dgkg
A_51_P346165	0.003083	5.96e-05	11.4995	2.56139	1.37538	Agpat4	1-acylglycerol-3-phosphate O-acyltransferase 4 (lysophosphatidic acid acyltransferase, delta)					Dgkh
A_52_P504743	0.001603	1.24e-05	15.5848	4.22851	1.3729	Cdyl	chromodomain protein, Y chromosome-like					Dhcr7
A_51_P516097	0.023059	0.00261	5.32804	-1.68016	1.37236							Dhdds
A_51_P423039	0.009969	0.000626	7.1985	-0.060375	1.37222	Slc10a3	solute carrier family 10 (sodium/bile acid cotransporter family), member 3					Dhh
A_52_P434549	0.011826	0.000835	6.78353	-0.387067	1.37212	Acin1	apoptotic chromatin condensation inducer 1					Dhodh
A_52_P107434	0.007029	0.000315	8.2744	0.714588	1.37201	Sel1l	sel-1 suppressor of lin-12-like (C. elegans)					Dhrs11
A_51_P163261	0.008727	0.000481	7.59607	0.237496	1.37186							Dhrs13
A_51_P431510	0.0058	0.000218	8.90933	1.12907	1.37184	Lrrc51	leucine rich repeat containing 51					Dhrs7c
A_52_P647102	0.020155	0.00209	5.58656	-1.43201	1.37174	Svep1	sushi, von Willebrand factor type A, EGF and pentraxin domain containing 1					Dhrs9
A_52_P3029	0.00511	0.000166	9.39894	1.42965	1.37162	Agpat4	1-acylglycerol-3-phosphate O-acyltransferase 4 (lysophosphatidic acid acyltransferase, delta)					Dhx29
A_52_P916422	0.020868	0.00221	5.51979	-1.49528	1.37081							Dhx33
A_52_P511821	0.005227	0.000175	9.30396	1.37256	1.36989	Wdfy1	WD repeat and FYVE domain containing 1					Dhx34
A_51_P121206	0.004276	0.000117	10.0743	1.81972	1.36872	Zeb2	zinc finger E-box binding homeobox 2					Dhx40
A_52_P571661	0.017933	0.00173	5.82051	-1.21473	1.36807	Nhlrc2	NHL repeat containing 2					Dhx9
A_52_P666824	0.007	0.000313	8.28591	0.722364	1.36745	Fam13b	family with sequence similarity 13, member B					Diaph2
A_52_P1140283	0.014779	0.00123	6.25245	-0.830758	1.36623							Dido1
A_51_P293059	0.012151	0.000877	6.7143	-0.443225	1.36383	Abhd17c	abhydrolase domain containing 17C					Dio2
A_52_P1154755	0.014472	0.00119	6.30544	-0.785121	1.36168	Kansl1l	KAT8 regulatory NSL complex subunit 1-like					Dio3
A_51_P469233	0.011454	0.000786	6.86883	-0.318542	1.3611	Myo5a	myosin VA					Dip2b
A_52_P231041	0.008571	0.000464	7.65188	0.278193	1.36082	Agap1	ArfGAP with GTPase domain, ankyrin repeat and PH domain 1					Dip2c
A_51_P281384	0.013636	0.00107	6.44847	-0.663486	1.3607	Wdyhv1	WDYHV motif containing 1					Diras1
A_51_P357474	0.004608	0.000137	9.76486	1.64435	1.35995	Atp6v1a	ATPase, H transporting, lysosomal V1 subunit A					Disp1
A_52_P249443	0.004478	0.000129	9.88119	1.71093	1.35953	Cdc42	cell division cycle 42					Dixdc1
A_52_P311841	0.016453	0.00149	6.01272	-1.04118	1.35944	Mef2a	myocyte enhancer factor 2A					Dkk3
A_52_P708792	0.016534	0.0015	5.99915	-1.05329	1.35926	Gm5547	predicted gene 5547					Dlat
A_51_P125467	0.002254	2.93e-05	13.2017	3.32726	1.35916	Igf2r	insulin-like growth factor 2 receptor					Dld
A_51_P354961	0.003134	6.25e-05	11.3933	2.50952	1.35864							Dlg1
A_52_P668268	0.035139	0.00516	4.57473	-2.45484	1.35818	Git2	G protein-coupled receptor kinase-interactor 2					Dlg2
A_52_P26106	0.039968	0.00629	4.37023	-2.67921	1.35815	Impg2	interphotoreceptor matrix proteoglycan 2					Dlg5
A_52_P495514	0.001609	1.26e-05	15.5281	4.20901	1.35732	Smc5	structural maintenance of chromosomes 5					Dlgap4
A_52_P405795	0.020256	0.00212	5.57333	-1.4445	1.35713							Dlk1
A_51_P464398	0.011718	0.00082	6.80839	-0.367023	1.35698	Cdkl3	cyclin-dependent kinase-like 3					Dll1
A_52_P1034794	0.005822	0.00022	8.88664	1.11476	1.35643	5430434G16Rik	RIKEN cDNA 5430434G16 gene					Dll4
A_52_P431859	0.001679	1.41e-05	15.1982	4.09389	1.35617	2010111I01Rik	RIKEN cDNA 2010111I01 gene					Dlx6os2
A_51_P231697	0.034902	0.0051	4.58647	-2.44215	1.3553							Dmbx1
A_51_P452323	0.034463	0.00498	4.61124	-2.41543	1.35524	Nes	nestin					Dmd
A_52_P330822	0.01369	0.00108	6.4336	-0.67603	1.3552	Chml	choroideremia-like					Dmkn
A_51_P483130	0.03898	0.00605	4.40968	-2.63544	1.35498	Ppip5k1	diphosphoinositol pentakisphosphate kinase 1					Dmp1
A_51_P483829	0.012472	0.000917	6.65315	-0.493242	1.35438	Paip2	polyadenylate-binding protein-interacting protein 2					Dmxl2
A_52_P652913	0.002459	3.66e-05	12.6431	3.08865	1.35283	Akip1	A kinase (PRKA) interacting protein 1					Dna2
A_51_P172355	0.046037	0.00783	4.1523	-2.92518	1.35217	5530601H04Rik	RIKEN cDNA 5530601H04 gene					Dnaaf2
A_51_P520894	0.01767	0.00169	5.85151	-1.18644	1.35169	Slc4a3	solute carrier family 4 (anion exchanger), member 3					Dnajb11
A_51_P428157	0.01833	0.0018	5.77237	-1.25889	1.35101	Rspo3	R-spondin 3					Dnajb14
A_52_P505038	0.029955	0.00398	4.85043	-2.16207	1.3503	Bend4	BEN domain containing 4					Dnajb2
A_52_P641216	0.011119	0.000743	6.948	-0.255582	1.34879	Galk2	galactokinase 2					Dnajb3
A_51_P199168	0.007482	0.000356	8.07314	0.576914	1.34846	Cidea	cell death-inducing DNA fragmentation factor, alpha subunit-like effector A					Dnajb5
A_51_P391754	0.045846	0.00777	4.1592	-2.91729	1.34831	Soat1	sterol O-acyltransferase 1					Dnajb6
A_52_P307938	0.035845	0.00534	4.53869	-2.49393	1.34811	Pik3r1	phosphatidylinositol 3-kinase, regulatory subunit, polypeptide 1 (p85 alpha)					Dnajc1
A_52_P593200	0.019756	0.00203	5.62576	-1.39513	1.34777	Srxn1	sulfiredoxin 1 homolog (S. cerevisiae)					Dnajc10
A_51_P174434	0.004588	0.000136	9.7847	1.65576	1.3464	Cenpj	centromere protein J					Dnajc11
A_51_P516724	0.018249	0.00178	5.78244	-1.24963	1.34589	Sync	syncoilin					Dnajc13
A_52_P166860	0.035756	0.00531	4.54489	-2.4872	1.34562							Dnajc15
A_52_P404895	0.043685	0.00722	4.23169	-2.83475	1.34408	Tmem62	transmembrane protein 62					Dnajc16
A_51_P479659	0.006059	0.000238	8.75357	1.03007	1.34393	Eif5b	eukaryotic translation initiation factor 5B					Dnajc18
A_52_P43456	0.012355	0.000903	6.67421	-0.475975	1.34296							Dnajc19
A_52_P130835	0.002988	5.59e-05	11.6438	2.63096	1.34269	Akt3	thymoma viral proto-oncogene 3					Dnajc2
A_51_P164530	0.003361	7.11e-05	11.1074	2.36742	1.34233	Fhit	fragile histidine triad gene					Dnajc28
A_52_P441614	0.012363	0.000904	6.67259	-0.477301	1.34151	Armc10	armadillo repeat containing 10					Dnajc3
A_52_P907073	0.028819	0.00372	4.92428	-2.08549	1.34107	Neo1	neogenin					Dnajc5
A_51_P449878	0.032286	0.00448	4.72439	-2.29455	1.34014	Abcc3	ATP-binding cassette, sub-family C (CFTR/MRP), member 3					Dnajc9
A_52_P463365	0.010597	0.000685	7.06646	-0.162526	1.33921	Twf1	twinfilin actin binding protein 1					Dnal1
A_51_P257457	0.016712	0.00153	5.97387	-1.07591	1.33903	Ltbp2	latent transforming growth factor beta binding protein 2					Dnase1l1
A_52_P604195	0.008954	0.000505	7.52119	0.182472	1.33817	Mbp	myelin basic protein					Dnm3
A_52_P493806	0.006767	0.000294	8.39139	0.79318	1.33754	2310034G01Rik	RIKEN cDNA 2310034G01 gene					Dnm3os
A_52_P359965	0.008357	0.000439	7.73849	0.34081	1.33746	Cpd	carboxypeptidase D					Dnmt3b
A_51_P140576	0.008275	0.000433	7.76045	0.356591	1.33745	Mapt	microtubule-associated protein tau					Dnmt3l
A_51_P428754	0.035891	0.00535	4.53624	-2.4966	1.33685	Grik5	glutamate receptor, ionotropic, kainate 5 (gamma 2)					Dnph1
A_52_P629748	0.036483	0.00549	4.51018	-2.525	1.33651	Notumos	notum pectinacetylesterase homolog (Drosophila), opposite strand					Dnttip1
A_51_P274436	0.008059	0.000411	7.84342	0.415834	1.33622	Star	steroidogenic acute regulatory protein					Dnttip2
A_51_P134801	0.011593	0.000803	6.83828	-0.343001	1.33515	Ankrd12	ankyrin repeat domain 12					Dock1
A_51_P209782	0.030742	0.00414	4.80778	-2.20665	1.33508	Cyp2c44	cytochrome P450, family 2, subfamily c, polypeptide 44					Dock6
A_52_P261086	0.006181	0.000249	8.67285	0.978091	1.33483	Tmem140	transmembrane protein 140					Dock7
A_51_P327796	0.006273	0.000257	8.61832	0.942719	1.33444	Itgb5	integrin beta 5					Dock8
A_51_P272106	0.005415	0.000189	9.16769	1.28964	1.33336	Cirbp	cold inducible RNA binding protein					Dpf1
A_52_P475052	0.008965	0.000508	7.51293	0.176369	1.33253	Ttyh1	tweety family member 1					Dpf3
A_51_P378415	0.011433	0.000784	6.87254	-0.315575	1.33235	Rhbdd2	rhomboid domain containing 2					Dpm1
A_51_P264769	0.020937	0.00223	5.51326	-1.50149	1.33125	Dmp1	dentin matrix protein 1					Dpp10
A_52_P465718	0.01985	0.00205	5.61551	-1.40475	1.33114	Aurkc	aurora kinase C					Dpp3
A_51_P352515	0.024801	0.00295	5.18611	-1.82012	1.32959	4930402D18Rik	RIKEN cDNA 4930402D18 gene					Dpp7
A_52_P352541	0.037253	0.00567	4.47759	-2.56064	1.32869	Zfp389	zinc finger protein 389					Dpp8
A_51_P105991	0.027229	0.00342	5.01779	-1.98963	1.32777	Tbx6	T-box 6					Dppa2
A_52_P509297	0.009988	0.000628	7.1935	-0.064218	1.32745	Mapt	microtubule-associated protein tau					Dram2
A_52_P670970	0.013896	0.00111	6.39833	-0.705874	1.32713	Usp31	ubiquitin specific peptidase 31					Drap1
A_51_P143682	0.024514	0.00289	5.20949	-1.79688	1.32686	Zfp318	zinc finger protein 318					Drg1
A_51_P230804	0.04673	0.00803	4.12702	-2.95418	1.32594							Drosha
A_51_P118132	0.010717	0.000699	7.03646	-0.18596	1.32582	Skil	SKI-like					Dscr3
A_52_P343455	0.016334	0.00146	6.03148	-1.02447	1.3257	Tnfrsf13b	tumor necrosis factor receptor superfamily, member 13b					Dstn
A_52_P323111	0.008171	0.000423	7.79491	0.381268	1.32542	Cers6	ceramide synthase 6					Dstyk
A_51_P382500	0.007299	0.00034	8.14734	0.62804	1.32424	Dip2b	disco interacting protein 2 homolog B					Dtd1
A_52_P432153	0.012983	0.000977	6.56573	-0.565418	1.32316	Yipf6	Yip1 domain family, member 6					Dtd2
A_52_P100625	0.04379	0.00725	4.22784	-2.83911	1.32115	Arhgap42	Rho GTPase activating protein 42					Dtna
A_51_P374651	0.00812	0.000419	7.81154	0.393137	1.32095	Baz1a	bromodomain adjacent to zinc finger domain 1A					Dtwd2
A_51_P406466	0.02395	0.00279	5.24972	-1.75706	1.32072	Ankrd35	ankyrin repeat domain 35					Dupd1
A_52_P365342	0.013948	0.00111	6.3876	-0.714985	1.32051	Lrrn2	leucine rich repeat protein 2, neuronal					Dus2
A_52_P159050	0.016471	0.00149	6.00815	-1.04526	1.32	Cds2	CDP-diacylglycerol synthase (phosphatidate cytidylyltransferase) 2					Dusp11
A_52_P126394	0.012876	0.000965	6.58274	-0.551307	1.31843							Dusp12
A_51_P400498	0.014619	0.00121	6.27886	-0.807978	1.3184	Whsc1	Wolf-Hirschhorn syndrome candidate 1 (human)					Dusp13
A_52_P368126	0.041494	0.00666	4.31303	-2.74308	1.31809							Dusp14
A_51_P108573	0.00877	0.000484	7.585	0.229394	1.31381	Tmem62	transmembrane protein 62					Dusp15
A_52_P508167	0.00518	0.000171	9.34904	1.39973	1.31344	E2f3	E2F transcription factor 3					Dusp2
A_52_P431981	0.013969	0.00112	6.38246	-0.719347	1.31306	Plxna2	plexin A2					Dusp23
A_51_P253084	0.009672	0.000591	7.28238	0.00366	1.31034							Dusp27
A_52_P451268	0.038019	0.00584	4.44674	-2.59454	1.30898							Dusp28
A_51_P164203	0.005578	0.000199	9.07164	1.23047	1.3071	Nme4	NME/NM23 nucleoside diphosphate kinase 4					Dusp4
A_52_P841	0.034555	0.005	4.60712	-2.41988	1.307	Zbtb10	zinc finger and BTB domain containing 10					Dusp7
A_51_P340083	0.017682	0.00169	5.85032	-1.18752	1.30637	Tet2	tet methylcytosine dioxygenase 2					Dusp8
A_52_P74368	0.022593	0.00251	5.37001	-1.63928	1.3036	Slc43a2	solute carrier family 43, member 2					Dusp9
A_52_P582746	0.041502	0.00666	4.31207	-2.74415	1.30243							Dut
A_52_P12869	0.001952	2.07e-05	14.1152	3.69376	1.30199	Psmd4	proteasome (prosome, macropain) 26S subunit, non-ATPase, 4					Dvl2
A_51_P457259	0.01634	0.00146	6.03061	-1.02525	1.30123	Sms	spermine synthase					Dync1h1
A_52_P593110	0.035845	0.00534	4.53891	-2.4937	1.30038	Ptbp2	polypyrimidine tract binding protein 2					Dync1i2
A_52_P104885	0.045747	0.00775	4.16161	-2.91453	1.30027	Arl5b	ADP-ribosylation factor-like 5B					Dync1li1
A_52_P175157	0.003606	8.2e-05	10.8024	2.21141	1.30024	Mef2a	myocyte enhancer factor 2A					Dync1li2
A_51_P396375	0.011306	0.000769	6.9	-0.293681	1.29956	Myo18a	myosin XVIIIA					Dync2h1
A_52_P657123	0.015955	0.00141	6.08116	-0.980435	1.2989							Dync2li1
A_52_P125568	0.004789	0.000147	9.62811	1.56507	1.29858	Tmem194	transmembrane protein 194					Dynll1
A_52_P463977	0.009059	0.000517	7.48616	0.156562	1.29829	Tmem140	transmembrane protein 140					Dynlrb1
A_52_P665675	0.004021	0.000103	10.327	1.9589	1.2979	Abca1	ATP-binding cassette, sub-family A (ABC1), member 1					Dynlt1f
A_52_P435426	0.001837	1.76e-05	14.5618	3.86301	1.29571	Dusp11	dual specificity phosphatase 11 (RNA/RNP complex 1-interacting)					Dzip3
A_52_P229728	0.004468	0.000128	9.89779	1.72036	1.29458	Cdc42	cell division cycle 42					E030011O05Rik
A_52_P328492	0.035538	0.00526	4.55554	-2.47563	1.2943	Gas2l3	growth arrest-specific 2 like 3					E030042N06Rik
A_52_P506217	0.002413	3.45e-05	12.7893	3.15224	1.2919	Rhod	ras homolog family member D					E130006N16Rik
A_51_P161582	0.007029	0.000315	8.27495	0.714961	1.29112	Ddr1	discoidin domain receptor family, member 1					E130012A19Rik
A_52_P676686	0.00297	5.47e-05	11.6905	2.65333	1.29085	Slc38a2	solute carrier family 38, member 2					E130119H09Rik
A_52_P131458	0.00812	0.000418	7.81581	0.396186	1.29049	Ttc39b	tetratricopeptide repeat domain 39B					E130201H02Rik
A_51_P317181	0.038398	0.00592	4.43266	-2.61005	1.28992	Pcdhb21	protocadherin beta 21					E130308A19Rik
A_52_P536000	0.014836	0.00125	6.23776	-0.843468	1.28987							E130309D02Rik
A_52_P173344	0.006277	0.000257	8.61563	0.94097	1.28922	Prkaa1	protein kinase, AMP-activated, alpha 1 catalytic subunit					E2f2
A_52_P875976	0.001652	1.33e-05	15.376	4.15632	1.28831	Gm7607	predicted gene 7607					E2f3
A_51_P217682	0.023976	0.00279	5.24751	-1.75924	1.28775	Pcf11	PCF11 cleavage and polyadenylation factor subunit					E2f5
A_52_P72587	0.003866	9.59e-05	10.4767	2.03966	1.28697	Prkcq	protein kinase C, theta					E2f8
A_52_P305685	0.021367	0.0023	5.47438	-1.53863	1.28694							E330017A01Rik
A_52_P109941	0.018431	0.00182	5.76072	-1.26961	1.28662	Ciita	class II transactivator					E430014L09Rik
A_52_P979844	0.008496	0.000456	7.67699	0.296411	1.28611							E430014L09Rik///Nav2
A_52_P193256	0.008233	0.000429	7.77358	0.366	1.28509							Eaf1
A_52_P297032	0.003309	6.92e-05	11.1662	2.39696	1.28434	Srxn1	sulfiredoxin 1 homolog (S. cerevisiae)					Eapp
A_51_P112912	0.00996	0.000624	7.20166	-0.057955	1.28282	Rras2	related RAS viral (r-ras) oncogene 2					Ebag9
A_52_P859627	0.009082	0.000519	7.47981	0.151853	1.28161							Ebf3
A_52_P436318	0.038672	0.00598	4.42171	-2.62214	1.28145	Rps25	ribosomal protein S25					Ebna1bp2
A_51_P117600	0.003606	8.22e-05	10.7984	2.20936	1.28003	Rab5a	RAB5A, member RAS oncogene family					Ebpl
A_51_P200895	0.001277	7.21e-06	17.2795	4.77359	1.27818	Pomp	proteasome maturation protein					Ece2
A_51_P389531	0.0023	3.09e-05	13.0633	3.26923	1.276	Prmt1	protein arginine N-methyltransferase 1					Ech1
A_51_P289828	0.029788	0.00395	4.86068	-2.15139	1.27561	Ccdc138	coiled-coil domain containing 138					Echdc3
A_52_P112864	0.04168	0.00671	4.30552	-2.75149	1.27389	Tex9	testis expressed gene 9					Echs1
A_52_P121916	0.00656	0.000277	8.49076	0.85913	1.27333	Osbpl8	oxysterol binding protein-like 8					Eci1
A_51_P129108	0.006195	0.00025	8.6677	0.97476	1.27303	Atf6	activating transcription factor 6					Ecm1
A_52_P416123	0.008587	0.000467	7.64299	0.271724	1.27228	Malat1	metastasis associated lung adenocarcinoma transcript 1 (non-coding RNA)					Ecm2
A_52_P596008	0.011568	0.0008	6.84339	-0.338905	1.27016	Zeb2	zinc finger E-box binding homeobox 2					Ecscr
A_52_P266770	0.008383	0.000444	7.72027	0.327695	1.26918							Ecsit
A_51_P117604	0.002129	2.51e-05	13.5961	3.48896	1.26821	Rab5a	RAB5A, member RAS oncogene family					Eda2r
A_51_P496604	0.007545	0.000362	8.04484	0.557301	1.268	Ubfd1	ubiquitin family domain containing 1					Edaradd
A_51_P159746	0.008399	0.000446	7.71327	0.322642	1.267	Nkap	NFKB activating protein					Edem1
A_52_P14728	0.004245	0.000115	10.1053	1.83694	1.2667	Nfat5	nuclear factor of activated T cells 5					Edem3
A_51_P220512	0.003476	7.58e-05	10.9694	2.29739	1.26663	Dync2h1	dynein cytoplasmic 2 heavy chain 1					Edf1
A_51_P413597	0.016104	0.00143	6.06022	-0.998961	1.26628	Ranbp17	RAN binding protein 17					Edrf1
A_51_P392350	0.006107	0.000242	8.72214	1.00989	1.26099	Frmd4b	FERM domain containing 4B					Eef1a1
A_51_P506356	0.038404	0.00592	4.43214	-2.61063	1.26056	Aldh3b1	aldehyde dehydrogenase 3 family, member B1					Eef1b2
A_52_P325428	0.01671	0.00153	5.97455	-1.07529	1.25865	Ankzf1	ankyrin repeat and zinc finger domain containing 1					Eef1g
A_51_P144801	0.005106	0.000166	9.40761	1.43484	1.25758	Mir22hg	Mir22 host gene (non-protein coding)					Eef2k
A_52_P867978	0.003865	9.58e-05	10.4794	2.04113	1.25671							Eefsec
A_52_P111866	0.001655	1.34e-05	15.3539	4.1486	1.25661	Naa50	N(alpha)-acetyltransferase 50, NatE catalytic subunit					Eepd1
A_52_P957500	0.007352	0.000345	8.12214	0.610725	1.25525							Efcab14
A_52_P14140	0.028892	0.00375	4.91621	-2.09382	1.25469							Efcab6
A_52_P223508	0.010026	0.000631	7.18683	-0.06934	1.25454							Efcab9
A_51_P382970	0.004086	0.000106	10.2781	1.93222	1.25383	Itga9	integrin alpha 9					Efemp2
A_51_P184724	0.040359	0.00639	4.35394	-2.69734	1.25294	Cnksr3	Cnksr family member 3					Efhc1
A_52_P207654	0.036091	0.0054	4.52809	-2.50547	1.25267							Efhd1
A_51_P424550	0.010276	0.000653	7.13548	-0.108923	1.25247	Slc23a3	solute carrier family 23 (nucleobase transporters), member 3					Efhd2
A_52_P276935	0.003667	8.53e-05	10.7186	2.16775	1.2521	Dnajb6	DnaJ heat shock protein family (Hsp40) member B6					Efna2
A_52_P362015	0.045235	0.00763	4.17714	-2.89678	1.25155	Copg2	coatomer protein complex, subunit gamma 2					Efnb2
A_52_P655743	0.001679	1.42e-05	15.1798	4.08738	1.24855	Lsm6	LSM6 homolog, U6 small nuclear RNA and mRNA degradation associated					Efnb3
A_51_P473919	0.005182	0.000171	9.34518	1.39741	1.24844	Mycbp2	MYC binding protein 2					Efs
A_52_P4347	0.003846	9.31e-05	10.5369	2.07183	1.24791	Brwd1	bromodomain and WD repeat domain containing 1					Egfl7
A_51_P473923	0.004832	0.000151	9.5813	1.53767	1.24676	Mycbp2	MYC binding protein 2					Egfl8
A_51_P334335	0.042244	0.00684	4.28608	-2.77333	1.24601	Isl2	insulin related protein 2 (islet 2)					Egflam
A_51_P356916	0.023819	0.00276	5.26279	-1.74417	1.2451	Nup98	nucleoporin 98					Egfr
A_51_P198387	0.019982	0.00207	5.60209	-1.41738	1.24479	Uckl1	uridine-cytidine kinase 1-like 1					Egln1
A_52_P668285	0.030383	0.00407	4.82735	-2.18616	1.24458	Plk4	polo-like kinase 4					Egln2
A_51_P271704	0.006065	0.000238	8.74827	1.02667	1.24438	Cnn3	calponin 3, acidic					Ehbp1l1
A_52_P421716	0.027926	0.00355	4.97654	-2.03177	1.24368	Gbf1	golgi-specific brefeldin A-resistance factor 1					Ehd1
A_51_P411061	0.009308	0.000541	7.41689	0.105008	1.24341	Lama5	laminin, alpha 5					Ehd2
A_52_P171197	0.016524	0.0015	6.00041	-1.05216	1.24324	Gfra4	glial cell line derived neurotrophic factor family receptor alpha 4					Ehd4
A_52_P137415	0.003925	9.8e-05	10.4317	2.01554	1.24285	Plcb4	phospholipase C, beta 4					Ehhadh
A_51_P202911	0.00668	0.000286	8.43442	0.821826	1.2424	Spats2l	spermatogenesis associated, serine-rich 2-like					Ei24
A_51_P301930	0.031544	0.00433	4.76174	-2.25505	1.24221	Lrrc17	leucine rich repeat containing 17					Eid1
A_52_P964651	0.044294	0.00738	4.20957	-2.85984	1.24211	Fam65c	family with sequence similarity 65, member C					Eid2
A_51_P424990	0.046471	0.00796	4.1358	-2.9441	1.24176	Klhdc7a	kelch domain containing 7A					Eif1a
A_52_P271	0.004608	0.000137	9.7652	1.64455	1.24162	Dnajc18	DnaJ heat shock protein family (Hsp40) member C18					Eif1ax
A_51_P367240	0.012038	0.000863	6.73711	-0.424669	1.24159	Tspan33	tetraspanin 33					Eif2a
A_52_P325797	0.002207	2.76e-05	13.3556	3.39101	1.24131							Eif2b4
A_52_P180310	0.005806	0.000219	8.90141	1.12408	1.24112	Copz2	coatomer protein complex, subunit zeta 2					Eif2s3x
A_51_P359462	0.004693	0.000141	9.70784	1.61143	1.24108	Hist2h3c1	histone cluster 2, H3c1					Eif2s3x-ps1
A_51_P308242	0.03548	0.00524	4.55873	-2.47217	1.24038							Eif3a
A_52_P87395	0.002818	5e-05	11.8972	2.75097	1.23793							Eif3b
A_52_P69867	0.037338	0.00568	4.47435	-2.56419	1.23779	Ppme1	protein phosphatase methylesterase 1					Eif3c
A_51_P416378	0.005905	0.000228	8.82461	1.07543	1.23688	Rasal2	RAS protein activator like 2					Eif3d
A_51_P109933	0.011615	0.000806	6.83294	-0.347287	1.23607	Tekt2	tektin 2					Eif3g
A_51_P391996	0.017479	0.00166	5.87333	-1.1666	1.23576	Pgd	phosphogluconate dehydrogenase					Eif3l
A_51_P255945	0.014511	0.00119	6.29805	-0.791474	1.23367	Rps6ka5	ribosomal protein S6 kinase, polypeptide 5					Eif4a1
A_51_P241213	0.049535	0.00873	4.04493	-3.04902	1.23318	A030005L19Rik	RIKEN cDNA A030005L19 gene					Eif4a3
A_52_P505944	0.00764	0.00037	8.01225	0.534633	1.23223	Samd8	sterile alpha motif domain containing 8					Eif4b
A_52_P200458	0.020861	0.00221	5.52072	-1.49439	1.23107	Fut4	fucosyltransferase 4					Eif4e
A_52_P357745	0.029328	0.00386	4.88648	-2.12459	1.23014	Ypel2	yippee-like 2 (Drosophila)					Eif4e2
A_52_P509710	0.006853	0.0003	8.35802	0.770868	1.22956	Zwint	ZW10 interactor					Eif4e3
A_52_P183752	0.005587	0.000199	9.06741	1.22785	1.22954	Cpd	carboxypeptidase D					Eif4ebp1
A_52_P351594	0.002628	4.33e-05	12.2373	2.90777	1.22952	Mgea5	meningioma expressed antigen 5 (hyaluronidase)					Eif4ebp2
A_52_P364140	0.03097	0.0042	4.79455	-2.22053	1.22844	Itga5	integrin alpha 5 (fibronectin receptor alpha)					Eif4g2
A_52_P192426	0.007299	0.00034	8.14851	0.628844	1.22839	Tnfrsf1a	tumor necrosis factor receptor superfamily, member 1a					Eif5
A_51_P210286	0.008571	0.000464	7.65131	0.277774	1.22794	Cacng1	calcium channel, voltage-dependent, gamma subunit 1					Eif5a2
A_52_P630687	0.042729	0.00695	4.27	-2.79144	1.22787							Eif5b
A_52_P375970	0.009013	0.000512	7.49877	0.165902	1.22737	Piezo2	piezo-type mechanosensitive ion channel component 2					Eif6
A_51_P123077	0.00254	3.97e-05	12.4458	3.00148	1.2271	Nubp1	nucleotide binding protein 1					Elac1
A_52_P684378	0.004526	0.000132	9.83619	1.68527	1.22651	Gpx1	glutathione peroxidase 1					Elac2
A_51_P455632	0.007299	0.000341	8.14302	0.625077	1.22635	Stx16	syntaxin 16					Elf4
A_52_P273674	0.0352	0.00517	4.57238	-2.45738	1.22531	Cspp1	centrosome and spindle pole associated protein 1					Elk3
A_52_P396498	0.024808	0.00295	5.18509	-1.82113	1.22515	Itsn1	intersectin 1 (SH3 domain protein 1A)					Elk4
A_52_P247733	0.004588	0.000135	9.79122	1.65951	1.22508	Prune	prune exopolyphosphatase					Elmo3
A_51_P234692	0.021226	0.00228	5.48625	-1.52727	1.22498	Neat1	nuclear paraspeckle assembly transcript 1 (non-protein coding)					Elof1
A_51_P226472	0.006107	0.000242	8.72239	1.01005	1.22471	Akap2	A kinase (PRKA) anchor protein 2					Elovl6
A_51_P133037	0.004422	0.000125	9.9444	1.74676	1.22445	Ppp1r14b	protein phosphatase 1, regulatory (inhibitor) subunit 14B					Elp4
A_52_P615362	0.003309	6.89e-05	11.1759	2.40183	1.22423	Flrt2	fibronectin leucine rich transmembrane protein 2					Emb
A_52_P583058	0.024779	0.00294	5.1875	-1.81873	1.22328	Hira	histone cell cycle regulator					Emc2
A_51_P484020	0.02112	0.00226	5.4946	-1.5193	1.22074	Cd300c2	CD300C molecule 2					Emc3
A_52_P652704	0.004529	0.000133	9.83015	1.68181	1.22032	Hspa4l	heat shock protein 4 like					Emc7
A_52_P161934	0.028977	0.00377	4.91092	-2.09929	1.22002	Rbbp8	retinoblastoma binding protein 8					Emc8
A_52_P420308	0.026239	0.00322	5.08794	-1.91851	1.21972	Tnpo1	transportin 1					Emid1
A_51_P490817	0.008622	0.00047	7.63185	0.263616	1.21933	Me2	malic enzyme 2, NAD()-dependent, mitochondrial					Eml1
A_52_P45797	0.011291	0.000767	6.90442	-0.290162	1.2188	Trmt10a	tRNA methyltransferase 10A					Eml2
A_52_P166450	0.019602	0.002	5.6402	-1.38159	1.21834							Eml5
A_52_P391130	0.019756	0.00203	5.62526	-1.3956	1.2174	Synj2	synaptojanin 2					Emp3
A_51_P352140	0.004473	0.000129	9.88666	1.71404	1.2166	Dync1li2	dynein, cytoplasmic 1 light intermediate chain 2					Emx1
A_52_P149864	0.00159	1.19e-05	15.6874	4.26357	1.21604	Hmgn2	high mobility group nucleosomal binding domain 2					Enah
A_51_P377045	0.004497	0.000131	9.85997	1.69884	1.21551	Malat1	metastasis associated lung adenocarcinoma transcript 1 (non-coding RNA)					Endog
A_51_P242027	0.023164	0.00263	5.31804	-1.68993	1.21422	Ywhab	tyrosine 3-monooxygenase/tryptophan 5-monooxygenase activation protein, beta polypeptide					Endov
A_51_P141110	0.002778	4.86e-05	11.9619	2.78118	1.2135	Dock7	dedicator of cytokinesis 7					Eng
A_52_P126162	0.003667	8.53e-05	10.7201	2.16854	1.21345	Mtch1	mitochondrial carrier 1					Enho
A_52_P171993	0.033768	0.00482	4.64699	-2.37705	1.2129	Psmd7	proteasome (prosome, macropain) 26S subunit, non-ATPase, 7					Enkd1
A_52_P88170	0.003843	9.22e-05	10.5568	2.08242	1.21209	Oraov1	oral cancer overexpressed 1					Eno3
A_52_P636038	0.011776	0.00083	6.7915	-0.380633	1.21038	Park2	Parkinson disease (autosomal recessive, juvenile) 2, parkin					Enoph1
A_52_P859368	0.006211	0.000252	8.65431	0.966089	1.20913							Enox1
A_52_P358505	0.004231	0.000114	10.1231	1.84685	1.20912	Filip1	filamin A interacting protein 1					Enox2
A_52_P244572	0.002261	2.98e-05	13.1528	3.30686	1.20721	Map4	microtubule-associated protein 4					Enpp1
A_51_P219291	0.005762	0.000213	8.94381	1.15076	1.20699	Nup93	nucleoporin 93					Enpp2
A_52_P381784	0.018568	0.00184	5.74662	-1.28263	1.20646	Whsc1	Wolf-Hirschhorn syndrome candidate 1 (human)					Enpp3
A_51_P352738	0.00269	4.59e-05	12.0967	2.84353	1.20607	Mpv17l	Mpv17 transgene, kidney disease mutant-like					Entpd1
A_51_P387670	0.005393	0.000187	9.18326	1.29918	1.20557	Gtpbp4	GTP binding protein 4					Entpd5
A_52_P344970	0.025762	0.00312	5.12003	-1.88621	1.20502	Tpcn1	two pore channel 1					Entpd6
A_51_P139108	0.024722	0.00293	5.19211	-1.81414	1.20487	Cpxm1	carboxypeptidase X 1 (M14 family)					Eny2
A_51_P424868	0.022901	0.00258	5.34155	-1.66698	1.20451	Mid1ip1	Mid1 interacting protein 1 (gastrulation specific G12-like (zebrafish))					Ep400
A_52_P180972	0.006163	0.000248	8.68002	0.982726	1.20433							Epas1
A_52_P282058	0.001802	1.71e-05	14.6456	3.89412	1.20338	Col8a1	collagen, type VIII, alpha 1					Epb41
A_51_P113527	0.002423	3.57e-05	12.7048	3.11559	1.20291	Eif4a1	eukaryotic translation initiation factor 4A1					Epb41l2
A_52_P661672	0.03275	0.00458	4.70175	-2.31859	1.20291	Uhrf1bp1	UHRF1 (ICBP90) binding protein 1					Epb41l4a
A_51_P393469	0.008171	0.000424	7.79079	0.37832	1.20242	Wdr81	WD repeat domain 81					Epdr1
A_51_P199725	0.022444	0.00249	5.38236	-1.6273	1.20203	Arhgap24	Rho GTPase activating protein 24					Epgn
A_52_P289701	0.026291	0.00323	5.08257	-1.92393	1.20168	Snord35b	small nucleolar RNA, C/D box 35B					Epha4
A_51_P296036	0.021382	0.00231	5.47167	-1.54122	1.20166	Nrbp2	nuclear receptor binding protein 2					Epha5
A_51_P419925	0.005842	0.000222	8.87132	1.10507	1.20124	Arhgef40	Rho guanine nucleotide exchange factor (GEF) 40					Ephb1
A_51_P404766	0.022172	0.00244	5.40467	-1.6057	1.20107	Tlk2	tousled-like kinase 2 (Arabidopsis)					Ephb3
A_51_P301023	0.001837	1.75e-05	14.5734	3.86734	1.20086	Slc15a4	solute carrier family 15, member 4					Ephb6
A_52_P648601	0.026231	0.00321	5.08849	-1.91795	1.20077	Dusp9	dual specificity phosphatase 9					Ephx1
A_51_P300001	0.011454	0.000786	6.86843	-0.318856	1.20076	Cyld	CYLD lysine 63 deubiquitinase					Ephx2
A_52_P170173	0.008516	0.000458	7.67182	0.292668	1.20016	9330102E08Rik	RIKEN cDNA 9330102E08 gene					Ephx4
A_51_P371241	0.022133	0.00243	5.40807	-1.60241	1.19996	Usf3	upstream transcription factor family member 3					Epn1
A_51_P259902	0.008644	0.000473	7.62301	0.257171	1.19898	Arl6ip5	ADP-ribosylation factor-like 6 interacting protein 5					Epn2
A_51_P428086	0.024206	0.00283	5.23153	-1.77504	1.19822	Sptbn1	spectrin beta, non-erythrocytic 1					Epor
A_52_P388497	0.007715	0.000375	7.98923	0.518575	1.19657	Kctd7	potassium channel tetramerisation domain containing 7					Eprs
A_52_P460185	0.047519	0.00824	4.10116	-2.98395	1.1958							Eps15
A_51_P114028	0.006327	0.000262	8.58649	0.92197	1.19541	Bcl7c	B cell CLL/lymphoma 7C					Erbb2
A_51_P400581	0.013787	0.00109	6.41997	-0.68755	1.19464	Anp32e	acidic (leucine-rich) nuclear phosphoprotein 32 family, member E					Erbb2ip
A_52_P109740	0.019914	0.00205	5.6099	-1.41003	1.19444							Erc1
A_52_P544760	0.009486	0.000564	7.35406	0.057875	1.19256	Cbx5	chromobox 5					Ercc4
A_52_P59817	0.011938	0.000852	6.75447	-0.410583	1.19212	Bola2	bolA-like 2 (E. coli)					Ercc6l2
A_52_P582619	0.032558	0.00454	4.71023	-2.30958	1.19202							Erg
A_52_P67849	0.007089	0.000322	8.23823	0.690076	1.19176	Dync2h1	dynein cytoplasmic 2 heavy chain 1					Erlec1
A_51_P433037	0.02629	0.00323	5.08285	-1.92365	1.19161							Erlin1
A_51_P285097	0.009168	0.000528	7.45387	0.132583	1.19132	Wdr38	WD repeat domain 38					Erlin2
A_51_P378589	0.049051	0.00862	4.05782	-3.03406	1.1913	Myof	myoferlin					Ermard
A_52_P180373	0.042228	0.00683	4.28678	-2.77255	1.19052	Mpeg1	macrophage expressed gene 1					Ero1l
A_51_P266546	0.018833	0.00188	5.71529	-1.31161	1.19011	Zc2hc1a	zinc finger, C2HC-type containing 1A					Erp44
A_51_P483483	0.011078	0.000739	6.9575	-0.248064	1.1895							Errfi1
A_52_P168271	0.012044	0.000864	6.73597	-0.425599	1.18897	Spg20	spastic paraplegia 20, spartin (Troyer syndrome) homolog (human)					Esam
A_51_P167452	0.004124	0.000108	10.2396	1.91115	1.18883	Snap47	synaptosomal-associated protein, 47					Esd
A_51_P272563	0.00525	0.000176	9.28935	1.36373	1.18832	Naa25	N(alpha)-acetyltransferase 25, NatB auxiliary subunit					Esf1
A_51_P462364	0.02438	0.00286	5.21907	-1.78737	1.18832	Ncs1	neuronal calcium sensor 1					Esrra
A_51_P122085	0.005653	0.000204	9.02319	1.20039	1.18832	Usp20	ubiquitin specific peptidase 20					Esyt2
A_51_P235801	0.015292	0.00132	6.16951	-0.902816	1.18828	Zfp36l1	zinc finger protein 36, C3H type-like 1					Etf1
A_52_P600471	0.003412	7.3e-05	11.051	2.33889	1.18802	Cnksr3	Cnksr family member 3					Etfdh
A_51_P437608	0.003016	5.68e-05	11.6056	2.61263	1.18596	Tulp3	tubby-like protein 3					Ethe1
A_51_P280947	0.023428	0.00268	5.296	-1.71152	1.18591	Klrd1	killer cell lectin-like receptor, subfamily D, member 1					Etnk2
A_52_P473344	0.017095	0.00159	5.92419	-1.12057	1.18556	Srebf2	sterol regulatory element binding factor 2					Etohd2
A_52_P384916	0.026643	0.0033	5.05846	-1.94832	1.18532	Nfkbiz	nuclear factor of kappa light polypeptide gene enhancer in B cells inhibitor, zeta					Ets1
A_51_P259214	0.003095	6.1e-05	11.4457	2.53516	1.18508	Slc39a6	solute carrier family 39 (metal ion transporter), member 6					Etv6
A_51_P490823	0.021832	0.00238	5.43587	-1.5756	1.18507	Me2	malic enzyme 2, NAD()-dependent, mitochondrial					Eva1b
A_51_P421118	0.025815	0.00314	5.11544	-1.89081	1.18505							Evc
A_51_P280928	0.003567	8.02e-05	10.8508	2.23648	1.18462	Pon2	paraoxonase 2					Evi2a
A_52_P528312	0.004634	0.000139	9.74146	1.63087	1.18393							Evi5l
A_52_P306305	0.003171	6.37e-05	11.3487	2.48761	1.18319	Akap2	A kinase (PRKA) anchor protein 2					Evpl
A_51_P277216	0.014862	0.00125	6.23393	-0.846778	1.18164	Ms4a7	membrane-spanning 4-domains, subfamily A, member 7					Ewsr1
A_51_P280761	0.035465	0.00523	4.55992	-2.47089	1.18072	Baz1a	bromodomain adjacent to zinc finger domain 1A					Exd2
A_51_P107243	0.04661	0.008	4.13119	-2.94939	1.18051							Exoc3
A_52_P566653	0.024107	0.00282	5.23744	-1.76919	1.17941	Wnk1	WNK lysine deficient protein kinase 1					Exoc3l4
A_52_P102783	0.018028	0.00175	5.80493	-1.22898	1.17898	Dync2h1	dynein cytoplasmic 2 heavy chain 1					Exosc6
A_52_P242371	0.027715	0.00351	4.98958	-2.01842	1.17865	6230400D17Rik	RIKEN cDNA 6230400D17 gene					Exosc9
A_52_P770923	0.012344	0.000902	6.67609	-0.474435	1.17861	Acap2	ArfGAP with coiled-coil, ankyrin repeat and PH domains 2					Extl1
A_51_P109541	0.008059	0.00041	7.84408	0.416302	1.17788	E130308A19Rik	RIKEN cDNA E130308A19 gene					Extl2
A_52_P143576	0.033206	0.0047	4.67349	-2.3487	1.17736	Eny2	enhancer of yellow 2 homolog (Drosophila)					Eya1
A_51_P157677	0.011021	0.000731	6.97223	-0.236432	1.17696	Pdlim3	PDZ and LIM domain 3					Eya2
A_52_P663937	0.009672	0.000591	7.2831	0.004206	1.17683							Eya4
A_51_P263100	0.020788	0.0022	5.52654	-1.48886	1.17621	Actr1b	ARP1 actin-related protein 1B, centractin beta					F13a1
A_52_P491073	0.007947	0.000399	7.88814	0.447527	1.17542	Nek8	NIMA (never in mitosis gene a)-related expressed kinase 8					F2
A_51_P375509	0.024328	0.00285	5.22457	-1.78192	1.17528	Spty2d1	SPT2, Suppressor of Ty, domain containing 1 (S. cerevisiae)					Fa2h
A_51_P454217	0.019751	0.00202	5.62802	-1.39301	1.17424	Nfkb2	nuclear factor of kappa light polypeptide gene enhancer in B cells 2, p49/p100					Faap100
A_52_P476484	0.01188	0.000842	6.77137	-0.3969	1.17351	Pum3	pumilio RNA-binding family member 3					Faap20
A_51_P419959	0.001877	1.85e-05	14.4239	3.81142	1.17347	Eaf1	ELL associated factor 1					Fabp3
A_52_P354271	0.00479	0.000147	9.62471	1.56309	1.17329	2310057M21Rik	RIKEN cDNA 2310057M21 gene					Fads3
A_52_P112017	0.008171	0.000425	7.78995	0.377723	1.17229	Tspo	translocator protein					Faf1
A_51_P318182	0.011256	0.000762	6.91299	-0.283343	1.17168	9530057J20Rik	RIKEN cDNA 9530057J20 gene					Faf2
A_52_P257686	0.016002	0.00141	6.07489	-0.98598	1.17096	Rwdd3	RWD domain containing 3					Faim
A_51_P290231	0.02539	0.00305	5.14606	-1.8601	1.17036	Hsp90aa1	heat shock protein 90, alpha (cytosolic), class A member 1					Faim2
A_52_P479435	0.016347	0.00147	6.02807	-1.02751	1.16953	Gfpt1	glutamine fructose-6-phosphate transaminase 1					Fam102a
A_52_P524700	0.014786	0.00124	6.24704	-0.835436	1.16921	Ttn	titin					Fam104a
A_52_P740926	0.012992	0.000978	6.56391	-0.566926	1.16897							Fam107a
A_52_P146719	0.022442	0.00249	5.38352	-1.62618	1.16877	Lrrn3	leucine rich repeat protein 3, neuronal					Fam117b
A_52_P247491	0.011765	0.000827	6.79732	-0.375943	1.16868	Ddhd1	DDHD domain containing 1					Fam118b
A_51_P487941	0.014979	0.00127	6.21615	-0.862203	1.16731	Dhrs13	dehydrogenase/reductase (SDR family) member 13					Fam126a
A_51_P156274	0.008789	0.000486	7.57887	0.224903	1.16716	Ltbr	lymphotoxin B receptor					Fam129b
A_52_P476754	0.03527	0.00519	4.56876	-2.46131	1.1666	Ubash3b	ubiquitin associated and SH3 domain containing, B					Fam131a
A_51_P512820	0.006134	0.000244	8.70702	1.00015	1.16645	Dera	deoxyribose-phosphate aldolase (putative)					Fam132a
A_52_P27075	0.014966	0.00127	6.21771	-0.86085	1.16607	0610040B10Rik	RIKEN cDNA 0610040B10 gene					Fam132b
A_52_P126111	0.048793	0.00855	4.06577	-3.02485	1.16602	1700113A16Rik	RIKEN cDNA 1700113A16 gene					Fam135a
A_52_P941128	0.03281	0.0046	4.69647	-2.32421	1.16573							Fam13a
A_52_P135455	0.046273	0.00791	4.14195	-2.93705	1.1656	Pdia6	protein disulfide isomerase associated 6					Fam13b
A_51_P411296	0.00796	0.0004	7.88341	0.444186	1.16557	Nup50	nucleoporin 50					Fam13c
A_52_P637730	0.002511	3.79e-05	12.5586	3.05152	1.16514	Ubl4a	ubiquitin-like 4A					Fam149b
A_52_P645432	0.008812	0.00049	7.56795	0.216893	1.16419							Fam160b1
A_51_P314186	0.006163	0.000247	8.68761	0.987629	1.16304	Syne1	spectrin repeat containing, nuclear envelope 1					Fam161a
A_51_P220222	0.016141	0.00144	6.05541	-1.00322	1.16234	Tacc3	transforming, acidic coiled-coil containing protein 3					Fam162a
A_52_P555537	0.008379	0.000442	7.72685	0.332431	1.16225	Snhg20	small nucleolar RNA host gene 20					Fam167b
A_51_P146063	0.044213	0.00736	4.21298	-2.85597	1.16123	Nemf	nuclear export mediator factor					Fam173b
A_51_P498670	0.008351	0.000438	7.74032	0.342127	1.16081	Mycbp2	MYC binding protein 2					Fam174b
A_52_P470030	0.035506	0.00524	4.55768	-2.47331	1.16006	Kank1	KN motif and ankyrin repeat domains 1					Fam178a
A_51_P245989	0.004015	0.000102	10.3447	1.96847	1.16001	Ccr2	chemokine (C-C motif) receptor 2					Fam178b
A_51_P460633	0.018383	0.00181	5.76728	-1.26357	1.1595	Hgs	HGF-regulated tyrosine kinase substrate					Fam179b
A_51_P258465	0.007832	0.000386	7.94097	0.484762	1.15783	BC037034	cDNA sequence BC037034					Fam183b
A_52_P217690	0.005064	0.000162	9.44449	1.45683	1.15745	Serpinb6a	serine (or cysteine) peptidase inhibitor, clade B, member 6a					Fam189a2
A_52_P322268	0.032823	0.0046	4.69558	-2.32515	1.15732	Ammecr1	Alport syndrome, mental retardation, midface hypoplasia and elliptocytosis chromosomal region gene 1					Fam189b
A_52_P423384	0.011033	0.000733	6.96747	-0.24019	1.15684	Cabin1	calcineurin binding protein 1					Fam192a
A_51_P340255	0.029146	0.00381	4.89856	-2.11207	1.15615	Nbea	neurobeachin					Fam195a
A_52_P421947	0.03478	0.00507	4.59326	-2.43482	1.15591	Mtss1	metastasis suppressor 1					Fam198b
A_52_P471583	0.049895	0.00885	4.03213	-3.06391	1.1557	Foxk1	forkhead box K1					Fam19a3
A_52_P241599	0.002337	3.19e-05	12.9799	3.23392	1.1554	Armc10	armadillo repeat containing 10					Fam207a
A_51_P418749	0.015194	0.0013	6.18652	-0.887975	1.1549							Fam21
A_52_P1061446	0.038596	0.00596	4.42499	-2.61852	1.15478	Baz1a	bromodomain adjacent to zinc finger domain 1A					Fam210a
A_51_P494241	0.018568	0.00184	5.74648	-1.28276	1.15426	Bcl2a1b	B cell leukemia/lymphoma 2 related protein A1b					Fam210b
A_51_P368571	0.008098	0.000415	7.82526	0.402916	1.153	Dtd1	D-tyrosyl-tRNA deacylase 1					Fam213b
A_52_P467930	0.004542	0.000133	9.82123	1.67671	1.15295	Prdx6-ps2	peroxiredoxin 6 pseudogene 2					Fam214b
A_52_P482715	0.037077	0.00561	4.48715	-2.55017	1.15149	Lrrc58	leucine rich repeat containing 58					Fam217b
A_51_P222657	0.007871	0.000392	7.91828	0.468796	1.15124	Tspo	translocator protein					Fam219a
A_52_P391983	0.003046	5.83e-05	11.5462	2.58401	1.15001	Nt5c2	5'-nucleotidase, cytosolic II					Fam219b
A_52_P99622	0.011718	0.000821	6.80772	-0.367561	1.14963	Pdk3	pyruvate dehydrogenase kinase, isoenzyme 3					Fam220a
A_51_P383140	0.018546	0.00183	5.75184	-1.27781	1.14918	Slk	STE20-like kinase					Fam221a
A_51_P133612	0.00656	0.000277	8.49	0.858628	1.1487	Cdt1	chromatin licensing and DNA replication factor 1					Fam228b
A_52_P91329	0.011718	0.000821	6.8074	-0.367822	1.1485	Ubr7	ubiquitin protein ligase E3 component n-recognin 7 (putative)					Fam234a
A_52_P29655	0.030083	0.00401	4.84482	-2.16791	1.14715	Dmd	dystrophin, muscular dystrophy					Fam234b
A_51_P348280	0.019977	0.00207	5.60273	-1.41677	1.14675	Il17ra	interleukin 17 receptor A					Fam25c
A_51_P333438	0.011228	0.000758	6.92075	-0.277185	1.14621							Fam32a
A_52_P406195	0.008534	0.00046	7.66361	0.286712	1.14588							Fam49a
A_52_P465669	0.015421	0.00133	6.15455	-0.9159	1.14585							Fam53a
A_51_P209366	0.00297	5.49e-05	11.6846	2.65048	1.14516	Mgea5	meningioma expressed antigen 5 (hyaluronidase)					Fam57b
A_51_P501278	0.022016	0.00241	5.42024	-1.59066	1.14441	Tnip2	TNFAIP3 interacting protein 2					Fam63a
A_51_P225427	0.011218	0.000756	6.92445	-0.274241	1.14431	Pkp2	plakophilin 2					Fam65a
A_51_P490924	0.035614	0.00527	4.55201	-2.47946	1.14355	Hapln4	hyaluronan and proteoglycan link protein 4					Fam65b
A_51_P132718	0.018428	0.00182	5.76126	-1.26912	1.14349	2310010J17Rik	RIKEN cDNA 2310010J17 gene					Fam65c
A_51_P518470	0.023436	0.00269	5.29334	-1.71413	1.14339	Ttc14	tetratricopeptide repeat domain 14					Fam69a
A_52_P475738	0.029403	0.00387	4.8825	-2.12872	1.14332	Nln	neurolysin (metallopeptidase M3 family)					Fam69b
A_52_P577384	0.01043	0.000668	7.10308	-0.134025	1.143	Il18bp	interleukin 18 binding protein					Fam71e1
A_52_P1140740	0.047453	0.00823	4.1033	-2.98149	1.14255							Fam73a
A_52_P668543	0.00976	0.000602	7.25598	-0.016422	1.14236	Lair1	leukocyte-associated Ig-like receptor 1					Fam73b
A_52_P148049	0.036539	0.0055	4.50826	-2.52709	1.14215	Mtmr9	myotubularin related protein 9					Fam78a
A_51_P151505	0.044531	0.00745	4.20138	-2.86916	1.14181	Zfp318	zinc finger protein 318					Fam78b
A_52_P1180050	0.017506	0.00166	5.86918	-1.17037	1.14042							Fam83h
A_52_P15616	0.039945	0.00629	4.37123	-2.67809	1.14019							Fam89a
A_52_P907176	0.02233	0.00247	5.39091	-1.61901	1.14005							Fancb
A_52_P684066	0.013686	0.00108	6.43491	-0.674929	1.14	1110014L15Rik	RIKEN cDNA 1110014L15 gene					Fancc
A_52_P395962	0.014211	0.00115	6.34739	-0.749218	1.1396							Fancd2
A_52_P527874	0.029773	0.00394	4.86266	-2.14933	1.13914	Rrp12	ribosomal RNA processing 12 homolog (S. cerevisiae)					Fancg
A_52_P1156169	0.005736	0.000212	8.95792	1.15961	1.13732	Rif1///Neb	replication timing regulatory factor 1///nebulin					Farp2
A_52_P876850	0.034216	0.00492	4.62508	-2.40055	1.13713							Fars2
A_52_P590318	0.020707	0.00219	5.53367	-1.48208	1.13682	Cwf19l2	CWF19-like 2, cell cycle control (S. pombe)					Fas
A_51_P352924	0.002627	4.32e-05	12.2422	2.90998	1.13672	Fem1b	feminization 1 homolog b (C. elegans)					Fastk
A_51_P138496	0.030348	0.00406	4.82898	-2.18446	1.13663							Fastkd1
A_52_P310530	0.006491	0.000272	8.51871	0.877543	1.13642	Rbfox2	RNA binding protein, fox-1 homolog (C. elegans) 2					Fastkd2
A_52_P625672	0.017693	0.00169	5.84925	-1.18849	1.13492	Lysmd4	LysM, putative peptidoglycan-binding, domain containing 4					Fastkd3
A_51_P291139	0.009971	0.000626	7.19724	-0.061346	1.13488	Upf3b	UPF3 regulator of nonsense transcripts homolog B (yeast)					Fastkd5
A_52_P593268	0.001671	1.39e-05	15.2386	4.10815	1.13461	Lsm6	LSM6 homolog, U6 small nuclear RNA and mRNA degradation associated					Fat1
A_51_P458242	0.013603	0.00106	6.45719	-0.656144	1.13385	Mtch1	mitochondrial carrier 1					Fat4
A_51_P422629	0.004468	0.000128	9.90115	1.72227	1.13368	Tbpl1	TATA box binding protein-like 1					Fau
A_52_P2754	0.013339	0.00102	6.50094	-0.619427	1.13347	Aif1	allograft inflammatory factor 1					Fbl
A_52_P763938	0.015981	0.00141	6.07767	-0.983519	1.13313	Gm4285	predicted gene 4285					Fblim1
A_52_P222354	0.020847	0.00221	5.52177	-1.49339	1.1326	Vps13c	vacuolar protein sorting 13C					Fbp2
A_52_P647393	0.018118	0.00177	5.79569	-1.23746	1.131	E130308A19Rik	RIKEN cDNA E130308A19 gene					Fbxl13
A_52_P932978	0.039256	0.00611	4.39977	-2.64641	1.13051	Ccdc130	coiled-coil domain containing 130					Fbxl17
A_51_P466535	0.010154	0.000643	7.15902	-0.090747	1.1304	Ttc9	tetratricopeptide repeat domain 9					Fbxl2
A_51_P274633	0.007978	0.000403	7.87365	0.437275	1.13036	Uhrf1bp1l	UHRF1 (ICBP90) binding protein 1-like					Fbxl3
A_52_P627327	0.022822	0.00255	5.35267	-1.65614	1.12998	Nav3	neuron navigator 3					Fbxl4
A_51_P471672	0.02816	0.00361	4.9587	-2.05006	1.12963	Acbd7	acyl-Coenzyme A binding domain containing 7					Fbxl7
A_52_P908943	0.020301	0.00212	5.56986	-1.44778	1.12888	9530057J20Rik	RIKEN cDNA 9530057J20 gene					Fbxl8
A_51_P324572	0.002444	3.63e-05	12.6637	3.09764	1.12771	Ctnna1	catenin (cadherin associated protein), alpha 1					Fbxo2
A_51_P151516	0.023436	0.00268	5.29354	-1.71393	1.12665	B230208H11Rik	RIKEN cDNA B230208H11 gene					Fbxo27
A_52_P421096	0.003522	7.76e-05	10.9206	2.27239	1.12643	Bri3bp	Bri3 binding protein					Fbxo3
A_52_P89267	0.034587	0.00501	4.60578	-2.42132	1.12553	Gatsl2	GATS protein-like 2					Fbxo30
A_51_P413687	0.001939	2.02e-05	14.1848	3.72054	1.12498	Cox19	cytochrome c oxidase assembly protein 19					Fbxo31
A_51_P331246	0.00459	0.000136	9.77834	1.65211	1.12475	Polr2l	polymerase (RNA) II (DNA directed) polypeptide L					Fbxo36
A_52_P311597	0.043462	0.00715	4.24205	-2.82302	1.12363	Slc7a4	solute carrier family 7 (cationic amino acid transporter, y system), member 4					Fbxo4
A_51_P105017	0.016768	0.00154	5.96717	-1.08191	1.12363	Rad52	RAD52 homolog, DNA repair protein					Fbxo42
A_52_P279391	0.02957	0.0039	4.87312	-2.13845	1.12302	Clock	circadian locomotor output cycles kaput					Fbxo45
A_51_P169281	0.02721	0.00342	5.01967	-1.98771	1.12241	Tmem132a	transmembrane protein 132A					Fbxo9
A_51_P486660	0.044105	0.00733	4.21708	-2.85132	1.12215	Trafd1	TRAF type zinc finger domain containing 1					Fbxw17
A_51_P323081	0.016104	0.00143	6.0608	-0.998453	1.1218	Bhlhb9	basic helix-loop-helix domain containing, class B9					Fbxw2
A_52_P1076033	0.031835	0.00439	4.74565	-2.27204	1.12111	Ndufs5	NADH dehydrogenase (ubiquinone) Fe-S protein 5					Fbxw27
A_51_P190849	0.013389	0.00103	6.49219	-0.626748	1.12082							Fcgr1
A_52_P108673	0.00812	0.000417	7.8174	0.397314	1.12032	Mphosph8	M-phase phosphoprotein 8					Fcgrt
A_51_P296456	0.025869	0.00315	5.11219	-1.89408	1.12026	Ankrd11	ankyrin repeat domain 11					Fcho2
A_52_P9347	0.014364	0.00117	6.32125	-0.771572	1.11985	Ddx23	DEAD (Asp-Glu-Ala-Asp) box polypeptide 23					Fchsd2
A_51_P475948	0.015243	0.0013	6.17958	-0.894031	1.11962	Elmo3	engulfment and cell motility 3					Fdft1
A_51_P511663	0.010598	0.000685	7.06512	-0.163569	1.11944							Fdx1
A_52_P85495	0.016712	0.00153	5.97312	-1.07658	1.11865	BC001981	cDNA sequence BC001981					Fech
A_51_P418884	0.015694	0.00137	6.11878	-0.947276	1.11834							Fem1a
A_52_P387717	0.012269	0.000892	6.69104	-0.46221	1.11773	Cep76	centrosomal protein 76					Fem1b
A_51_P130544	0.016813	0.00155	5.96019	-1.08817	1.11749	Gas5	growth arrest specific 5					Fem1c
A_52_P257071	0.012439	0.000913	6.65866	-0.48872	1.11606	Utrn	utrophin					Fer
A_52_P387598	0.017277	0.00163	5.89593	-1.14611	1.11555	BC023202	cDNA sequence BC023202					Fermt2
A_51_P110576	0.00429	0.000118	10.0588	1.81106	1.11543	Lgmn	legumain					Fetub
A_51_P360435	0.032769	0.00458	4.70039	-2.32003	1.11494	Kcnk7	potassium channel, subfamily K, member 7					Fez1
A_51_P138044	0.006702	0.000289	8.42121	0.813046	1.11453	Foxo1	forkhead box O1					Fez2
A_52_P787408	0.046098	0.00785	4.14947	-2.92843	1.11362							Fgd4
A_51_P479808	0.024875	0.00296	5.1804	-1.8258	1.1136	Mapk6	mitogen-activated protein kinase 6					Fgd5
A_52_P1027961	0.04357	0.00719	4.23676	-2.829	1.11289	Gm5086	predicted gene 5086					Fgf1
A_51_P318580	0.012439	0.000913	6.65814	-0.489143	1.11282	Myh14	myosin, heavy polypeptide 14					Fgf13
A_51_P254045	0.031846	0.0044	4.74416	-2.27362	1.11182	Traip	TRAF-interacting protein					Fgf21
A_52_P321751	0.009756	0.000601	7.25768	-0.01513	1.11137	Ice2	interactor of little elongation complex ELL subunit 2					Fgf23
A_51_P519420	0.014779	0.00123	6.25311	-0.83019	1.11134	P2rx5	purinergic receptor P2X, ligand-gated ion channel, 5					Fgf6
A_52_P126055	0.005042	0.000161	9.45664	1.46406	1.11109	Pon2	paraoxonase 2					Fgfbp1
A_52_P540045	0.043462	0.00714	4.24271	-2.82226	1.11042	Dgkh	diacylglycerol kinase, eta					Fgfr1op
A_52_P526372	0.044743	0.0075	4.19476	-2.8767	1.10991	Zeb2	zinc finger E-box binding homeobox 2					Fgfr1op2
A_52_P935906	0.022461	0.00249	5.38096	-1.62865	1.1077	Bcl7c	B cell CLL/lymphoma 7C					Fgfr3
A_52_P217646	0.009634	0.000582	7.30712	0.022424	1.10705	Snapc3	small nuclear RNA activating complex, polypeptide 3					Fggy
A_51_P260178	0.013381	0.00103	6.49392	-0.6253	1.10606	Recql4	RecQ protein-like 4					Fgl2
A_51_P398878	0.024124	0.00282	5.23639	-1.77022	1.10594	Uck2	uridine-cytidine kinase 2					Fh1
A_52_P577291	0.015046	0.00128	6.20775	-0.869502	1.10566							Fhit
A_51_P492488	0.005518	0.000196	9.10104	1.24865	1.10565	Hist1h3d	histone cluster 1, H3d					Fhl1
A_51_P150598	0.040947	0.00654	4.33128	-2.72264	1.10558	Tsen2	tRNA splicing endonuclease subunit 2					Fhl2
A_51_P492625	0.019702	0.00202	5.63142	-1.38982	1.10549	Ppp2r3d	protein phosphatase 2 (formerly 2A), regulatory subunit B'', delta					Fhl3
A_52_P637988	0.040166	0.00635	4.36098	-2.6895	1.10525	Slc1a1	solute carrier family 1 (neuronal/epithelial high affinity glutamate transporter, system Xag), member 1					Fhl4
A_52_P294955	0.01366	0.00107	6.44384	-0.667394	1.10516	Utrn	utrophin					Fhod1
A_52_P82532	0.006842	0.000298	8.36638	0.776466	1.10513	Bcl7c	B cell CLL/lymphoma 7C					Fhod3
A_52_P2977	0.016508	0.0015	6.00391	-1.04904	1.10513	Akt2	thymoma viral proto-oncogene 2					Fibp
A_51_P153170	0.031063	0.00421	4.79015	-2.22515	1.10472	Cyb5r3	cytochrome b5 reductase 3					Filip1
A_52_P54516	0.005488	0.000194	9.11563	1.25765	1.10461	Bri3bp	Bri3 binding protein					Filip1l
A_52_P597800	0.019825	0.00204	5.61872	-1.40173	1.10426	Etv6	ets variant 6					Fip1l1
A_51_P106191	0.004781	0.000147	9.63428	1.56867	1.10372	Ranbp9	RAN binding protein 9					Firre
A_52_P43994	0.012367	0.000905	6.67177	-0.477975	1.10355	Hspbap1	Hspb associated protein 1					Fitm1
A_51_P486681	0.035881	0.00535	4.53687	-2.49592	1.10333	Ap3b2	adaptor-related protein complex 3, beta 2 subunit					Fitm2
A_51_P274635	0.009398	0.000551	7.38788	0.08329	1.10314	Uhrf1bp1l	UHRF1 (ICBP90) binding protein 1-like					Fkbp3
A_51_P452506	0.012754	0.00095	6.60359	-0.534057	1.1025	Tmem189	transmembrane protein 189					Fkbp4
A_51_P103929	0.032961	0.00464	4.68644	-2.33489	1.10236	Met	met proto-oncogene					Fkbp5
A_51_P433843	0.006516	0.000274	8.50839	0.870749	1.10094	Slc22a23	solute carrier family 22, member 23					Fkrp
A_51_P464530	0.007934	0.000398	7.89392	0.451614	1.0994	Sept5	septin 5					Fli1
A_51_P321651	0.010193	0.000647	7.14991	-0.097779	1.09804	Fam192a	family with sequence similarity 192, member A					Flii
A_52_P668478	0.014779	0.00124	6.24889	-0.833833	1.09755	Rhbdd2	rhomboid domain containing 2					Flnb
A_52_P26195	0.030218	0.00403	4.83759	-2.17546	1.09651	Meis1	Meis homeobox 1					Flnc
A_51_P461724	0.004514	0.000131	9.84737	1.69165	1.09566	Atp6ap2	ATPase, H transporting, lysosomal accessory protein 2					Flrt2
A_51_P190437	0.00507	0.000163	9.43918	1.45367	1.09437	Ccdc181	coiled-coil domain containing 181					Flt1
A_51_P118468	0.005227	0.000175	9.30505	1.37322	1.09379	Cep170	centrosomal protein 170					Flt3l
A_52_P119290	0.006987	0.000311	8.29265	0.726914	1.09315	Ate1	arginyltransferase 1					Fmc1
A_51_P328760	0.008407	0.000447	7.70975	0.320103	1.09301	Pak4	p21 protein (Cdc42/Rac)-activated kinase 4					Fmnl3
A_52_P269365	0.032604	0.00455	4.70762	-2.31235	1.09299	Eif4b	eukaryotic translation initiation factor 4B					Fmo1
A_52_P424037	0.013941	0.00111	6.38873	-0.714018	1.09289	Ddx21	DEAD (Asp-Glu-Ala-Asp) box polypeptide 21					Fn3k
A_52_P191468	0.011765	0.000829	6.79432	-0.378362	1.09289	Ubfd1	ubiquitin family domain containing 1					Fndc3b
A_52_P643865	0.026553	0.00328	5.06524	-1.94145	1.09284	Mob1b	MOB kinase activator 1B					Fndc5
A_51_P401683	0.045971	0.00781	4.15414	-2.92308	1.0926	Tm6sf1	transmembrane 6 superfamily member 1					Fosl1
A_51_P102809	0.032862	0.00461	4.69295	-2.32796	1.09224	Gnl1	guanine nucleotide binding protein-like 1					Fosl2
A_51_P125446	0.042929	0.007	4.26295	-2.7994	1.09213	Lzic	leucine zipper and CTNNBIP1 domain containing					Foxd1
A_52_P55666	0.049471	0.00871	4.04742	-3.04613	1.09125	Mtf1	metal response element binding transcription factor 1					Foxk1
A_52_P330667	0.039982	0.0063	4.36909	-2.68047	1.09108	Agtrap	angiotensin II, type I receptor-associated protein					Foxk2
A_51_P506236	0.016463	0.00149	6.00939	-1.04415	1.0905	Clcn5	chloride channel, voltage-sensitive 5					Foxn1
A_52_P453884	0.002423	3.55e-05	12.7137	3.11943	1.08626	Foxo1	forkhead box O1					Foxn3
A_52_P617512	0.013937	0.00111	6.39151	-0.71166	1.08595	Camta1	calmodulin binding transcription activator 1					Foxo1
A_52_P282276	0.013654	0.00107	6.44534	-0.666126	1.08547	Tmem127	transmembrane protein 127					Foxred1
A_52_P176619	0.040087	0.00633	4.36421	-2.6859	1.08522	Atat1	alpha tubulin acetyltransferase 1					Foxred2
A_51_P453810	0.0498	0.00881	4.0364	-3.05894	1.08499	Mycbp2	MYC binding protein 2					Frat1
A_51_P152765	0.005833	0.000222	8.87518	1.10751	1.08282	Stat5a	signal transducer and activator of transcription 5A					Frat2
A_51_P235548	0.004134	0.00011	10.2024	1.89071	1.08239	Mtmr9	myotubularin related protein 9					Frg1
A_51_P460676	0.003239	6.67e-05	11.2489	2.43823	1.08205	Hspa4	heat shock protein 4					Frmd3
A_52_P168524	0.034916	0.00511	4.58572	-2.44296	1.08182	Mfsd4a	major facilitator superfamily domain containing 4A					Frmd4b
A_52_P923110	0.008965	0.000508	7.51256	0.1761	1.08168	6330509M05Rik	RIKEN cDNA 6330509M05 gene					Frmd6
A_51_P383822	0.007837	0.000389	7.92927	0.476536	1.08147	Gm21975	predicted gene 21975					Frmd8
A_51_P300395	0.041619	0.00669	4.30847	-2.74818	1.08022	1700007K09Rik	RIKEN cDNA 1700007K09 gene					Frrs1
A_51_P269728	0.00469	0.000141	9.71079	1.61314	1.08016	Psmb5	proteasome (prosome, macropain) subunit, beta type 5					Frs2
A_52_P569759	0.00764	0.000369	8.0129	0.535086	1.07979	Actr1b	ARP1 actin-related protein 1B, centractin beta					Fry
A_51_P136337	0.02138	0.00231	5.4723	-1.54063	1.07968	Galm	galactose mutarotase					Fryl
A_52_P262883	0.006534	0.000275	8.50169	0.866339	1.07862	Ppp1r14b	protein phosphatase 1, regulatory (inhibitor) subunit 14B					Fsd2
A_52_P670725	0.002884	5.19e-05	11.8126	2.71125	1.07739	Gtpbp4	GTP binding protein 4					Fst
A_51_P316981	0.0037	8.67e-05	10.6869	2.15112	1.07718	Lgals8	lectin, galactose binding, soluble 8					Fth1
A_52_P1109107	0.023514	0.0027	5.2871	-1.72025	1.07711							Fthl17a
A_51_P192179	0.014897	0.00126	6.22743	-0.852415	1.07711	Dido1	death inducer-obliterator 1					Fthl17e
A_51_P446678	0.01375	0.00108	6.4252	-0.683124	1.07675	Mre11a	MRE11A homolog A, double strand break repair nuclease					Ftl1
A_52_P188425	0.020202	0.00211	5.58069	-1.43755	1.07602	Prosc	proline synthetase co-transcribed					Ftl2-ps
A_51_P288906	0.017292	0.00163	5.89454	-1.14736	1.07601	Clip1	CAP-GLY domain containing linker protein 1					Ftsj3
A_51_P119239	0.013339	0.00102	6.50049	-0.619804	1.07599	Xirp1	xin actin-binding repeat containing 1					Fubp1
A_51_P432520	0.0094	0.000552	7.38539	0.08142	1.07589	Wrnip1	Werner helicase interacting protein 1					Fuk
A_52_P34931	0.046272	0.0079	4.14255	-2.93636	1.07519	Prmt3	protein arginine N-methyltransferase 3					Fundc1
A_51_P271751	0.004127	0.000109	10.2097	1.89468	1.07423	Ythdf2	YTH domain family 2					Fundc2
A_52_P522379	0.003039	5.79e-05	11.5627	2.59198	1.07351	Zak	sterile alpha motif and leucine zipper containing kinase AZK					Fuom
A_52_P272693	0.020033	0.00208	5.59733	-1.42186	1.07334	Ddx17	DEAD (Asp-Glu-Ala-Asp) box polypeptide 17					Fus
A_52_P57526	0.00425	0.000116	10.095	1.83125	1.07319	Sin3b	transcriptional regulator, SIN3B (yeast)					Fut10
A_52_P37634	0.006163	0.000248	8.68151	0.98369	1.07206	D11Wsu47e	DNA segment, Chr 11, Wayne State University 47, expressed					Fut11
A_52_P47255	0.002177	2.68e-05	13.4261	3.41995	1.07179	Gmps	guanine monophosphate synthetase					Fut4
A_51_P440936	0.007947	0.000399	7.88907	0.448187	1.07158	Cog1	component of oligomeric golgi complex 1					Fut8
A_52_P594049	0.009378	0.00055	7.39242	0.086691	1.07152	Actr5	ARP5 actin-related protein 5					Fuz
A_51_P398164	0.034761	0.00505	4.59755	-2.43019	1.07097	Klhl2	kelch-like 2, Mayven					Fxr1
A_52_P502547	0.020461	0.00215	5.55488	-1.46196	1.07054	Scai	suppressor of cancer cell invasion					Fyb
A_51_P208603	0.008956	0.000506	7.51679	0.179222	1.07002	Dio2	deiodinase, iodothyronine, type II					Fzd1
A_51_P464900	0.030951	0.00419	4.79584	-2.21917	1.06997	Gabbr1	gamma-aminobutyric acid (GABA) B receptor, 1					Fzd10
A_51_P494122	0.026553	0.00328	5.06528	-1.94141	1.06985	Ece2	endothelin converting enzyme 2					Fzd7
A_51_P497451	0.033974	0.00486	4.63707	-2.38768	1.06985	Rbms3	RNA binding motif, single stranded interacting protein					Fzd9
A_52_P139378	0.004368	0.000122	9.98883	1.77182	1.06976	Brwd1	bromodomain and WD repeat domain containing 1					G0s2
A_52_P130196	0.033583	0.00478	4.65573	-2.36769	1.06974							G3bp2
A_52_P386558	0.008785	0.000486	7.58085	0.226354	1.06892	Tanc2	tetratricopeptide repeat, ankyrin repeat and coiled-coil containing 2					Gabarapl1
A_52_P116372	0.048919	0.00858	4.06218	-3.02901	1.0686	Ppp1r15b	protein phosphatase 1, regulatory (inhibitor) subunit 15b					Gabbr1
A_51_P148717	0.044394	0.00741	4.20569	-2.86426	1.06811	Fam228b	family with sequence similarity 228, member B					Gad2
A_51_P369371	0.036284	0.00545	4.51786	-2.51661	1.06808	Ubtd1	ubiquitin domain containing 1					Gadd45a
A_52_P528772	0.028883	0.00375	4.91729	-2.09271	1.06775	Map4	microtubule-associated protein 4					Gadd45b
A_51_P414518	0.009411	0.000553	7.38176	0.078695	1.06695	Dynll1	dynein light chain LC8-type 1					Gadl1
A_52_P307961	0.002663	4.51e-05	12.1375	2.86225	1.06636	Abca5	ATP-binding cassette, sub-family A (ABC1), member 5					Galk1
A_52_P339996	0.006069	0.00024	8.73781	1.01996	1.06621	Slc6a6	solute carrier family 6 (neurotransmitter transporter, taurine), member 6					Galk2
A_52_P488200	0.003093	6.06e-05	11.4614	2.54281	1.06582	Get4	golgi to ER traffic protein 4					Galm
A_52_P558554	0.00254	3.96e-05	12.4503	3.0035	1.0654							Galns
A_52_P267243	0.022629	0.00252	5.3673	-1.64191	1.06442	Fgf13	fibroblast growth factor 13					Galnt18
A_52_P663828	0.018392	0.00181	5.76517	-1.26551	1.06437	Myh14	myosin, heavy polypeptide 14					Galnt5
A_51_P520066	0.004356	0.000121	10.0095	1.78342	1.06338	Gmeb1	glucocorticoid modulatory element binding protein 1					Galnt7
A_51_P503797	0.014779	0.00124	6.24931	-0.833471	1.06319	Lair1	leukocyte-associated Ig-like receptor 1					Gan
A_52_P472958	0.019435	0.00198	5.65694	-1.36593	1.06206	Utp6	UTP6 small subunit processome component					Ganc
A_52_P513281	0.023002	0.0026	5.33218	-1.67612	1.06107	Wrnip1	Werner helicase interacting protein 1					Gapdh
A_52_P499128	0.023446	0.00269	5.29196	-1.71548	1.06093	Synj2	synaptojanin 2					Gapdhs
A_51_P224099	0.031463	0.0043	4.7673	-2.24919	1.06084	Cntrob	centrobin, centrosomal BRCA2 interacting protein					Garem
A_52_P482941	0.003399	7.24e-05	11.0708	2.34893	1.05997	Dnajc2	DnaJ heat shock protein family (Hsp40) member C2					Gars
A_52_P80021	0.037994	0.00583	4.44805	-2.59309	1.05935	Cmtm7	CKLF-like MARVEL transmembrane domain containing 7					Gas2l3
A_52_P617327	0.017656	0.00169	5.85343	-1.18469	1.05865	Rcan1	regulator of calcineurin 1					Gas5
A_52_P518305	0.04084	0.00651	4.33517	-2.71829	1.05859	Pdlim4	PDZ and LIM domain 4					Gata1
A_52_P61893	0.03127	0.00426	4.77898	-2.2369	1.05772	Nono	non-POU-domain-containing, octamer binding protein					Gatad1
A_52_P154877	0.0101	0.000638	7.1703	-0.082055	1.0576	Fgf13	fibroblast growth factor 13					Gatc
A_52_P442756	0.002525	3.88e-05	12.5012	3.02614	1.05728	Btf3l4	basic transcription factor 3-like 4					Gatsl2
A_51_P440923	0.008268	0.000432	7.76393	0.359089	1.05633	Sh3pxd2a	SH3 and PX domains 2A					Gba2
A_52_P107234	0.02339	0.00267	5.29864	-1.70893	1.05571	Prpf39	pre-mRNA processing factor 39					Gbf1
A_51_P147373	0.020613	0.00217	5.54216	-1.47402	1.05566	Dpp3	dipeptidylpeptidase 3					Gbp2
A_52_P188070	0.009802	0.000606	7.24485	-0.024911	1.05555							Gbp4
A_52_P476602	0.030673	0.00413	4.81178	-2.20245	1.05493	Ahi1	Abelson helper integration site 1					Gbp7
A_52_P141112	0.003019	5.71e-05	11.5944	2.60725	1.05451	Csnk1g3	casein kinase 1, gamma 3					Gbp9
A_51_P230439	0.027089	0.00339	5.02915	-1.97807	1.05448	Ppfibp2	PTPRF interacting protein, binding protein 2 (liprin beta 2)					Gbx2
A_51_P221263	0.01773	0.0017	5.84376	-1.1935	1.0544	Arsg	arylsulfatase G					Gcat
A_51_P452861	0.009672	0.00059	7.28524	0.005836	1.0543	1810043G02Rik	RIKEN cDNA 1810043G02 gene					Gck
A_52_P88878	0.011108	0.000742	6.95147	-0.252837	1.05391	Igdcc4	immunoglobulin superfamily, DCC subclass, member 4					Gckr
A_51_P172727	0.010174	0.000645	7.15453	-0.094212	1.05185	C2cd5	C2 calcium-dependent domain containing 5					Gclc
A_51_P346015	0.026129	0.0032	5.09493	-1.91146	1.05177	A530099J19Rik	RIKEN cDNA A530099J19 gene					Gcnt2
A_51_P191893	0.00269	4.6e-05	12.0936	2.8421	1.05165							Gdap1
A_51_P300936	0.025691	0.00311	5.12451	-1.88171	1.05129	Rbbp8	retinoblastoma binding protein 8					Gde1
A_52_P979258	0.01872	0.00186	5.72831	-1.29956	1.05094							Gdf1
A_51_P190869	0.04548	0.00768	4.17035	-2.90454	1.04995	BB283564	expressed sequence BB283564					Gdf5
A_51_P295037	0.00252	3.84e-05	12.5264	3.0373	1.04981							Gdf6
A_51_P153224	0.009643	0.000587	7.29395	0.012439	1.04923	Zdhhc12	zinc finger, DHHC domain containing 12					Gdf9
A_51_P437847	0.014462	0.00118	6.3072	-0.783611	1.04853	Kctd1	potassium channel tetramerisation domain containing 1					Gdi2
A_51_P349192	0.004514	0.000131	9.84748	1.69172	1.04815	2210013O21Rik	RIKEN cDNA 2210013O21 gene					Gdnf
A_52_P386468	0.007469	0.000355	8.07932	0.58119	1.04804	Chuk	conserved helix-loop-helix ubiquitous kinase					Gdpd1
A_52_P628928	0.006893	0.000303	8.33719	0.756894	1.04791	Smg6	Smg-6 homolog, nonsense mediated mRNA decay factor (C. elegans)					Gemin7
A_52_P673519	0.024806	0.00295	5.1854	-1.82082	1.04735	Nek1	NIMA (never in mitosis gene a)-related expressed kinase 1					Gen1
A_52_P642005	0.00563	0.000202	9.0389	1.21016	1.04735	Camta1	calmodulin binding transcription activator 1					Get4
A_51_P411297	0.045287	0.00764	4.17555	-2.8986	1.04704	Nup50	nucleoporin 50					Gfm1
A_52_P325918	0.044618	0.00747	4.19825	-2.87273	1.04592							Gfpt1
A_51_P118720	0.008399	0.000446	7.71254	0.322115	1.04566	Rspry1	ring finger and SPRY domain containing 1					Gfra4
A_51_P350222	0.009421	0.000556	7.37423	0.073039	1.04523	Dync1li2	dynein, cytoplasmic 1 light intermediate chain 2					Ggct
A_51_P421958	0.013225	0.00101	6.5192	-0.604155	1.04519	Sgms1	sphingomyelin synthase 1					Ggcx
A_52_P300463	0.005811	0.000219	8.8954	1.12029	1.04507	Uhrf1bp1l	UHRF1 (ICBP90) binding protein 1-like					Ggnbp1
A_52_P67088	0.004319	0.00012	10.0297	1.79475	1.04482	Nme4	NME/NM23 nucleoside diphosphate kinase 4					Ggt7
A_51_P183746	0.006211	0.000252	8.65237	0.964833	1.04318	Prrx2	paired related homeobox 2					Ghrh
A_52_P663027	0.039555	0.00619	4.38752	-2.65999	1.04313	Stat5b	signal transducer and activator of transcription 5B					Ghsr
A_52_P405577	0.034432	0.00497	4.61421	-2.41224	1.04289	Stam2	signal transducing adaptor molecule (SH3 domain and ITAM motif) 2					Gid4
A_51_P326015	0.049517	0.00873	4.04559	-3.04825	1.04273	Csrnp1	cysteine-serine-rich nuclear protein 1					Gigyf2
A_51_P470589	0.008689	0.000476	7.61158	0.248829	1.04162	Lars	leucyl-tRNA synthetase					Gimap1
A_52_P429265	0.0058	0.000218	8.90914	1.12895	1.04108	Ppp6r2	protein phosphatase 6, regulatory subunit 2					Gimap5
A_52_P157	0.040749	0.00648	4.34021	-2.71266	1.04062	Fam117b	family with sequence similarity 117, member B					Gimap6
A_51_P220806	0.021586	0.00233	5.45801	-1.55432	1.0405	Gdf9	growth differentiation factor 9					Ginm1
A_51_P380260	0.024364	0.00286	5.22105	-1.78541	1.0403	Kif5b	kinesin family member 5B					Gins2
A_51_P227108	0.020044	0.00208	5.59641	-1.42272	1.0401	Bri3bp	Bri3 binding protein					Git2
A_52_P564653	0.04504	0.00758	4.18404	-2.88892	1.04006	Myo6	myosin VI					Gja10
A_52_P421728	0.025795	0.00313	5.11747	-1.88878	1.03975	Hectd1	HECT domain containing 1					Gja5
A_52_P18922	0.029006	0.00378	4.90814	-2.10216	1.03919	Chid1	chitinase domain containing 1					Gjc1
A_51_P406671	0.007962	0.000401	7.88217	0.443305	1.03879	Prkci	protein kinase C, iota					Gk
A_51_P465281	0.008748	0.000483	7.59022	0.233213	1.03868	Lgals1	lectin, galactose binding, soluble 1					Glb1
A_51_P459615	0.002523	3.86e-05	12.5095	3.02981	1.03854							Gldn
A_52_P859153	0.006908	0.000305	8.32798	0.750713	1.03812	Tcf12	transcription factor 12					Gle1
A_52_P472515	0.045597	0.00771	4.16683	-2.90856	1.03737	Nisch	nischarin					Gli3
A_52_P177661	0.021952	0.00239	5.42707	-1.58408	1.03703	Cwf19l2	CWF19-like 2, cell cycle control (S. pombe)					Glod4
A_52_P464346	0.005137	0.000168	9.37816	1.41721	1.03673	Atf6	activating transcription factor 6					Gls
A_52_P963570	0.039304	0.00613	4.39733	-2.64911	1.03673							Glt8d1
A_51_P264884	0.01813	0.00177	5.79451	-1.23854	1.03652	Snx8	sorting nexin 8					Glud1
A_52_P556586	0.006874	0.000302	8.34444	0.761764	1.03637	Znrf2	zinc and ring finger 2					Gm10406
A_51_P414889	0.013564	0.00105	6.46421	-0.650242	1.0359	Ifi35	interferon-induced protein 35					Gm10627
A_52_P563908	0.031835	0.00439	4.74504	-2.2727	1.03465	Prox1	prospero homeobox 1					Gm10778
A_52_P52803	0.045035	0.00757	4.18469	-2.88818	1.03351	Hspa1b	heat shock protein 1B					Gm11568
A_52_P87118	0.017147	0.0016	5.91528	-1.12861	1.0335							Gm11872
A_51_P489887	0.004124	0.000109	10.2239	1.90254	1.03339	Susd3	sushi domain containing 3					Gm12185
A_52_P254884	0.011344	0.000774	6.89075	-0.301044	1.03136	Gpkow	G patch domain and KOW motifs					Gm12191///Rpl30
A_52_P219314	0.010889	0.000717	7.00005	-0.214523	1.0307	Vasp	vasodilator-stimulated phosphoprotein					Gm12300
A_52_P429308	0.015089	0.00128	6.20136	-0.875053	1.0301	Efhd2	EF hand domain containing 2					Gm12830
A_52_P78922	0.012654	0.000938	6.62096	-0.519727	1.02889	Ythdc2	YTH domain containing 2					Gm13583
A_52_P371154	0.015706	0.00137	6.11674	-0.949074	1.02877	Sgms1	sphingomyelin synthase 1					Gm14308
A_51_P272184	0.021635	0.00234	5.45349	-1.55866	1.0281	Ccar1	cell division cycle and apoptosis regulator 1					Gm14326
A_51_P506755	0.011255	0.000762	6.91357	-0.282886	1.02805	Tep1	telomerase associated protein 1					Gm14496
A_51_P337523	0.021674	0.00235	5.44765	-1.56428	1.028	Adcy2	adenylate cyclase 2					Gm15645
A_51_P412947	0.010861	0.000714	7.00644	-0.209502	1.02698	Ewsr1	Ewing sarcoma breakpoint region 1					Gm15850
A_51_P412914	0.005853	0.000224	8.85906	1.0973	1.02679	Efs	embryonal Fyn-associated substrate					Gm17066
A_52_P23379	0.004825	0.00015	9.58729	1.54119	1.02641	Depdc7	DEP domain containing 7					Gm1943
A_51_P257960	0.004827	0.000151	9.58483	1.53975	1.0263	Psma5	proteasome (prosome, macropain) subunit, alpha type 5					Gm1966
A_51_P281716	0.040199	0.00636	4.35936	-2.6913	1.02598	Ltbp1	latent transforming growth factor beta binding protein 1					Gm21975
A_51_P331702	0.007067	0.000318	8.2601	0.704908	1.02588	Smarca4	SWI/SNF related, matrix associated, actin dependent regulator of chromatin, subfamily a, member 4					Gm26782
A_52_P569218	0.024541	0.00289	5.20705	-1.7993	1.02577	Utrn	utrophin					Gm2795
A_52_P609448	0.014881	0.00126	6.22986	-0.850311	1.02549	Brwd1	bromodomain and WD repeat domain containing 1					Gm3002
A_51_P115829	0.00254	3.96e-05	12.4497	3.00325	1.02545	Tbcb	tubulin folding cofactor B					Gm30963
A_51_P221449	0.008954	0.000505	7.52133	0.182575	1.02525	Msi2	musashi RNA-binding protein 2					Gm33989
A_51_P386999	0.00544	0.00019	9.14905	1.27821	1.02503	2900056L01Rik	RIKEN cDNA 2900056L01 gene					Gm3448///Gm3417///Tcte3
A_51_P215097	0.046128	0.00786	4.14813	-2.92996	1.02401	Klf16	Kruppel-like factor 16					Gm36426
A_52_P255125	0.00807	0.000413	7.83432	0.409363	1.02368	Rnf170	ring finger protein 170					Gm3830
A_51_P433837	0.021645	0.00235	5.45039	-1.56164	1.02328	Slc22a23	solute carrier family 22, member 23					Gm39334
A_52_P852090	0.04594	0.00779	4.15611	-2.92083	1.02289	Gm6288	predicted gene 6288					Gm40309
A_52_P300376	0.008615	0.000469	7.63441	0.265477	1.02264	Xist	inactive X specific transcripts					Gm41949
A_52_P86693	0.014668	0.00122	6.27282	-0.813178	1.02245	Ifi27	interferon, alpha-inducible protein 27					Gm4285
A_51_P473907	0.027785	0.00352	4.98553	-2.02257	1.02187	Kif3a	kinesin family member 3A					Gm4532
A_52_P235476	0.011552	0.000797	6.84842	-0.334874	1.02168	Pik3r1	phosphatidylinositol 3-kinase, regulatory subunit, polypeptide 1 (p85 alpha)					Gm5065
A_52_P506516	0.005245	0.000176	9.29228	1.3655	1.02143	Fgfr3	fibroblast growth factor receptor 3					Gm5069
A_52_P811196	0.00954	0.000572	7.33337	0.04227	1.02121	Amn1	antagonist of mitotic exit network 1					Gm5086
A_52_P101443	0.03196	0.00442	4.73851	-2.2796	1.02098	Akap6	A kinase (PRKA) anchor protein 6					Gm5431
A_52_P617817	0.014201	0.00115	6.34898	-0.74786	1.02084	Hspa4	heat shock protein 4					Gm5458
A_51_P465350	0.006309	0.000261	8.59433	0.927091	1.02056	Ly86	lymphocyte antigen 86					Gm5547
A_51_P262340	0.021124	0.00226	5.49387	-1.51999	1.02053	Rbm3	RNA binding motif protein 3					Gm5577
A_51_P504624	0.039924	0.00628	4.37218	-2.67704	1.02043	Slc8b1	solute carrier family 8 (sodium/lithium/calcium exchanger), member B1					Gm5797
A_51_P205545	0.025882	0.00315	5.11142	-1.89486	1.01974	Creld1	cysteine-rich with EGF-like domains 1					Gm6288
A_52_P49250	0.029788	0.00395	4.86051	-2.15157	1.0195	Erbb2	erb-b2 receptor tyrosine kinase 2					Gm6498
A_51_P371331	0.016613	0.00151	5.98783	-1.06341	1.01944	Mpp5	membrane protein, palmitoylated 5 (MAGUK p55 subfamily member 5)					Gm6548
A_52_P600087	0.006702	0.000288	8.42372	0.814718	1.01908							Gm7544
A_51_P505052	0.002423	3.56e-05	12.7079	3.11692	1.01907	Gmps	guanine monophosphate synthetase					Gm7607
A_51_P449624	0.021248	0.00228	5.48419	-1.52924	1.01901	Hjurp	Holliday junction recognition protein					Gm9856
A_51_P479833	0.013879	0.0011	6.40092	-0.703677	1.019	Zxdb	zinc finger, X-linked, duplicated B					Gm9895
A_52_P374228	0.016308	0.00146	6.03422	-1.02204	1.01886	Pank2	pantothenate kinase 2					Gmeb1
A_51_P192939	0.020613	0.00217	5.54234	-1.47385	1.01841							Gmeb2
A_51_P224962	0.020774	0.0022	5.52816	-1.48732	1.01819	Tnrc18	trinucleotide repeat containing 18					Gmfb
A_52_P83321	0.035652	0.00529	4.54914	-2.48258	1.01761	Ncbp2	nuclear cap binding protein subunit 2					Gmnn
A_52_P611754	0.009206	0.000531	7.4438	0.125089	1.01713	Fam104a	family with sequence similarity 104, member A					Gmpr
A_52_P616392	0.012093	0.000868	6.72884	-0.431396	1.01689	Sbno2	strawberry notch homolog 2 (Drosophila)					Gmps
A_51_P506761	0.039885	0.00627	4.37388	-2.67515	1.01617	Tep1	telomerase associated protein 1					Gna13
A_52_P633481	0.009672	0.00059	7.28695	0.007127	1.01569	Akap11	A kinase (PRKA) anchor protein 11					Gnao1
A_51_P469053	0.034344	0.00495	4.61762	-2.40857	1.01558	Mfsd4a	major facilitator superfamily domain containing 4A					Gng10
A_52_P543471	0.021044	0.00225	5.5016	-1.51261	1.01544	Gm12191///Rpl30	ribosomal protein L30 pseudogene///ribosomal protein L30					Gng11
A_51_P216005	0.027176	0.00341	5.02228	-1.98506	1.01541	Col4a5	collagen, type IV, alpha 5					Gng12
A_52_P361664	0.008476	0.000455	7.68333	0.301005	1.01519	Vti1a	vesicle transport through interaction with t-SNAREs 1A					Gng13
A_52_P333610	0.006134	0.000244	8.7062	0.999624	1.01509	Capn15	calpain 15					Gng2
A_51_P110455	0.027019	0.00337	5.03357	-1.97357	1.01486	Hsph1	heat shock 105kDa/110kDa protein 1					Gng5
A_52_P276412	0.010861	0.000714	7.00677	-0.209244	1.01473	Atpif1	ATPase inhibitory factor 1					Gng7
A_52_P166755	0.031542	0.00432	4.76206	-2.25472	1.01356	Taok3	TAO kinase 3					Gng8
A_51_P323620	0.016082	0.00143	6.06368	-0.995897	1.01355	Thyn1	thymocyte nuclear protein 1					Gnl1
A_52_P217875	0.040791	0.0065	4.3373	-2.71591	1.01341	H3f3b	H3 histone, family 3B					Gnmt
A_51_P234833	0.005299	0.000181	9.24575	1.33729	1.01333	Strn4	striatin, calmodulin binding protein 4					Gnptg
A_51_P193379	0.032862	0.00461	4.69306	-2.32783	1.01305	Mtmr7	myotubularin related protein 7					Gns
A_52_P110982	0.007739	0.000377	7.98196	0.513489	1.01302	App	amyloid beta (A4) precursor protein					Golga3
A_51_P184041	0.016445	0.00148	6.01661	-1.03772	1.01261	Dock6	dedicator of cytokinesis 6					Golga4
A_51_P171883	0.031	0.0042	4.79314	-2.222	1.0124	Palmd	palmdelphin					Golga7b
A_51_P354698	0.008805	0.000489	7.57066	0.218878	1.01235	Dync1h1	dynein cytoplasmic 1 heavy chain 1					Golm1
A_52_P99411	0.006233	0.000253	8.64282	0.95864	1.01223	Itm2b	integral membrane protein 2B					Golph3
A_52_P50216	0.005107	0.000166	9.40427	1.43284	1.01185	Spin1	spindlin 1					Gopc
A_51_P206708	0.011932	0.00085	6.75849	-0.407325	1.01162	Acox2	acyl-Coenzyme A oxidase 2, branched chain					Gorasp1
A_52_P837662	0.040688	0.00646	4.34311	-2.70943	1.01021	2310057M21Rik	RIKEN cDNA 2310057M21 gene					Gosr1
A_52_P58281	0.028848	0.00374	4.91967	-2.09025	1.01017	Chd4	chromodomain helicase DNA binding protein 4					Gosr2
A_51_P475883	0.007092	0.000323	8.23084	0.685057	1.01004	4932438A13Rik	RIKEN cDNA 4932438A13 gene					Got1
A_51_P378960	0.035259	0.00518	4.57008	-2.45987	1.00976	2810474O19Rik	RIKEN cDNA 2810474O19 gene					Got2
A_52_P349738	0.003413	7.33e-05	11.0421	2.33437	1.0094	Atp6v1g1	ATPase, H transporting, lysosomal V1 subunit G1					Gp5
A_51_P258179	0.003745	8.9e-05	10.6313	2.12186	1.0083	Ak2	adenylate kinase 2					Gpatch2
A_51_P266168	0.00254	3.97e-05	12.4462	3.00171	1.00818	Eif4e2	eukaryotic translation initiation factor 4E member 2					Gpatch8
A_51_P121228	0.003228	6.61e-05	11.2673	2.44734	1.00807	Ascc2	activating signal cointegrator 1 complex subunit 2					Gpc1
A_51_P429372	0.027481	0.00347	5.00308	-2.00463	1.00758	Dnajc18	DnaJ heat shock protein family (Hsp40) member C18					Gpcpd1
A_51_P432892	0.034474	0.00499	4.61046	-2.41628	1.00755							Gpd1
A_52_P215136	0.028526	0.00367	4.94048	-2.0688	1.00741	Dusp11	dual specificity phosphatase 11 (RNA/RNP complex 1-interacting)					Gpd2
A_51_P494675	0.009873	0.000617	7.22039	-0.043604	1.00696	Cotl1	coactosin-like 1 (Dictyostelium)					Gper1
A_52_P548940	0.021689	0.00236	5.44631	-1.56557	1.00641	Trim11	tripartite motif-containing 11					Gpha2
A_52_P454361	0.017698	0.00169	5.8479	-1.18973	1.00616	Hars	histidyl-tRNA synthetase					Gpi1
A_52_P378911	0.01643	0.00148	6.01847	-1.03606	1.00556	A130082J08Rik	RIKEN cDNA A130082J08 gene					Gpihbp1
A_52_P492644	0.02398	0.0028	5.24659	-1.76015	1.00416	Pum3	pumilio RNA-binding family member 3					Gpkow
A_52_P509185	0.020788	0.0022	5.52654	-1.48885	1.00396	Zfp318	zinc finger protein 318					Gpnmb
A_51_P160907	0.038318	0.0059	4.4361	-2.60626	1.00392	Morc3	microrchidia 3					Gpr108
A_51_P465445	0.010602	0.000686	7.064	-0.164441	1.00341	Map4	microtubule-associated protein 4					Gpr146
A_51_P472159	0.032976	0.00465	4.68518	-2.33623	1.00339	Rprd1a	regulation of nuclear pre-mRNA domain containing 1A					Gpr152
A_52_P440159	0.046626	0.008	4.13059	-2.95008	1.0027	4930451G09Rik	RIKEN cDNA 4930451G09 gene					Gpr157
A_52_P110270	0.002219	2.79e-05	13.3258	3.37876	1.00253	Nelfe	negative elongation factor complex member E, Rdbp					Gpr162
A_52_P4148	0.004021	0.000103	10.3258	1.95824	1.00253	Taf1d	TATA-box binding protein associated factor, RNA polymerase I, D					Gpr180
A_51_P200484	0.007978	0.000403	7.87209	0.436172	1.00181	Lrp12	low density lipoprotein-related protein 12					Gpr20
A_51_P403578	0.015377	0.00133	6.15939	-0.91166	1.00114	1810059H22Rik	RIKEN cDNA 1810059H22 gene					Gpr37l1
A_52_P1020847	0.022629	0.00252	5.36712	-1.64209	1.00044							Gprc5b
A_52_P443846	0.002525	3.89e-05	12.4939	3.0229	1.00014	Ppfibp1	PTPRF interacting protein, binding protein 1 (liprin beta 1)					Gprc5c
A_52_P599872	0.005727	0.000211	8.96424	1.16358	0.999455	Thumpd3	THUMP domain containing 3					Gpsm2
A_52_P668488	0.007416	0.000351	8.096	0.59271	0.998197	Ap2a2	adaptor-related protein complex 2, alpha 2 subunit					Gpt
A_51_P236175	0.009633	0.000581	7.30862	0.02356	0.997522	Rit1	Ras-like without CAAX 1					Gpt2
A_51_P198137	0.039484	0.00617	4.38981	-2.65745	0.997112	Ubxn8	UBX domain protein 8					Gpx1
A_51_P399985	0.003936	9.92e-05	10.4063	2.00181	0.997012	Myo9b	myosin IXb					Gpx7
A_52_P674712	0.030819	0.00416	4.80333	-2.21131	0.996763							Gramd1a
A_52_P184618	0.008954	0.000505	7.5223	0.183291	0.995387	Bach2	BTB and CNC homology, basic leucine zipper transcription factor 2					Gramd1b
A_51_P222590	0.006459	0.000269	8.54013	0.891619	0.995312	Arf6	ADP-ribosylation factor 6					Gramd3
A_52_P64783	0.014114	0.00114	6.36226	-0.736538	0.994807	Pabpn1	poly(A) binding protein, nuclear 1					Grb14
A_51_P226016	0.013179	0.001	6.53264	-0.592939	0.994532	Slc30a4	solute carrier family 30 (zinc transporter), member 4					Grcc10
[truncated: 5,326 more rows]

## Sheet: Renaud et al
Renaud et al. Immobilization 14 days
ID	adj.P.Val	P.Value	t	B	logFC	Gene.symbol	Gene.title				All genes (5274)
10921831	1.92e-10	5.12e-14	17.5654	22.145	5.81385						Aard
10813152	1.18e-08	7.64e-11	11.9841	15.0364	4.86374	Emb	embigin				Akap13
10846210	1.79e-09	5.01e-12	13.8622	17.7208	4.761	Chrna1	cholinergic receptor nicotinic alpha 1 subunit				Actr10
10815474	5.85e-09	3.01e-11	12.6009	15.956	4.73045	Dclk1	doublecortin-like kinase 1				Adss
10751642	1.92e-10	4.74e-14	17.6339	22.2178	4.38686	Slc51a	solute carrier family 51, alpha subunit				Aar2
10840673	5.47e-10	2.35e-13	16.25	20.689	4.34648	Cst7	cystatin F				Abca1
10729834	1.9e-05	8.35e-07	6.89039	5.71236	4.29146	Ankrd1	ankyrin repeat domain 1				Diaph1
10801872	6.85e-09	3.74e-11	12.4563	15.7438	4.28471	Ctxn3	cortexin 3				Agbl5
10920868	2.13e-08	1.64e-10	11.4944	14.278	3.93727	Scn5a	sodium voltage-gated channel alpha subunit 5				Alg8
10742213	1.39e-11	1.06e-15	21.3476	25.7603	3.88501	Adra1b	adrenoceptor alpha 1B				Aaed1
10706488	5.47e-10	2.83e-13	16.0969	20.5117	3.83172	Klk1	kallikrein 1				Abca13
10910047	9.57e-08	1.12e-09	10.3289	12.3644	3.81342	Sln	sarcolipin				Arid4a
10768036	2.57e-08	2.09e-10	11.3431	14.0383	3.72171						Ampd1
10802422	2.45e-07	4.12e-09	9.58415	11.0562	3.62146	Tubb6	tubulin, beta 6 class V				Bad
10702598	8.1e-08	9.02e-10	10.4541	12.5776	3.34409	Ppp1r14c	protein phosphatase 1, regulatory (inhibitor) subunit 14c				Arhgap29
10924974	7.99e-08	8.87e-10	10.4642	12.5948	3.29657	Chrnd	cholinergic receptor nicotinic delta subunit				Arhgap25
10815308	2.68e-09	9.81e-12	13.3788	17.0619	3.2615	Mgst2	microsomal glutathione S-transferase 2				Adamts3
10917183	1.33e-08	8.75e-11	11.8954	14.9009	3.08497	Ncam1	neural cell adhesion molecule 1				Akip1
10835449	6.82e-09	3.7e-11	12.4635	15.7544	2.8712	Aif1l///Lamc3	allograft inflammatory factor 1-like///laminin subunit gamma 3				Agap3
10843929	4.92e-08	4.66e-10	10.8491	13.2381	2.85896	Tmem8c	transmembrane protein 8C				Ap1s1
10737426	0.000609	5.58e-05	5.03278	1.49169	2.85537	Tmem100	transmembrane protein 100				Lrrc2
10772657	7.85e-08	8.65e-10	10.4789	12.6197	2.82784	Rbm47	RNA binding motif protein 47				Arhgap12
10924989	1.24e-08	8.14e-11	11.9421	14.9724	2.7909	Chrng	cholinergic receptor nicotinic gamma subunit				Akap7
10910976	7.81e-09	4.47e-11	12.3369	15.5672	2.77214	Spg21	spastic paraplegia 21 homolog (human)				Agt
10817053	0.000218	1.63e-05	5.55894	2.72156	2.74796	S100a3	S100 calcium binding protein A3				Hspb1
10865077	1.21e-05	4.75e-07	7.15427	6.2793	2.7137	Lrtm2	leucine-rich repeats and transmembrane domains 2				Cxxc1
10764092	5.57e-05	3.08e-06	6.29325	4.39636	2.70255	Myog	myogenin				Fam212a
10923799	2.45e-11	3.83e-15	20.0186	24.5769	2.69751	Cd28	Cd28 molecule				Aamp
10804672	1.01e-08	6.37e-11	12.1022	15.2155	2.67487	Slc26a2	solute carrier family 26 member 2				Aire
10732966	3.92e-07	7.49e-09	9.25573	10.4569	2.64404						Bora
10753222	6.63e-06	2.32e-07	7.49711	7.00195	2.6306	Runx1	runt-related transcription factor 1				Cops7a
10921833	2.06e-11	2.36e-15	20.509	25.0237	2.63008	Slc29a1	solute carrier family 29 (equilibrative nucleoside transporter), member 1				Aagab
10727011	0.000209	1.55e-05	5.58083	2.77226	2.62593	Th	tyrosine hydroxylase				Hpca
10709788	6.74e-07	1.47e-08	8.89424	9.78087	2.6131	Akip1	A-kinase interacting protein 1				Capn12
10855449	0.000759	7.27e-05	4.9204	1.22679	2.51667	Gpnmb	glycoprotein nmb				Mat2a
10871182	1.2e-09	2.38e-12	14.4146	18.4484	2.47911	Faah	fatty acid amide hydrolase				Aco1
10809303	3.23e-06	9.63e-08	7.92826	7.88799	2.47713						Chmp7
10805646	0.0115	0.00232	3.46559	-2.18983	2.47106	Rrad	RRAD, Ras related glycolysis inhibitor and calcium channel regulator				Zmat2
10764069	7.16e-06	2.53e-07	7.45505	6.91414	2.45071	Chi3l1	chitinase 3 like 1				Coro1a
10907086	4.92e-08	4.65e-10	10.8504	13.2402	2.44192	Tuba1a	tubulin, alpha 1A				Ap1g1
10828357	2.05e-05	9.2e-07	6.84518	5.61431	2.42665	Psmb9	proteasome subunit beta 9				Dmtf1
10736585	2.34e-08	1.83e-10	11.4239	14.1667	2.40913	Adap2	ArfGAP with dual PH domains 2				Alkbh6
10811596	2.81e-07	4.99e-09	9.47825	10.8645	2.35039	Piezo1	piezo-type mechanosensitive ion channel component 1				Bcl7c
10752441	7.77e-06	2.79e-07	7.40888	6.81749	2.31556						Cox7b
10861395	3.76e-06	1.17e-07	7.83251	7.69341	2.21451						Cisd1
10847957	8.34e-08	9.35e-10	10.433	12.5418	2.21346	Prrg4	proline rich and Gla domain 4				Arhgap4
10902131	6.11e-10	4.55e-13	15.708	20.054	2.21097	Myf5	myogenic factor 5				Abcb6
10862867	0.000378	3.17e-05	5.27383	2.05755	2.19861	Gadd45a	growth arrest and DNA-damage-inducible, alpha				Klhl21
10907082	2.81e-07	4.96e-09	9.48135	10.8701	2.19334	Tuba1b	tubulin, alpha 1B				Bcl2l11
10816824	0.00038	3.2e-05	5.26973	2.04797	2.18798	Kcnn3	potassium calcium-activated channel subfamily N member 3				Klhl5
10730349	0.0138	0.00292	3.36667	-2.415	2.14663	Scd	stearoyl-CoA desaturase
10774100	3.64e-06	1.12e-07	7.85283	7.73481	2.14236						Ciao1
10839307	9.95e-06	3.76e-07	7.26594	6.51642	2.11892	MGC105649	hypothetical LOC302884				Csnk1g2
10858370	0.00141	0.00016	4.58915	0.443434	2.11474	Usp18	ubiquitin specific peptidase 18				Oaz2
10869213	1.39e-06	3.57e-08	8.43087	8.88873	2.10958	Musk	muscle associated receptor tyrosine kinase				Cd36
10765469	0.00334	0.00047	4.13671	-0.626861	2.0944						Rab2b
10737136	2.21e-07	3.56e-09	9.6655	11.2025	2.07812	Trim37	tripartite motif-containing 37				Atxn1
10854406	0.00272	0.000365	4.24242	-0.37726	2.0643	Akr1b8	aldo-keto reductase family 1, member B8				Prb1
10742348	0.00592	0.000967	3.83435	-1.33694	2.05184	Irgm	immunity-related GTPase M				Slco4a1
10737962	1.67e-07	2.52e-09	9.86044	11.5496	2.03762	Erbb2	erb-b2 receptor tyrosine kinase 2				Atp2b3
10799539	5.86e-07	1.24e-08	8.98225	9.94705	2.03545	Nudt5	nudix hydrolase 5				Cacybp
10905530	9.16e-10	1.22e-12	14.9264	19.0996	2.02096	Rpl3	ribosomal protein L3				Abra
10707109	0.0021	0.000265	4.37711	-0.058661	2.01777	Myod1	myogenic differentiation 1				Pgap2
10805186	2.35e-09	7.34e-12	13.5853	17.346	2.01458	Me2	malic enzyme 2				Acvr1b
10805229	9.46e-06	3.52e-07	7.2975	6.58314	2.0076	Lipg	lipase G, endothelial type				Cry1
10821408	5.19e-06	1.71e-07	7.6457	7.31019	1.98707	Fst	follistatin				Cmbl
10836588	5.15e-06	1.69e-07	7.65188	7.32294	1.98468	Dhrs9	dehydrogenase/reductase 9				Clstn2
10828827	3.27e-05	1.61e-06	6.58752	5.05046	1.98067	Cdkn1a	cyclin-dependent kinase inhibitor 1A				Ehd4
10718954	0.00166	0.000197	4.5012	0.235156	1.97861	Lilrb4	leukocyte immunoglobulin like receptor B4				Olr566
10887306	0.00122	0.000133	4.66429	0.62135	1.97139						Nkx3-1
10753425	0.00889	0.00164	3.61179	-1.85395	1.95822	Mx1	myxovirus (influenza virus) resistance 1				Trim11
10787828	2.18e-09	6.56e-12	13.667	17.4572	1.95484						Actrt2
10930259	4.06e-09	1.72e-11	12.9847	16.509	1.94431	Rab31	RAB31, member RAS oncogene family				Adcyap1r1
10852270	6.11e-10	5.36e-13	15.5745	19.8944	1.92121	Lama5	laminin subunit alpha 5				Abcf3
10770702	0.000791	7.68e-05	4.89745	1.17262	1.92048	Vash2	vasohibin 2				Med11
10795400	1.33e-06	3.37e-08	8.4594	8.94448	1.87555						Cd1d1
10912255	5.8e-08	5.84e-10	10.7128	13.0122	1.86963	Plod2	procollagen lysine, 2-oxoglutarate 5-dioxygenase 2				Apln
10733056	0.000265	2.07e-05	5.45541	2.48119	1.86756	Ifi47	interferon gamma inducible protein 47				Il36a
10719616	2.6e-05	1.23e-06	6.71272	5.32551	1.86676	PVR	poliovirus receptor				Dusp11
10712720	9.22e-07	2.15e-08	8.69282	9.39663	1.86266	Unc93b1	unc-93 homolog B1 (C. elegans)				Ccdc103
10715546	0.000118	7.71e-06	5.88606	3.4746	1.85148	Scd2	stearoyl-Coenzyme A desaturase 2				Gmcl1
10737763	1.89e-07	2.96e-09	9.76936	11.3881	1.84293	Copz2	coatomer protein complex, subunit zeta 2				Atp6v0e2
10715552	5.41e-07	1.13e-08	9.03199	10.0405	1.83434						Cacna1a
10907524	0.000178	1.28e-05	5.66516	2.9672	1.82152	Krt8	keratin 8				Hexa
10877907	7.92e-07	1.79e-08	8.78919	9.58113	1.82138	Plin2	perilipin 2				Casp3
10931717	0.00085	8.4e-05	4.85932	1.08258	1.8193	C3	complement component 3				Mis12
10758986	1.35e-07	1.89e-09	10.0233	11.836	1.8177	Dynll1	dynein light chain LC8-type 1				Atat1
10812734	5.67e-05	3.17e-06	6.28118	4.3693	1.8001						Fam71f2
10852351	1.72e-06	4.58e-08	8.30311	8.63762	1.79901						Cdh15
10801975	0.00389	0.000567	4.05804	-0.812242	1.7778						Ric8b
10758031	6.01e-07	1.28e-08	8.96602	9.91648	1.77211						Calcb
10813246	1.39e-11	9.54e-16	21.4566	25.8537	1.76191						Aaas
10797705	3.86e-06	1.2e-07	7.81748	7.66275	1.76141	Ninj1	ninjurin 1				Cklf
10764244	0.000129	8.55e-06	5.8406	3.37057	1.75166	Tnnt2	troponin T2, cardiac type				Got2
10888424	0.00197	0.000244	4.41169	0.023193	1.75058	Ltbp1	latent transforming growth factor beta binding protein 1				Pdcd11
10755285	3.58e-09	1.45e-11	13.1041	16.678	1.74313	Chrd	chordin				Adat2
10717014	0.000247	1.9e-05	5.49243	2.56726	1.73495	Hebp2	heme binding protein 2				Ift43
10716925	8.53e-07	1.96e-08	8.74259	9.49206	1.7263	Aig1	androgen-induced 1				Cbll1
10815496	1.75e-08	1.3e-10	11.64	14.5062	1.71321						Aldob
10738477	0.000455	3.97e-05	5.17752	1.83189	1.71136	Arl4d	ADP-ribosylation factor like GTPase 4D				LOC680045
10781207	5.02e-06	1.64e-07	7.66466	7.3493	1.70597	Adra1a	adrenoceptor alpha 1A				Clspn
10909780	4.92e-08	4.63e-10	10.8525	13.2435	1.70032						Aox2
10801978	0.0238	0.00606	3.0526	-3.11613	1.69756
10924286	3.38e-06	1.02e-07	7.89909	7.82885	1.68973	Slc11a1	solute carrier family 11 member 1				Chrm2
10749659	0.00415	0.000619	4.0218	-0.897526	1.68796	Ppp1r27	protein phosphatase 1, regulatory subunit 27				Rpl7a
10803017	3.15e-08	2.63e-10	11.1987	13.8073	1.67888	Cyb5a	cytochrome b5 type A				Anapc2
10914823	5.01e-09	2.27e-11	12.7925	16.2338	1.67386	LOC654482	hypothetical protein LOC654482				Adgrf5
10819245	0.000552	4.98e-05	5.08083	1.60475	1.67355	Manba	mannosidase beta				Lmf2
10793458	3.35e-05	1.67e-06	6.57219	5.01666	1.67228	Ctsl	cathepsin L				Eif3c
10924672	0.00048	4.23e-05	5.15042	1.76828	1.6714	Acsl3	acyl-CoA synthetase long-chain family member 3				Lamtor4
10754449	1.51e-08	1.06e-10	11.7701	14.7081	1.67069						Aktip
10877905	1.51e-08	1.06e-10	11.7701	14.7081	1.67069						Alb
10736802	0.0101	0.00194	3.54074	-2.01759	1.66768	Slfn4	schlafen 4				Vegfa
10758033	3.62e-05	1.84e-06	6.52767	4.91829	1.6618						Emc4
10736697	0.0253	0.00657	3.01734	-3.1933	1.6617	Ccl2	C-C motif chemokine ligand 2
10901859	0.000517	4.59e-05	5.1156	1.68649	1.65282						Ldah
10844390	9.65e-06	3.6e-07	7.28636	6.5596	1.64676	Stxbp1	syntaxin binding protein 1				Csdc2
10926588	0.00131	0.000147	4.62361	0.525035	1.64556	Nfkbie	NFKB inhibitor epsilon				Nsmf
10839790	2.61e-06	7.57e-08	8.04871	8.13096	1.64207	Sirpa	signal-regulatory protein alpha				Cflar
10918288	8.5e-06	3.11e-07	7.3561	6.70665	1.64091						Cr1l
10829831	1.51e-08	1.06e-10	11.7735	14.7134	1.63926	Slc25a16	solute carrier family 25 member 16				Akt3
10779673	4.97e-06	1.62e-07	7.67067	7.36168	1.63344	Lgals3	lectin, galactoside-binding, soluble, 3				Clptm1l
10890734	0.00883	0.00162	3.61628	-1.84359	1.62665	Rab15	RAB15, member RAS oncogene family				Traf2
10812775	0.00402	0.000594	4.0385	-0.858232	1.62375	Cd180	CD180 molecule				Rpl13
10899951	1.57e-06	4.13e-08	8.35591	8.74166	1.62345						Cdc23
10938540	0.0232	0.00583	3.06886	-3.08042	1.60756
10833969	3.9e-05	2.01e-06	6.4871	4.82845	1.60361	RT1-CE16///RT1-EC2	RT1 class I, locus CE16///RT1 class Ib, locus EC2				Entpd5
10889675	3.42e-06	1.03e-07	7.8931	7.81668	1.60083	Tspan13	tetraspanin 13				Chrm5
10775862	0.00116	0.000124	4.6941	0.6919	1.59965	Parm1	prostate androgen-regulated mucin-like protein 1				Ndufb11
10808393	4.2e-06	1.33e-07	7.76857	7.56278	1.58702						Cldn17
10750524	0.00785	0.00139	3.68238	-1.69064	1.58268	Mx2	myxovirus (influenza virus) resistance 2				Them6
10807995	0.000208	1.54e-05	5.58322	2.7778	1.58026						Hoxd9
10804245	0.019	0.00449	3.18195	-2.83017	1.57914	Dpysl3	dihydropyrimidinase-like 3
10893258	9.88e-06	3.73e-07	7.26997	6.52496	1.57228	Cd63	Cd63 molecule				Csnk1d
10829082	1.46e-06	3.78e-08	8.40076	8.82974	1.56541	Abcg1	ATP binding cassette subfamily G member 1				Cd80
10934056	7.2e-08	7.77e-10	10.5424	12.7268	1.56493	Msn	moesin				Arf4
10709880	0.0476	0.0155	2.63428	-4.0067	1.56034	Ampd3	adenosine monophosphate deaminase 3
10794967	0.000248	1.91e-05	5.49193	2.56608	1.55434	Sox4	SRY box 4				Ift52
10847980	7.37e-07	1.64e-08	8.83531	9.669	1.55005	Rcn1	reticulocalbin 1				Car4
10848733	0.000704	6.65e-05	4.95835	1.31631	1.53982	Ehd4	EH-domain containing 4				Map2k2
10858559	0.00251	0.00033	4.28491	-0.276802	1.53695	Clec4a3	C-type lectin domain family 4, member A3				Pop7
10822444	7.76e-06	2.78e-07	7.41033	6.82052	1.52612	Pde7a	phosphodiesterase 7A				Cox6c
10858553	0.00288	0.00039	4.21455	-0.443118	1.52602	Clec4a1	C-type lectin domain family 4, member A1				Prok2
10938077	0.000341	2.81e-05	5.32568	2.17876	1.52585	Acot9	acyl-CoA thioesterase 9				Kcnk2
10819489	0.00881	0.00162	3.61756	-1.84064	1.52077	Gbp5	guanylate binding protein 5				Tpsab1
10825809	0.00201	0.00025	4.40043	-0.003464	1.52014	Cd53	Cd53 molecule				Pdk2
10758777	0.00295	0.000403	4.20098	-0.475162	1.51855	Oas1a	2'-5' oligoadenylate synthetase 1A				Pskh1
10926975	4.1e-06	1.3e-07	7.78112	7.58847	1.51851	Kcnq5	potassium voltage-gated channel subfamily Q member 5				Cldn12
10856357	9.25e-07	2.16e-08	8.69018	9.39155	1.5165	St3gal5	ST3 beta-galactoside alpha-2,3-sialyltransferase 5				Ccdc107
10836321	4.83e-06	1.57e-07	7.6881	7.39758	1.51193						Clk3
10767266	9.46e-10	1.6e-12	14.7166	18.8353	1.51029						Acadvl
10927079	5.22e-08	5.02e-10	10.8032	13.1623	1.50839						Ap2s1
10771649	0.0373	0.0111	2.78335	-3.69605	1.50402	Cxcl11	C-X-C motif chemokine ligand 11
10772915	2.75e-07	4.84e-09	9.49589	10.8965	1.50328						Bcl2a1
10819523	0.00904	0.00168	3.60176	-1.87711	1.49949	Gbp2	guanylate binding protein 2				Tsc22d2
10765480	0.000465	4.06e-05	5.16735	1.80802	1.49518	Olfml2b	olfactomedin-like 2B				LOC690323
10904578	0.0116	0.00234	3.46151	-2.19915	1.48624	Ly6c	Ly6-C antigen				Zscan21
10827809	0.000462	4.04e-05	5.17001	1.81427	1.48523	RT1-S3	RT1 class Ib, locus S3				LOC688390
10910872	9.37e-05	5.82e-06	6.01005	3.75722	1.48314	Igdcc4	immunoglobulin superfamily, DCC subclass, member 4				Galt
10822099	1.04e-05	3.99e-07	7.2373	6.45577	1.4767	Otulin	OTU deubiquitinase with linear linkage specificity				Ctnna1
10853755	9.84e-08	1.16e-09	10.3064	12.3259	1.47226	Ppia	peptidylprolyl isomerase A (cyclophilin A)				Arl13a
10841637	0.0105	0.00204	3.51951	-2.06635	1.46514	Nnat	neuronatin				Wdr81
10744472	0.00587	0.000956	3.83935	-1.32526	1.45542	Chrne	cholinergic receptor nicotinic epsilon subunit				Slc6a6
10745303	4.94e-06	1.61e-07	7.67471	7.37001	1.45521	Ksr1	kinase suppressor of ras 1				Clpsl2
10834109	0.00408	0.000605	4.03139	-0.874954	1.4543	Il1rn	interleukin 1 receptor antagonist				Rpl23a
10872940	1.61e-08	1.17e-10	11.7066	14.6097	1.4486	Fuca1	fucosidase, alpha-L- 1, tissue				Aldh5a1
10766918	3.42e-06	1.03e-07	7.89336	7.81722	1.44826						Chrm3
10737620	5.84e-07	1.24e-08	8.98492	9.95207	1.44752	Tac4	tachykinin 4 (hemokinin)				Cacnb3
10883858	7.2e-08	7.81e-10	10.5398	12.7225	1.44535	Iah1	isoamyl acetate-hydrolyzing esterase 1 homolog				Arf5
10751362	2e-07	3.17e-09	9.73067	11.3191	1.44323						Atp6v1g1
10831606	0.00253	0.000333	4.28049	-0.287253	1.44323	Tap1	transporter 1, ATP binding cassette subfamily B member				Ppcs
10883311	2.49e-07	4.25e-09	9.56773	11.0266	1.44099	Kif3c	kinesin family member 3C				Bak1
10764079	0.00163	0.000192	4.51176	0.260157	1.4387	Mybph	myosin binding protein H				Olr41
10827877	2.31e-05	1.06e-06	6.7794	5.47117	1.43548	Atat1	alpha tubulin acetyltransferase 1				Dok1
10771984	2.49e-07	4.26e-09	9.56661	11.0245	1.43127	Ppia	peptidylprolyl isomerase A (cyclophilin A)				Banp
10867045	2.49e-07	4.26e-09	9.56661	11.0245	1.43127	Ppia	peptidylprolyl isomerase A (cyclophilin A)				Bax
10705358	5.63e-05	3.13e-06	6.286	4.38013	1.42583	Blvrb	biliverdin reductase B				Fam35a
10845070	0.000117	7.6e-06	5.89218	3.48858	1.42569						Glt8d1
10745340	0.00273	0.000367	4.24036	-0.382118	1.42527						Prdx4
10770109	0.00802	0.00142	3.67132	-1.71629	1.42377						Tinf2
10810867	0.000119	7.75e-06	5.88406	3.47003	1.42288	Nqo1	NAD(P)H quinone dehydrogenase 1				Gmeb2
10781496	0.00136	0.000153	4.6077	0.48737	1.42227	Lcp1	lymphocyte cytosolic protein 1				Nudt14
10839135	0.00102	0.000106	4.76295	0.854788	1.42186	Map1a	microtubule-associated protein 1A				Mul1
10714103	0.00571	0.000924	3.85341	-1.29241	1.42154	Mpeg1	macrophage expressed 1				Slc38a3
10774094	3.02e-07	5.44e-09	9.43076	10.778	1.42029	Ppia	peptidylprolyl isomerase A (cyclophilin A)				Bfsp1
10887831	9.89e-08	1.17e-09	10.2999	12.3148	1.41591	Fez2	fasciculation and elongation protein zeta 2				Arl3
10818452	1.11e-05	4.29e-07	7.20278	6.38251	1.41553	Slc25a24	solute carrier family 25 member 24				Ctsl
10744127	0.00746	0.0013	3.7107	-1.62494	1.41274	Cd68	Cd68 molecule				Tapbp
10710886	2.45e-10	8.41e-14	17.1271	21.6727	1.41137						Aarsd1
10831105	2.66e-07	4.6e-09	9.52333	10.9463	1.4112	RT1-CE1///RT1-CE12///RT1-EC2	RT1 class I, locus1///RT1 class I, locus CE12///RT1 class Ib, locus EC2				Bbx
10901920	0.000163	1.15e-05	5.71166	3.0744	1.40508	Snrpf	small nuclear ribonucleoprotein polypeptide F				H2afz
10717882	0.000129	8.57e-06	5.83969	3.3685	1.39845	Dynlt1	dynein light chain Tctex-type 1				Gp5
10725893	2.73e-07	4.8e-09	9.50013	10.9042	1.39773	Mvp	major vault protein				Bcl11a
10766463	5.2e-05	2.84e-06	6.33075	4.4803	1.39508	Dusp10	dual specificity phosphatase 10				Fam118a
10877130	1.74e-05	7.49e-07	6.9409	5.82158	1.39115	Ptgr1	prostaglandin reductase 1				Defb50
10751469	0.00238	0.00031	4.31053	-0.216208	1.38929						Pnlip
10762747	0.00917	0.00172	3.59234	-1.89882	1.38594	Oasl2	2'-5' oligoadenylate synthetase-like 2				Tuba1a
10749495	0.00148	0.000171	4.56094	0.376645	1.38556	Lgals3bp	galectin 3 binding protein				Olr1374
10804993	6.01e-09	3.12e-11	12.5783	15.9229	1.38438	Spire1	spire-type actin nucleation factor 1				Aebp1
10808431	5.52e-05	3.05e-06	6.29809	4.40721	1.38388	Irf8	interferon regulatory factor 8				Fam19a4
10723032	2.78e-06	8.12e-08	8.01371	8.06057	1.37325	Cib1	calcium and integrin binding 1				Chad
10911287	5.51e-05	3.04e-06	6.29978	4.41098	1.37297	Anxa2	annexin A2				Fam198b
10770568	3.34e-08	2.82e-10	11.1564	13.7391	1.36734	Lyplal1	lysophospholipase-like 1				Andpro
10791472	3.27e-07	6.01e-09	9.37578	10.6776	1.36476	Ppia	peptidylprolyl isomerase A (cyclophilin A)				Blnk
10904877	6.22e-07	1.33e-08	8.94529	9.87738	1.36467						Calcrl
10753214	0.000161	1.13e-05	5.7202	3.09407	1.3646	Rcan1	regulator of calcineurin 1				Gulo
10865329	0.00108	0.000113	4.73246	0.782666	1.36432	Apobec1	apolipoprotein B mRNA editing enzyme catalytic subunit 1				Myoc
10930749	6.09e-09	3.21e-11	12.5587	15.8942	1.36277	Sept10	septin 10				Afap1
10895997	2.92e-08	2.41e-10	11.2538	13.8957	1.36146	Sdr9c7	short chain dehydrogenase/reductase family 9C, member 7				Amy1a
10938446	4.13e-08	3.67e-10	10.9938	13.4754	1.35619	Maged1	MAGE family member D1				Ankrd12
10708053	0.0016	0.000187	4.52175	0.283822	1.35082	Abhd2	abhydrolase domain containing 2				Olr303
10795262	5.63e-06	1.9e-07	7.59417	7.20363	1.35034	Hist1h4b	histone cluster 1, H4b				Cnpy3
10827999	6.73e-05	3.92e-06	6.18592	4.1552	1.34938	RT1-CE13	RT1 class I, locus CE13				Fibin
10802867	3.33e-05	1.65e-06	6.57612	5.02533	1.34894						Eif2d
10825153	0.00129	0.000142	4.63683	0.55635	1.34812	Fcgr1a	Fc fragment of IgG receptor Ia				Npm1
10745342	0.000793	7.71e-05	4.89529	1.16752	1.34454	Evi2a	ecotropic viral integration site 2A				Med30
10765746	0.0141	0.00302	3.35208	-2.44804	1.33947	Slamf9	SLAM family member 9
10931222	0.000772	7.44e-05	4.91037	1.20312	1.33803	Adgre1	adhesion G protein-coupled receptor E1				Mchr1
10814415	9.2e-08	1.06e-09	10.3613	12.4199	1.33608	Trim55	tripartite motif-containing 55				Arhgef37
10870146	3.23e-05	1.59e-06	6.5945	5.06584	1.33605	Alg6	ALG6, alpha-1,3-glucosyltransferase				Egfl6
10865369	0.0182	0.00422	3.20904	-2.76977	1.33464	C3ar1	complement component 3a receptor 1
10873790	5.84e-07	1.24e-08	8.98489	9.95201	1.3312						Cacng7
10869149	1.15e-05	4.5e-07	7.18009	6.33428	1.32637	Tal2	TAL bHLH transcription factor 2				Cul5
10818571	9.83e-09	6.11e-11	12.1293	15.2565	1.3245						Aifm3
10908096	9.83e-09	6.11e-11	12.1293	15.2565	1.3245						Aig1
10835292	4.68e-05	2.48e-06	6.39102	4.61486	1.32433	Ncs1	neuronal calcium sensor 1				Ets1
10706326	0.0169	0.00382	3.2523	-2.67294	1.32274	Nkg7	natural killer cell granule protein 7
10892381	0.00012	7.88e-06	5.87672	3.45324	1.31602	Nudt14	nudix hydrolase 14				Gna13
10892937	9.46e-10	1.61e-12	14.7137	18.8316	1.31474	Rps19	ribosomal protein S19				Acat2
10873918	1.82e-07	2.8e-09	9.80112	11.4445	1.31435	Mad2l2	MAD2 mitotic arrest deficient-like 2 (yeast)				Atp5h
10722431	0.000824	8.07e-05	4.87622	1.12249	1.30998						Mfsd2a
10825907	6.39e-05	3.69e-06	6.21312	4.21645	1.30382	Gstm3	glutathione S-transferase mu 3				Fgf22
10778918	1.79e-09	4.86e-12	13.8842	17.7502	1.3032	Rps19	ribosomal protein S19				Actl7a
10737129	3.5e-07	6.56e-09	9.3285	10.5909	1.30234	Ska2	spindle and kinetochore associated complex subunit 2				Bmp15
10924899	7.79e-09	4.41e-11	12.3459	15.5805	1.30036	Armc9	armadillo repeat containing 9				Agpat2
10933716	0.00331	0.000464	4.14213	-0.614069	1.29867	Sat1	spermidine/spermine N1-acetyl transferase 1				Rab15
10936899	0.00505	0.000794	3.91725	-1.14298	1.2975	Cybb	cytochrome b-245 beta chain				Sh2d3c
10713467	9.02e-06	3.33e-07	7.32355	6.6381	1.29656	Ppp1r14b	protein phosphatase 1, regulatory (inhibitor) subunit 14B				Crisp2
10913553	4.78e-07	9.72e-09	9.1148	10.1954	1.29589	Cdc25a	cell division cycle 25A				Bud31
10758930	3.66e-05	1.86e-06	6.52199	4.90573	1.29558	Hspb8	heat shock protein family B (small) member 8				Eml2
10839876	4.84e-09	2.18e-11	12.8225	16.277	1.29183	Rps12	ribosomal protein S12				Adgrf3
10722421	0.0012	0.00013	4.6768	0.650961	1.28943						Neu3
10722439	0.0012	0.00013	4.6768	0.650961	1.28943						Neu4
10722445	0.0012	0.00013	4.6768	0.650961	1.28943						Neurl1b
10722447	0.0012	0.00013	4.6768	0.650961	1.28943						Neurod1
10722453	0.0012	0.00013	4.6768	0.650961	1.28943						Neurog1
10722455	0.0012	0.00013	4.6768	0.650961	1.28943						Neurog3
10722457	0.0012	0.00013	4.6768	0.650961	1.28943						Nf1x
10722463	0.0012	0.00013	4.6768	0.650961	1.28943						Nf2
10722469	0.0012	0.00013	4.6768	0.650961	1.28943						Nfasc
10722477	0.0012	0.00013	4.6768	0.650961	1.28943						Nfatc4
10751352	0.000882	8.79e-05	4.83995	1.03682	1.28896	Krt8	keratin 8				Mob2
10705058	2.31e-09	7.15e-12	13.6045	17.3722	1.2876	Rps19	ribosomal protein S19				Acvr1
10795546	1.77e-09	4.66e-12	13.9144	17.7907	1.28745	Rps19	ribosomal protein S19				Actl6a
10892184	0.00035	2.89e-05	5.31242	2.14778	1.28687	Hsp90aa1	heat shock protein 90, alpha (cytosolic), class A member 1				Kdm4a
10933559	0.0123	0.00253	3.42839	-2.27471	1.28554	Ppef1	protein phosphatase with EF-hand domain 1
10704411	9.16e-10	1.24e-12	14.9124	19.0821	1.28535						Abt1
10748962	1.98e-07	3.11e-09	9.74109	11.3377	1.2846	Hn1	hematological and neurological expressed 1				Atp6v1d
10869106	2.27e-05	1.04e-06	6.78958	5.49337	1.28372	Slc44a1	solute carrier family 44 member 1				Dnph1
10935762	6.11e-10	4.21e-13	15.7709	20.1288	1.28181	Eef1a1	eukaryotic translation elongation factor 1 alpha 1				Abcb1b
10851380	2.84e-07	5.06e-09	9.47112	10.8515	1.28107						Becn1
10850966	6.43e-10	6.14e-13	15.4667	19.7644	1.27973						Abcg3l1
10712340	9.16e-10	1.26e-12	14.9015	19.0684	1.27861	Cd151	CD151 molecule (Raph blood group)				Abtb2
10914607	0.0126	0.00259	3.41742	-2.2997	1.2783	Cxcr6	C-X-C motif chemokine receptor 6
10843483	0.00145	0.000165	4.57412	0.407848	1.27758	Traf2	Tnf receptor-associated factor 2				Olr1077
10740379	1.2e-09	2.4e-12	14.408	18.4399	1.27703						Aco2
10707230	0.00916	0.00171	3.59325	-1.89673	1.27606	Htatip2	HIV-1 Tat interactive protein 2				Ttll12
10866672	3.7e-08	3.19e-10	11.0796	13.6149	1.27215	Recql	RecQ like helicase				Ank1
10733553	0.0129	0.00268	3.40295	-2.33262	1.2704	Irf1	interferon regulatory factor 1
10937574	4.94e-05	2.67e-06	6.35817	4.54158	1.26984	Ribc1	RIB43A domain with coiled-coils 1				Faah
10752531	1.65e-05	6.99e-07	6.97327	5.89142	1.26783	Sdf2l1	stromal cell-derived factor 2-like 1				Ddx50
10786624	3.74e-05	1.92e-06	6.50778	4.87426	1.26143	Nt5dc2	5'-nucleotidase domain containing 2				Enpp5
10936742	0.000169	1.2e-05	5.6935	3.03258	1.26105	Gpr34	G protein-coupled receptor 34				Hcn2
10721880	7.55e-07	1.69e-08	8.81898	9.63792	1.26006	Sec1	secretory blood group 1				Carf
10783353	9.46e-10	1.7e-12	14.6718	18.7784	1.25915	Rps19	ribosomal protein S19				Acer1
10712501	6.76e-09	3.64e-11	12.4742	15.7703	1.25877	Mrpl23	mitochondrial ribosomal protein L23				Afp
10755088	0.0138	0.00291	3.36875	-2.41029	1.25821	Rtp4	receptor (chemosensory) transporter protein 4
10863695	2.22e-07	3.6e-09	9.66064	11.1938	1.25786	Nat8b	N-acetyltransferase 8B				Atxn7l1
10918838	6.11e-10	4.06e-13	15.8001	20.1634	1.25699	Eef1a1	eukaryotic translation elongation factor 1 alpha 1				Abca7
10711496	6.79e-07	1.48e-08	8.8893	9.77151	1.25611	Ska2	spindle and kinetochore associated complex subunit 2				Capn2
10775794	1.49e-05	6.15e-07	7.03307	6.02006	1.25299	Stbd1	starch binding domain 1				Dcaf11
10738209	8.99e-05	5.54e-06	6.03182	3.80668	1.25208	Cnp	2',3'-cyclic nucleotide 3' phosphodiesterase				Gadd45g
10923857	2.45e-11	4.68e-15	19.8177	24.3903	1.25207	Eef1b2	eukaryotic translation elongation factor 1 beta 2				Aanat
10902578	4.69e-09	2.08e-11	12.8548	16.3233	1.25172	Slc35e3	solute carrier family 35, member E3				Adgre4
10831041	1.76e-05	7.61e-07	6.93366	5.80596	1.25116	Mdc1	mediator of DNA damage checkpoint 1				Dffa
10880562	1.51e-06	3.92e-08	8.38251	8.79394	1.24962						Cd82
10881576	1.06e-06	2.56e-08	8.60214	9.22186	1.24947						Ccdc94
10801980	0.00745	0.0013	3.7116	-1.62285	1.24906						Taldo1
10937867	0.0138	0.00292	3.36767	-2.41274	1.2479
10896056	7.55e-07	1.69e-08	8.81851	9.63704	1.24591	Laptm4b	lysosomal protein transmembrane 4 beta				Cars
10817057	0.00108	0.000113	4.73387	0.786013	1.24412	S100a4	S100 calcium-binding protein A4				Myo1f
10721698	0.000941	9.56e-05	4.80472	0.95357	1.24306						Mrps28
10902280	0.00109	0.000114	4.73128	0.779883	1.24277						Myod1
10756343	9.83e-07	2.33e-08	8.65127	9.31668	1.24228	Hsph1	heat shock protein family H (Hsp110) member 1				Ccdc33
10932795	0.00159	0.000186	4.52434	0.289966	1.24194	Acsl4	acyl-CoA synthetase long-chain family member 4				Olr27
10722461	0.00352	0.0005	4.111	-0.687494	1.23947						Rangap1
10757545	0.00721	0.00124	3.72967	-1.58088	1.23472	Sh2b2	SH2B adaptor protein 2				Sumo2
10795218	1.93e-05	8.53e-07	6.88009	5.69004	1.22909	Slc17a3	solute carrier family 17 member 3				Dis3l2
10830515	8.21e-06	2.99e-07	7.37461	6.74556	1.22848	Mical1	microtubule associated monooxygenase, calponin and LIM domain containing 1				Cpt1a
10745994	1.3e-05	5.23e-07	7.1096	6.18399	1.22835	Ypel2	yippee-like 2				Cyp2c22
10902547	0.00784	0.00139	3.6827	-1.68991	1.22786	Lyz2	lysozyme 2				Thap6
10917205	3.06e-06	9.05e-08	7.95914	7.95046	1.22671						Chgb
10887506	7.86e-09	4.53e-11	12.3282	15.5542	1.22609	Siva1	SIVA1, apoptosis-inducing factor				Agtpbp1
10889399	0.0241	0.00615	3.04609	-3.13041	1.22483	Rsad2	radical S-adenosyl methionine domain containing 2
10904227	2.64e-09	9.37e-12	13.4112	17.1067	1.22405						Adamts12
10768138	0.00536	0.000858	3.88485	-1.21887	1.22391	Ptprc///Ptprc	protein tyrosine phosphatase, receptor type, C///protein tyrosine phosphatase, receptor type, C				Slc25a22
10904018	4.19e-08	3.74e-10	10.9823	13.4565	1.22387	Fam49b	family with sequence similarity 49, member B				Ankrd13a
10707416	2.34e-07	3.82e-09	9.62625	11.132	1.22241						Avpi1
10863757	3.03e-06	8.94e-08	7.96547	7.96326	1.22109	Anxa4	annexin A4				Chd3
10872266	1.35e-07	1.89e-09	10.0231	11.8356	1.21914	Rnf19b	ring finger protein 19B				Atf3
10832378	6.64e-06	2.34e-07	7.49402	6.9955	1.21728	Lss	lanosterol synthase (2,3-oxidosqualene-lanosterol cyclase)				Copz2
10768357	0.00629	0.00105	3.80165	-1.41327	1.21709	Rgs18	regulator of G-protein signaling 18				Sorcs3
10765650	0.00564	0.00091	3.85981	-1.27744	1.21647						Slc35a2
10909210	0.000141	9.53e-06	5.79333	3.26219	1.21631	Vwa5a	von Willebrand factor A domain containing 5A				Gpr34
10771243	0.000159	1.12e-05	5.72448	3.10393	1.21575	Klhl8	kelch-like family member 8				Gucy2e
10938962	9.98e-08	1.19e-09	10.2927	12.3025	1.21509	Rps21	ribosomal protein S21				Arl4d
10798096	9.6e-07	2.26e-08	8.66743	9.34781	1.2148	Psmg4	proteasome assembly chaperone 4				Ccdc159
10715475	0.000105	6.66e-06	5.95074	3.62223	1.21318	Bloc1s2	biogenesis of lysosomal organelles complex-1, subunit 2				Gen1
10905625	1.58e-08	1.14e-10	11.7247	14.6379	1.21274	Rangap1	RAN GTPase activating protein 1				Aldh3a2
10764839	1.34e-09	2.93e-12	14.2579	18.2447	1.21254						Acp2
10842805	1.03e-07	1.23e-09	10.2725	12.2678	1.21209	Rps21	ribosomal protein S21				Arl6
10716085	7.65e-09	4.26e-11	12.3692	15.6151	1.21191	Rps12	ribosomal protein S12				Agl
10851513	0.000849	8.39e-05	4.86	1.08419	1.20995	Ada	adenosine deaminase				Minpp1
10847572	0.000297	2.38e-05	5.39639	2.34377	1.20715	Cd82	Cd82 molecule				Itfg1
10786338	7.61e-07	1.71e-08	8.8126	9.62578	1.20702	Arhgef3	Rho guanine nucleotide exchange factor 3				Casp1
10938964	8.54e-05	5.2e-06	6.05979	3.87013	1.20665	Fndc3c1	fibronectin type III domain containing 3C1				Fyco1
10712641	1.42e-06	3.65e-08	8.4192	8.86589	1.20647	Mrgprf	MAS related GPR family member F				Cd44
10853453	6.63e-06	2.33e-07	7.49602	6.99967	1.20598	Cdk14	cyclin-dependent kinase 14				Cops7b
10914618	0.0142	0.00305	3.34798	-2.45733	1.20563	Ccr5	chemokine (C-C motif) receptor 5
10811531	0.00308	0.000425	4.17876	-0.527632	1.20351	Slc7a5	solute carrier family 7 member 5				Ptpn9
10891910	0.00126	0.000139	4.64656	0.579383	1.20295	Ifi27l2b	interferon, alpha-inducible protein 27 like 2B				Nop16
10833944	3.69e-08	3.15e-10	11.0873	13.6274	1.20265	RT1-CE7///RT1-CE1///RT1-CE12///RT1-EC2	RT1 class I, locus CE7///RT1 class I, locus1///RT1 class I, locus CE12///RT1 class Ib, locus EC2				Angptl2
10907825	0.00767	0.00135	3.69488	-1.66166	1.20255	Casp4	caspase 4				Tead1
10939480	2.11e-07	3.37e-09	9.6973	11.2595	1.20198	Morc4	MORC family CW-type zinc finger 4				Atpaf1
10714903	0.0339	0.00979	2.84116	-3.57347	1.20138	Ifit3	interferon-induced protein with tetratricopeptide repeats 3
10921052	9.23e-05	5.72e-06	6.01798	3.77524	1.20091	Klhl40	kelch-like family member 40				Galnt2
10770197	8.74e-07	2.02e-08	8.72605	9.46039	1.20061	Akt3	AKT serine/threonine kinase 3				Cbr4
10737422	3.54e-05	1.78e-06	6.54125	4.94832	1.19887						Elac1
10813048	3.38e-05	1.68e-06	6.56794	5.00729	1.19844	Plpp1	phospholipid phosphatase 1				Eif3i
10894333	0.00176	0.000211	4.47165	0.165166	1.19749	Myo1f	myosin IF				Orc2
10884585	9.21e-07	2.14e-08	8.69501	9.40083	1.19657	Akap6	A-kinase anchoring protein 6				Cc2d1b
10715787	0.0291	0.00797	2.93206	-3.3785	1.19536	Nfkb2	nuclear factor kappa B subunit 2
10832555	0.0016	0.000188	4.52032	0.280449	1.19498	Gstt1	glutathione S-transferase theta 1				Olr332
10807514	7.95e-09	4.65e-11	12.3109	15.5284	1.1949	Rps12	ribosomal protein S12				Agxt
10891104	6.98e-07	1.54e-08	8.87014	9.73517	1.19376	Entpd5	ectonucleoside triphosphate diphosphohydrolase 5				Capns1
10866109	0.0237	0.00603	3.05421	-3.1126	1.19174	LOC497796///Ly49si3///Ly49si2///Ly49si1///Ly49i9	hypothetical protein LOC497796///immunoreceptor Ly49si3///immunoreceptor Ly49si2///immunoreceptor Ly49si1///Ly49 inhibitory receptor 9
10827830	0.00228	0.000294	4.333	-0.163066	1.19164						Plbd2
10839423	4.78e-07	9.68e-09	9.11696	10.1994	1.18855	Galk2	galactokinase 2				Btnl3
10829840	4.71e-08	4.28e-10	10.9003	13.3222	1.1882						Ankrd55
10909758	1.39e-07	1.98e-09	9.9965	11.7891	1.18698	Rps21	ribosomal protein S21				Atf7
10924913	3.59e-07	6.77e-09	9.31082	10.5584	1.18672	B3gnt7	UDP-GlcNAc:betaGal beta-1,3-N-acetylglucosaminyltransferase 7				Bmp7
10787256	1.76e-08	1.32e-10	11.6321	14.4939	1.18285	Use1	unconventional SNARE in the ER 1				Alg11
10866019	0.0119	0.00241	3.44839	-2.2291	1.18222	Clec7a	C-type lectin domain family 7, member A
10756492	1.51e-08	1.04e-10	11.7816	14.7259	1.18157	Polr1d	RNA polymerase I subunit D				Akt2
10728375	4.42e-05	2.31e-06	6.42384	4.68795	1.17962	Flrt1	fibronectin leucine rich transmembrane protein 1				Ercc1
10713844	2.58e-08	2.11e-10	11.3361	14.0271	1.17873	Fads3	fatty acid desaturase 3				Ampd3
10860951	0.0103	0.002	3.52909	-2.04436	1.17705	Asns	asparagine synthetase (glutamine-hydrolyzing)				Wdhd1
10798027	0.0092	0.00172	3.59085	-1.90227	1.17257	Ly86	lymphocyte antigen 86				Tubb5
10869151	6.36e-05	3.66e-06	6.21618	4.22333	1.17164	Tmem38b	transmembrane protein 38B				Fgf2
10788666	9.46e-10	1.47e-12	14.7793	18.9147	1.17053						Acadsb
10818108	2e-06	5.45e-08	8.21422	8.46159	1.16953	Rhoc	ras homolog family member C				Cdk5r2
10799987	4.15e-09	1.82e-11	12.9457	16.4534	1.16661						Adgre1
10746201	0.00201	0.00025	4.40083	-0.002525	1.16634	Pctp	phosphatidylcholine transfer protein				Pdia6
10885119	1.5e-07	2.22e-09	9.93299	11.6776	1.16621	Daam1	dishevelled associated activator of morphogenesis 1				Atp1a1
10708327	0.00319	0.000445	4.16008	-0.571735	1.16515	Tm6sf1	transmembrane 6 superfamily member 1				RGD1559909
10705815	1.78e-07	2.71e-09	9.81901	11.4763	1.1633						Atp5b
10919090	1.06e-08	6.78e-11	12.0618	15.1545	1.16306	Pgm3	phosphoglucomutase 3				Akap1
10922783	0.000976	0.0001	4.78521	0.907441	1.16069	Map4k4	mitogen-activated protein kinase kinase kinase kinase 4				Mt2A
10835268	0.000468	4.1e-05	5.16316	1.79819	1.16062	Usp20	ubiquitin specific peptidase 20				LOC691162
10888638	9.54e-05	5.95e-06	6.0005	3.7355	1.16041						Garem2
10767539	0.000144	9.84e-06	5.77907	3.22945	1.15978	Srgap2	SLIT-ROBO Rho GTPase activating protein 2				Grb14
10756991	1.14e-05	4.42e-07	7.18833	6.3518	1.15946	Tmem184a	transmembrane protein 184A				Ctxn3
10754871	2.45e-07	4.11e-09	9.58663	11.0607	1.1576						Bace1
10734828	0.000285	2.27e-05	5.41758	2.39314	1.15727						Irf3
10824844	1.93e-05	8.52e-07	6.88056	5.69106	1.1553	Tuft1	tuftelin 1				Dis3l
10746825	1.3e-07	1.79e-09	10.0543	11.8902	1.15072	Cacnb1	calcium voltage-gated channel auxiliary subunit beta 1				Aspn
10722481	0.000888	8.89e-05	4.8352	1.02559	1.1504						Moxd1
10862473	5.92e-07	1.26e-08	8.97533	9.93403	1.15023						Cad
10897285	0.00357	0.000509	4.10339	-0.705432	1.15007	Scx	scleraxis bHLH transcription factor				Rasa1
10708760	5.26e-06	1.75e-07	7.63328	7.28453	1.14966	Alg8	ALG8, alpha-1,3-glucosyltransferase				Cnksr1
10856965	7.69e-06	2.75e-07	7.41601	6.83244	1.14964	Snrpg	small nuclear ribonucleoprotein polypeptide G				Cox5a
10890858	3.12e-06	9.25e-08	7.94828	7.92852	1.14881	Rpl36	ribosomal protein L36				Chid1
10712299	9.95e-07	2.38e-08	8.64077	9.29645	1.14739	Taldo1	transaldolase 1				Ccdc58
10858275	1.03e-06	2.46e-08	8.62274	9.26166	1.14732						Ccdc78
10927992	4.07e-06	1.28e-07	7.78745	7.60142	1.14662	Stk17b	serine/threonine kinase 17b				Clcf1
10869125	0.0001	6.28e-06	5.97623	3.6803	1.14627						Gbgt1
10867596	0.000285	2.26e-05	5.41803	2.39418	1.1453						Irf1
10772982	4.42e-06	1.41e-07	7.73859	7.50134	1.14491	Rpl36	ribosomal protein L36				Clec14a
10772984	4.42e-06	1.41e-07	7.73859	7.50134	1.14491	Rpl36	ribosomal protein L36				Clec2g
10897529	3.36e-08	2.84e-10	11.1509	13.7302	1.14483	Lgals1	galectin 1				Ang2
10814142	0.00022	1.65e-05	5.55324	2.70835	1.14419						Hspb8
10928837	0.00696	0.00119	3.74845	-1.5372	1.14136	Igfbp5	insulin-like growth factor binding protein 5				Stc1
10824322	2.27e-06	6.31e-08	8.13991	8.31361	1.14082	Lmna	lamin A/C				Cela2a
10771660	0.0149	0.00325	3.32124	-2.51779	1.14004	Cxcl9	C-X-C motif chemokine ligand 9
10861452	1.48e-05	6.12e-07	7.03535	6.02495	1.13968	Impdh1	inosine monophosphate dehydrogenase 1				Dbnl
10722433	0.00126	0.000139	4.6463	0.578767	1.13935						Nop58
10899093	1.18e-06	2.91e-08	8.535	9.09173	1.13635						Ccng2
10758830	2.61e-05	1.23e-06	6.70924	5.31789	1.13597	Plbd2	phospholipase B domain containing 2				Dusp21
10751769	0.000149	1.02e-05	5.76213	3.19054	1.13547	Atp13a3	ATPase 13A3				Grm7
10802416	0.035	0.0103	2.82072	-3.61694	1.13535
10923336	6.22e-07	1.33e-08	8.9466	9.87986	1.13476						Calcoco1
10862765	0.0187	0.00439	3.19251	-2.80665	1.13318	Herc6	HECT and RLD domain containing E3 ubiquitin protein ligase family member 6
10906590	1.23e-06	3.07e-08	8.50779	9.03882	1.12904						Ccr2
10821820	4.86e-08	4.51e-10	10.8687	13.2704	1.12867						Anxa2
10900511	0.000875	8.68e-05	4.84536	1.0496	1.12752	Reep6	receptor accessory protein 6				Mllt10
10910926	0.0172	0.00393	3.24017	-2.70013	1.12687	Cilp	cartilage intermediate layer protein
10931056	2.57e-08	2.09e-10	11.3429	14.0381	1.12482	Ubxn6	UBX domain protein 6				Ampd2
10831595	0.000973	9.97e-05	4.78702	0.911715	1.12377	Psmb8	proteasome subunit beta 8				Mt1
10931410	2.13e-06	5.86e-08	8.17733	8.38822	1.12376	Rpl36	ribosomal protein L36				Cdkn2b
10735647	0.00463	0.00071	3.96398	-1.03339	1.12343	P2rx5	purinergic receptor P2X 5				Scel
10797292	1.07e-06	2.59e-08	8.59572	9.20943	1.12329	Prelid1	PRELI domain containing 1				Ccl27
10796411	0.00958	0.00182	3.56782	-1.95531	1.12254	Mt1	metallothionein 1				Unc5a
10705928	0.000164	1.15e-05	5.70931	3.069	1.12182						H6pd
10742029	5.32e-06	1.78e-07	7.62511	7.26764	1.12168	Rps10	ribosomal protein S10				Cnot4
10806806	0.00208	0.000262	4.38212	-0.046813	1.12087	Adgre5	adhesion G protein-coupled receptor E5				Pfkfb1
10818809	8.08e-05	4.87e-06	6.0891	3.93654	1.1197	Bcar3	breast cancer anti-estrogen resistance 3				Fst
10914312	1.72e-06	4.57e-08	8.3036	8.63859	1.11953						Cdh13
10702352	0.0303	0.00839	2.90987	-3.42633	1.11894	Tpd52l1	tumor protein D52-like 1
10722465	0.00287	0.000389	4.21548	-0.440924	1.1186						Procr
10724580	0.009	0.00167	3.60479	-1.87011	1.11804						Trpm7
10873786	5.47e-10	2.12e-13	16.3384	20.7905	1.116	Rps20	ribosomal protein S20				Aatf
10911999	6.11e-10	4.5e-13	15.7163	20.0639	1.11587						Abcb4
10839434	0.00322	0.00045	4.15537	-0.582836	1.11586	Fgf7	fibroblast growth factor 7				RGD1565616
10786132	9.41e-09	5.68e-11	12.1784	15.3303	1.1158	Rps24	ribosomal protein S24				Ahsa2
10809392	0.0107	0.0021	3.50826	-2.09215	1.1149	Mt1	metallothionein 1				Xkr6
10748857	0.0353	0.0104	2.81602	-3.62692	1.1149
10813992	0.00495	0.000775	3.92756	-1.11881	1.11477	Krt18	keratin 18				Sf3b2
10762140	6.53e-10	6.47e-13	15.4237	19.7124	1.11197	Rps20	ribosomal protein S20				Abhd12
10920981	0.00468	0.00072	3.95796	-1.04751	1.11195	Cx3cr1	C-X3-C motif chemokine receptor 1				Sdc4
10805582	1.57e-07	2.35e-09	9.90071	11.6208	1.11195						Atp1b3
10791358	0.035	0.0102	2.82145	-3.61538	1.11184
10857002	5.4e-05	2.97e-06	6.30997	4.4338	1.11026						Fam166a
10871337	6.11e-10	3.51e-13	15.9178	20.3024	1.10944	Rps20	ribosomal protein S20				Abca5
10760455	5.92e-06	2.02e-07	7.56474	7.14261	1.1091	Rpl36	ribosomal protein L36				Col11a2
10714106	0.0165	0.00372	3.26367	-2.64743	1.10861	Fam111a	family with sequence similarity 111, member A
10872692	1.59e-06	4.19e-08	8.34766	8.72544	1.10858	Atpif1	ATPase inhibitory factor 1				Cdc27
10801545	8.64e-05	5.29e-06	6.05279	3.85425	1.10779	Ap3s1	adaptor-related protein complex 3, sigma 1 subunit				G6pc
10742254	2.07e-06	5.69e-08	8.19274	8.41889	1.10773	Cyfip2	cytoplasmic FMR1 interacting protein 2				Cdkn1b
10705874	0.00842	0.00152	3.64422	-1.779	1.10745	Tyrobp	Tyro protein tyrosine kinase binding protein				Tmem30a
10739167	7.1e-08	7.61e-10	10.555	12.7481	1.10707						Arel1
10827906	1.11e-06	2.71e-08	8.57178	9.1631	1.10607	Tubb5	tubulin, beta 5 class I				Ccl6
10905871	7.63e-05	4.55e-06	6.11939	4.00505	1.10593						Foxb2
10872098	3.73e-09	1.54e-11	13.0636	16.6208	1.10403						Adcy2
10801973	0.0065	0.00109	3.78481	-1.45255	1.10374						Spg20
10820502	2.6e-06	7.48e-08	8.05482	8.14323	1.10287	Rpl36	ribosomal protein L36				Cfdp1
10876420	7.93e-10	8.33e-13	15.2238	19.4684	1.10267	Rps20	ribosomal protein S20				Abhd15
10715841	5.49e-06	1.84e-07	7.60877	7.23385	1.10247	Trim8	tripartite motif-containing 8				Cnot7
10724637	1.25e-05	4.98e-07	7.13232	6.2325	1.10241						Cyp11b1
10817959	0.0022	0.00028	4.35288	-0.116018	1.10211						Pih1d1
10875267	6.43e-10	5.91e-13	15.4968	19.8009	1.1019	Rps20	ribosomal protein S20				Abcg1
10702342	9.6e-07	2.26e-08	8.66643	9.34587	1.10145	Rnf217	ring finger protein 217				Ccdc167
10836560	9.29e-05	5.76e-06	6.01444	3.76718	1.10137						Galntl6
10746246	5.63e-09	2.84e-11	12.6417	16.0155	1.09966	Rps24	ribosomal protein S24				Adra1b
10748861	0.00489	0.000764	3.93357	-1.10473	1.09846						Serpinb5
10817040	0.000169	1.2e-05	5.69268	3.03068	1.09765	S100a13	S100 calcium binding protein A13				Hdac2
10746783	4.09e-09	1.78e-11	12.9611	16.4754	1.09577	Rpl23	ribosomal protein L23				Adgrb2
10867329	3.79e-06	1.18e-07	7.82842	7.68508	1.09553	Mybl1	myeloblastosis oncogene-like 1				Cisd3
10778319	1.32e-07	1.84e-09	10.0403	11.8656	1.09406	H2afv	H2A histone family, member V				Atad1
10857752	1.47e-07	2.15e-09	9.95139	11.71	1.0931	Ogg1	8-oxoguanine DNA glycosylase				Atoh8
10933651	5.03e-09	2.32e-11	12.7803	16.2162	1.09012	Sms	spermine synthase				Adgrg1
10930411	0.00263	0.00035	4.26014	-0.335387	1.08984	Tgif1	TGFB-induced factor homeobox 1				Ppp1r17
10771406	0.0338	0.00976	2.8427	-3.57019	1.0893	Plac8	placenta-specific 8
10880683	4.78e-06	1.55e-07	7.69417	7.41007	1.08873	Rpl36	ribosomal protein L36				Clic4
10860806	0.0161	0.00358	3.27948	-2.6119	1.08806
10860809	0.0161	0.00358	3.27948	-2.6119	1.08806
10860812	0.0161	0.00358	3.27948	-2.6119	1.08806
10844666	6.01e-05	3.41e-06	6.24839	4.29573	1.08728	Stom	stomatin				Fbxo22
10801104	1.2e-06	2.98e-08	8.52392	9.0702	1.0868	Wdr55	WD repeat domain 55				Ccnt1
10753247	4.98e-07	1.02e-08	9.08911	10.1474	1.08628						C1qtnf6
10839232	3.7e-08	3.18e-10	11.0812	13.6175	1.08611	B2m	beta-2 microglobulin				Angptl6
10835975	6.11e-10	5.08e-13	15.6177	19.9462	1.08601	Rps20	ribosomal protein S20				Abcc4
10921288	6.11e-10	5.08e-13	15.6177	19.9462	1.08601	Rps20	ribosomal protein S20				Abcc9
10871479	5.99e-06	2.05e-07	7.55706	7.12666	1.08544						Col2a1
10861213	1.32e-05	5.31e-07	7.10213	6.16802	1.08473	Tspan12	tetraspanin 12				Cyp2f4
10872628	0.00172	0.000205	4.48447	0.19553	1.08463	Fam76a	family with sequence similarity 76, member A				Olr839
10939437	6.05e-06	2.08e-07	7.55111	7.11432	1.0843	Bex1	brain expressed, X-linked 1				Col5a1
10710846	2.15e-06	5.95e-08	8.1699	8.37343	1.08251	Rpl36	ribosomal protein L36				Cdnf
10736863	0.0424	0.0133	2.70413	-3.86216	1.08205	Ccl4	C-C motif chemokine ligand 4
10860801	0.0306	0.00852	2.90291	-3.44131	1.08086
10871494	1.21e-05	4.79e-07	7.15029	6.27083	1.07853	Ebna1bp2	EBNA1 binding protein 2				Cyb5a
10832062	1.33e-07	1.85e-09	10.0356	11.8574	1.07614	Mtch1	mitochondrial carrier 1				Atad2
10891834	7.16e-05	4.23e-06	6.1516	4.07781	1.07608	Lgmn	legumain				Fmr1
10754824	0.000341	2.81e-05	5.32545	2.17824	1.07536	Tctex1d2	Tctex1 domain containing 2				Kcnk9
10729610	4.13e-07	8.04e-09	9.21761	10.3864	1.07451	Ermp1	endoplasmic reticulum metallopeptidase 1				Brd4
10932310	5.11e-05	2.77e-06	6.34168	4.50472	1.07345	Med14	mediator complex subunit 14				Fabp5
10746901	4.91e-06	1.6e-07	7.67825	7.3773	1.07344	Mien1	migration and invasion enhancer 1				Clpb
10806014	2.29e-06	6.44e-08	8.12955	8.29293	1.07314	Rpl36	ribosomal protein L36				Cenpa
10765462	7.61e-09	4.18e-11	12.3807	15.6322	1.07291	Sms	spermine synthase				Agfg2
10856797	5.5e-06	1.85e-07	7.60735	7.23092	1.07234	Dysf	dysferlin				Cnot8
10850530	0.000193	1.41e-05	5.62177	2.86698	1.07135	Cd93	CD93 molecule				Hltf
10831090	0.00402	0.000594	4.03902	-0.857025	1.07111	Clic1	chloride intracellular channel 1				Rpe
10850929	1e-08	6.29e-11	12.1113	15.2293	1.07042	Sms	spermine synthase				Aipl1
10710771	2.55e-09	8.84e-12	13.4526	17.1639	1.07035	Rps15a	ribosomal protein S15a				Adam4l1
10702286	1.12e-08	7.22e-11	12.0205	15.0917	1.06937	Rps12	ribosomal protein S12				Akap11
10896751	1.54e-05	6.37e-07	7.01628	5.98399	1.06917	Mtss1	metastasis suppressor 1				Dclk1
10720097	0.000128	8.47e-06	5.84465	3.37985	1.06899	Pld3	phospholipase D family, member 3				Got1
10850025	0.0161	0.0036	3.27749	-2.61638	1.06894	Siglec1	sialic acid binding Ig like lectin 1
10884620	3.11e-07	5.69e-09	9.40607	10.733	1.06772	Rps10	ribosomal protein S10				Bin3
10892939	1.01e-06	2.42e-08	8.63079	9.2772	1.06714	Prim1	primase, DNA, polypeptide 1				Ccdc60
10863772	2.89e-09	1.13e-11	13.2814	16.9267	1.06652	Rpl22	ribosomal protein L22				Adar
10831976	1.43e-07	2.06e-09	9.97529	11.7519	1.06546	Slc26a8	solute carrier family 26 member 8				Atg9a
10926029	6.55e-07	1.42e-08	8.91122	9.813	1.06538	Lpin2	lipin 2				Canx
10847375	1.09e-06	2.65e-08	8.585	9.18869	1.06392						Ccl4
10851861	6.51e-06	2.27e-07	7.50857	7.02582	1.06299	Prex1	phosphatidylinositol-3,4,5-trisphosphate-dependent Rac exchange factor 1				Copb1
10802128	5.47e-10	2.92e-13	16.0691	20.4794	1.06269	Rps23	ribosomal protein S23				Abca3
10819644	0.00248	0.000325	4.29086	-0.262731	1.06194	Ddah1	dimethylarginine dimethylaminohydrolase 1				Polr2h
10821695	2.89e-09	1.11e-11	13.2918	16.9411	1.06055	Rps15a	ribosomal protein S15a				Adap1
10828417	6.11e-05	3.48e-06	6.23939	4.27552	1.06009	RT1-A3///RT1-A2///RT1-A1///RT1-EC2	RT1 class I, locus A3///RT1 class Ia, locus A2///RT1 class Ia, locus A1///RT1 class Ib, locus EC2				Fbxo8
10772655	7.93e-10	8.48e-13	15.2103	19.4518	1.06008	Rps23	ribosomal protein S23				Abhd2
10892330	0.00356	0.000507	4.1047	-0.702328	1.05844						Rapgef2
10792047	1.92e-05	8.49e-07	6.8824	5.69506	1.05785	Mboat4	membrane bound O-acyltransferase domain containing 4				Dis3
10818440	0.000141	9.55e-06	5.79221	3.25963	1.0567	Slc25a24	solute carrier family 25 member 24				Gpr65
10721433	0.000828	8.12e-05	4.87378	1.11672	1.05494	Myh14	myosin, heavy chain 14, non-muscle				Mgat2
10800924	7.52e-08	8.23e-10	10.5084	12.6696	1.05486	Ctnna1	catenin alpha 1				Arfip1
10891352	5.21e-05	2.85e-06	6.32917	4.47677	1.05449	Sptlc2	serine palmitoyltransferase, long chain base subunit 2				Fam124a
10794829	2e-07	3.18e-09	9.72918	11.3164	1.05408	Tubb2a	tubulin, beta 2A class IIa				Atp6v1g2
10703838	3.02e-05	1.46e-06	6.63257	5.14966	1.05356						Edc3
10827835	0.000203	1.49e-05	5.59836	2.81285	1.05111	RT1-T24-1	RT1 class I, locus T24, gene 1				Hnrnpf
10872260	3.5e-07	6.55e-09	9.3287	10.5913	1.04992	Ak2	adenylate kinase 2				Bmp1
10902313	0.0052	0.000825	3.90095	-1.18117	1.04928	Glipr1	GLI pathogenesis-related 1				Slamf9
10751767	8.37e-10	9.58e-13	15.1141	19.3332	1.04816	Rps26	ribosomal protein S26				Abi2
10919681	2.06e-05	9.25e-07	6.84282	5.60919	1.04302	Cdv3	carnitine deficiency-associated gene expressed in ventricle 3				Dmtn
10728876	0.00461	0.000706	3.96627	-1.02801	1.0424						Sccpdh
10711268	0.00649	0.00109	3.78554	-1.45085	1.04201	Itgam	integrin subunit alpha M				Spdef
10926245	0.0142	0.00306	3.34734	-2.45879	1.04076	Trem2	triggering receptor expressed on myeloid cells 2
10752665	0.000106	6.76e-06	5.94415	3.60722	1.03973						Ggh
10751664	3.05e-05	1.48e-06	6.62595	5.1351	1.03829	Pigx	phosphatidylinositol glycan anchor biosynthesis, class X				Eef1a1
10767371	1.65e-09	4.15e-12	14	17.9048	1.03805	Rps26	ribosomal protein S26				Acta1
10873649	3.42e-06	1.04e-07	7.89146	7.81336	1.03794	Rps21	ribosomal protein S21				Chrna1
10830857	3.9e-07	7.43e-09	9.26022	10.4652	1.03729	Gabbr1	gamma-aminobutyric acid type B receptor subunit 1				Bnc2
10744460	0.00119	0.000129	4.67929	0.65686	1.03647	Cxcl16	C-X-C motif chemokine ligand 16				Nelfe
10724080	1.48e-08	1e-10	11.8072	14.7655	1.03643	Inppl1	inositol polyphosphate phosphatase-like 1				Akr1d1
10819500	0.0251	0.00651	3.02102	-3.18526	1.03572
10762740	0.0459	0.0148	2.65661	-3.96069	1.03518	Oasl	2'-5'-oligoadenylate synthetase-like
10854119	3.99e-08	3.53e-10	11.0174	13.5138	1.03506						Ankrd10
10884738	5.93e-06	2.03e-07	7.56277	7.13851	1.03476						Col1a1
10831874	1.15e-07	1.46e-09	10.1734	12.097	1.0331	Rps10	ribosomal protein S10				Arrb2
10709261	2.55e-09	8.95e-12	13.4436	17.1515	1.03291						Adamts1
10893067	0.000231	1.76e-05	5.52671	2.64684	1.03182	Stat2	signal transducer and activator of transcription 2				Idh2
10838282	0.00012	7.82e-06	5.88014	3.46108	1.03134						Gmfg
10924172	0.00012	7.82e-06	5.88014	3.46108	1.03134						Gmip
10734340	0.011	0.00217	3.49323	-2.12658	1.02916						Zbtb44
10876769	6.62e-06	2.32e-07	7.49824	7.00431	1.02746	Abca1	ATP binding cassette subfamily A member 1				Cops6
10768269	0.00153	0.000178	4.54434	0.337335	1.02735	Cfh	complement factor H				Olr1726
10937356	1.76e-09	4.56e-12	13.9306	17.8123	1.0272	Rps26	ribosomal protein S26				Actl11
10774472	6.42e-07	1.39e-08	8.92501	9.83909	1.02687	Xpo1	exportin 1				Camk2a
10934500	1.65e-09	3.96e-12	14.0343	17.9504	1.0263	Rps26	ribosomal protein S26				Acsl5
10909521	5.03e-09	2.34e-11	12.7732	16.206	1.02552	Rps25	ribosomal protein s25				Adgrl1
10725159	2.48e-09	8.24e-12	13.5029	17.2331	1.02451	Rps15a	ribosomal protein S15a				Adal
10906926	0.0136	0.00287	3.37496	-2.39621	1.02413	Rnd1	Rho family GTPase 1
10843207	1.19e-07	1.57e-09	10.13	12.0219	1.02388						Asb10
10746271	2.66e-07	4.62e-09	9.52082	10.9417	1.02351	Nme2	NME/NM23 nucleoside diphosphate kinase 2				Bcap29
10901251	9.46e-10	1.66e-12	14.6882	18.7993	1.02231						Acd
10780763	5.33e-08	5.19e-10	10.7838	13.1301	1.02144						Ap3m1
10724524	7.79e-09	4.38e-11	12.3508	15.5878	1.02078	Taf10	TATA-box binding protein associated factor 10				Ago4
10936981	2.38e-07	3.94e-09	9.60953	11.1019	1.01933	Timm17b	translocase of inner mitochondrial membrane 17b				B2m
10883459	2.55e-09	8.83e-12	13.4538	17.1656	1.01871						Adam4
10837845	0.000533	4.77e-05	5.09912	1.64775	1.0183	Pacsin3	protein kinase C and casein kinase substrate in neurons 3				Lifr
10940260	1.21e-05	4.78e-07	7.15174	6.2739	1.01807	Renbp	renin binding protein				Cyb561d2
10747910	2.98e-06	8.77e-08	7.97508	7.98268	1.01717	Rpl36	ribosomal protein L36				Chd2
10742674	1.73e-07	2.63e-09	9.83699	11.5082	1.01681	Cdc42se2	CDC42 small effector 2				Atp5a1
10870043	5.95e-08	6.08e-10	10.6887	12.9721	1.01671	Rps18	ribosomal protein S18				Apoh
10787889	0.0348	0.0102	2.82446	-3.60899	1.01617
10711017	0.0036	0.000514	4.09894	-0.715906	1.01613	Itgal	integrin subunit alpha L				Rassf7
10872531	1e-09	1.88e-12	14.595	18.6805	1.01602	Rps20	ribosomal protein S20				Ackr2
10701663	0.00119	0.000128	4.6804	0.659485	1.0156						Nelfa
10853324	0.00103	0.000107	4.75725	0.841326	1.01534	Abcb1b	ATP-binding cassette, subfamily B (MDR/TAP), member 1B				Mybpc3
10899868	2.26e-09	6.9e-12	13.63	17.4069	1.01466	Rps26	ribosomal protein S26				Actrt3
10752146	5.05e-09	2.37e-11	12.7644	16.1933	1.01429	Rps15a	ribosomal protein S15a				Adh1
10872307	0.000243	1.87e-05	5.50019	2.58527	1.01412	Sync	syncoilin, intermediate filament protein				Ift122
10837769	0.000278	2.19e-05	5.43147	2.42549	1.01304	Rapsn	receptor-associated protein of the synapse				Ins2
10874330	5.03e-09	2.32e-11	12.7776	16.2123	1.01303	Rpl22	ribosomal protein L22				Adgrg7
10883982	0.000256	1.98e-05	5.4745	2.52558	1.01301	Adi1	acireductone dioxygenase 1				Igsf10
10927780	0.000289	2.3e-05	5.41076	2.37726	1.01279	Slc40a1	solute carrier family 40 member 1				Irx4
10863469	2.22e-07	3.6e-09	9.65918	11.1912	1.01239						Auh
10933345	0.00906	0.00169	3.60044	-1.88014	1.01218	Tlr7	toll-like receptor 7				Tsn
10812416	8.21e-10	9.08e-13	15.1559	19.3848	1.01146	Rps23	ribosomal protein S23				Abhd3
10806147	0.00144	0.000164	4.57665	0.413845	1.01079	Rasd2	RASD family, member 2				Olfm1
10874691	5.32e-09	2.55e-11	12.7159	16.1231	1.0103	Rps15a	ribosomal protein S15a				Adh6a
10728193	1.6e-05	6.78e-07	6.98717	5.92137	1.01029						Ddx41
10793338	0.000601	5.49e-05	5.03941	1.50729	1.01011	Adcy2	adenylate cyclase 2				Lrp4
10814528	0.0196	0.00468	3.16441	-2.86919	1.00957	Tnfsf10	tumor necrosis factor superfamily member 10
10760072	3.81e-08	3.32e-10	11.0558	13.5763	1.00576	Lnx2	ligand of numb-protein X 2				Ankhd1
10831359	1.54e-07	2.28e-09	9.91789	11.651	1.00419	Nelfe	negative elongation factor complex member E				Atp1a2
10912112	0.00595	0.000975	3.83079	-1.34527	1.00411	Bcl2a1	BCL2-related protein A1				Smad7
10817444	1.25e-05	5.02e-07	7.12869	6.22474	1.00406						Cyp26a1
10899644	0.00641	0.00107	3.7922	-1.43533	1.00397	Nckap1l	NCK associated protein 1 like				Spag7
10712950	7.93e-05	4.75e-06	6.09984	3.96084	1.00367	Zdhhc24	zinc finger, DHHC-type containing 24				Foxp3
10742352	0.00197	0.000243	4.41256	0.02526	1.00291	RGD1559575	similar to novel protein				Pdap1
10712657	3.33e-05	1.65e-06	6.57623	5.02556	1.00251	Cpt1a	carnitine palmitoyltransferase 1A				Eif2b4
10863900	5.07e-09	2.4e-11	12.7563	16.1816	1.00115	Rps25	ribosomal protein s25				Adh6
10705971	4.52e-05	2.37e-06	6.41219	4.662	0.998822	Tbcb	tubulin folding cofactor B				Erh
10897465	0.00431	0.000648	4.00228	-0.943413	0.99851	Cyth4	cytohesin 4				Rps29
10838192	5.26e-06	1.75e-07	7.63448	7.28701	0.998341	Lmo2	LIM domain only 2				Cnih4
10822644	2.32e-08	1.8e-10	11.4356	14.1852	0.997444	Prkci	protein kinase C, iota				Alg9
10749058	4.77e-08	4.36e-10	10.8897	13.3048	0.995996	Rps18	ribosomal protein S18				Ankrd9
10701788	0.0102	0.00197	3.53367	-2.03385	0.995858	Fbxo30	F-box protein 30				Vps37b
10754185	2.46e-07	4.15e-09	9.58091	11.0504	0.995007	Cox17	COX17 cytochrome c oxidase copper chaperone				Bag1
10828001	0.00014	9.47e-06	5.79599	3.2683	0.994884	RT1-CE10	RT1 class I, locus CE10				Gpr183
10725989	9.2e-08	1.06e-09	10.3623	12.4214	0.99488	Dctpp1	dCTP pyrophosphatase 1				Arhgef3
10739206	0.000122	8.05e-06	5.86703	3.43107	0.994011						Gng12
10730895	4.33e-05	2.26e-06	6.4341	4.71075	0.993528						Eral1
10919694	0.00324	0.000454	4.15165	-0.591612	0.993131						RT1-CE13
10914614	0.0454	0.0145	2.66463	-3.94411	0.988265	Ccr2	C-C motif chemokine receptor 2
10729999	6.28e-06	2.18e-07	7.52852	7.06735	0.987742	Noc3l	NOC3-like DNA replication regulator				Commd3
10907198	1.15e-05	4.48e-07	7.18198	6.3383	0.987027	Cers5	ceramide synthase 5				Cul4b
10844005	0.046	0.0148	2.65575	-3.96247	0.986315	Fcnb	ficolin B
10868289	5.67e-05	3.16e-06	6.28221	4.37162	0.98436	Dnaja1	DnaJ heat shock protein family (Hsp40) member A1				Fam58b
10779794	4.7e-07	9.45e-09	9.13028	10.2242	0.98422	Parp2	poly (ADP-ribose) polymerase 2				Btc
10862834	2.7e-07	4.73e-09	9.50768	10.9179	0.982979	Hint1	histidine triad nucleotide binding protein 1				Bckdhb
10851943	0.00093	9.43e-05	4.81068	0.967651	0.982867	Kcnb1	potassium voltage-gated channel subfamily B member 1				Mrps12
10889877	7.2e-07	1.6e-08	8.84933	9.69566	0.982471	Heatr5a	HEAT repeat containing 5A				Car12
10788427	0.0295	0.00811	2.92439	-3.39506	0.981057
10767230	1.73e-05	7.42e-07	6.94514	5.83076	0.981035	Actr3	ARP3 actin related protein 3 homolog				Defb25
10834014	0.00601	0.000987	3.82572	-1.3571	0.979833	Ifi44l	interferon-induced protein 44-like				Smpd2
10912289	4.6e-05	2.42e-06	6.4028	4.64111	0.97878	Slc9a9	solute carrier family 9 member A9				Erlec1
10914571	6.82e-08	7.24e-10	10.5848	12.7982	0.97866	Limd1	LIM domains containing 1				Aqp7
10860815	0.0272	0.00724	2.97421	-3.28724	0.978539	Samd9l	sterile alpha motif domain containing 9-like
10857314	0.0031	0.000429	4.17462	-0.537405	0.978521	Slc6a6	solute carrier family 6 member 6				Ptrhd1
10932565	8.39e-06	3.07e-07	7.36309	6.72135	0.977762						Cpt2
10760208	1.82e-08	1.38e-10	11.6048	14.4512	0.977756	Rps15a	ribosomal protein S15a				Alg14
10916432	0.000168	1.19e-05	5.69727	3.04126	0.97708						Haus7
10728561	0.0113	0.00225	3.47837	-2.16061	0.976843						Zfp36l2
10728563	0.0113	0.00225	3.47837	-2.16061	0.976843						Zfp384
10883162	0.000336	2.75e-05	5.33347	2.19698	0.976051	Slc30a3	solute carrier family 30 member 3				Kcnh2
10923866	0.00269	0.00036	4.24851	-0.36287	0.975286						Ppt1
10891502	2.71e-05	1.29e-06	6.68856	5.27259	0.975027	Galc	galactosylceramidase				Dynll2
10762021	2.33e-06	6.54e-08	8.12187	8.27758	0.974306	Arpc3	actin related protein 2/3 complex, subunit 3				Cenpl
10921117	6.04e-05	3.43e-06	6.2455	4.28925	0.973405	Tmem158	transmembrane protein 158				Fbxo30
10735217	0.000152	1.05e-05	5.74982	3.16223	0.972954	Med11	mediator complex subunit 11				Gsta4
10855416	0.00841	0.00152	3.64488	-1.77748	0.972257	Tmem176a	transmembrane protein 176A				Tmem256
10726860	4.77e-07	9.66e-09	9.11842	10.2021	0.972197	Chid1	chitinase domain containing 1				Btk
10851534	0.000124	8.17e-06	5.8606	3.41638	0.971049	Tomm34	translocase of outer mitochondrial membrane 34				Gnpnat1
10720037	5.18e-06	1.7e-07	7.64747	7.31385	0.970017						Clybl
10847761	0.00156	0.000182	4.53316	0.310844	0.96943	Cd44	CD44 molecule (Indian blood group)				Olr204
10777094	1.46e-05	6e-07	7.04429	6.04414	0.96942	Pi4k2b	phosphatidylinositol 4-kinase type 2 beta				Dapk3
10881211	0.00308	0.000425	4.17909	-0.526866	0.968669	Efhd2	EF-hand domain family, member D2				Ptpdc1
10889455	5.47e-10	2.91e-13	16.0739	20.485	0.967258	Rps7	ribosomal protein S7				Abca15
10834600	0.0067	0.00113	3.76932	-1.48863	0.966479						Spsb4
10887538	0.0114	0.00229	3.47059	-2.17839	0.965745	Pld4	phospholipase D family, member 4				Zfp652
10741701	4.92e-05	2.65e-06	6.36158	4.54919	0.964756	Nme4///Decr2	NME/NM23 nucleoside diphosphate kinase 4///2,4-dienoyl CoA reductase 2, peroxisomal				Ezh1
10822092	2.96e-05	1.42e-06	6.64375	5.17425	0.964311	Psmd10	proteasome 26S subunit, non-ATPase 10				Ece1
10939002	0.0001	6.3e-06	5.97485	3.67716	0.962306						Gbp2
10939929	1.19e-07	1.56e-09	10.1361	12.0323	0.961852						Asah1
10839115	3.3e-07	6.08e-09	9.3696	10.6663	0.961006						Bloc1s1
10756622	0.000147	1.01e-05	5.76714	3.20204	0.960989	Baiap2l1	BAI1-associated protein 2-like 1				Grina
10849655	0.00142	0.000161	4.58462	0.432726	0.960912	Kcnip3	potassium voltage-gated channel interacting protein 3				Ocrl
10746276	5.3e-06	1.77e-07	7.62822	7.27409	0.96052	Nme1	NME/NM23 nucleoside diphosphate kinase 1				Cnot1
10878910	4.09e-09	1.76e-11	12.971	16.4893	0.959942	Rps26	ribosomal protein S26				Add1
10701880	0.000795	7.73e-05	4.89434	1.16527	0.959189	Reps1	RALBP1 associated Eps domain containing 1				Mef2d
10875988	0.017	0.00388	3.24551	-2.68817	0.957888	Ddx58	DEXD/H-box helicase 58
10857667	6.87e-05	4.03e-06	6.17335	4.12689	0.957828	Thumpd3	THUMP domain containing 3				Fkbp8
10776739	0.0185	0.00433	3.1979	-2.79462	0.957383	Uchl1	ubiquitin C-terminal hydrolase L1
10790640	0.000465	4.06e-05	5.16737	1.80807	0.957109						LOC689766
10844112	0.000114	7.37e-06	5.90604	3.52026	0.956979	Zdhhc12	zinc finger, DHHC-type containing 12				Glg1
10805744	0.000226	1.71e-05	5.53767	2.67225	0.95653						Hyal2
10909328	0.0216	0.00531	3.10988	-2.99002	0.955733	Scn3b	sodium voltage-gated channel beta subunit 3
10878001	0.00954	0.00181	3.56999	-1.95031	0.954374	Cdkn2b	cyclin-dependent kinase inhibitor 2B				Ulk1
10744215	7.76e-08	8.53e-10	10.4875	12.6342	0.95421	Chrnb1	cholinergic receptor nicotinic beta 1 subunit				Arfrp1
10862014	0.00878	0.00161	3.61962	-1.83588	0.954007						Tppp3
10777032	4.09e-09	1.77e-11	12.9649	16.4807	0.953958	Rpl13	ribosomal protein L13				Add2
10897802	7.65e-09	4.26e-11	12.3687	15.6143	0.953399	Rpl22	ribosomal protein L22				Ago2
10833929	4.7e-05	2.5e-06	6.3881	4.60835	0.953289	RT1-CE13///RT1-CE14	RT1 class I, locus CE13///RT1 class I, locus CE14				Evi2a
10850931	2.39e-08	1.9e-10	11.4001	14.1289	0.953002	Rps10	ribosomal protein S10				Alyref
10767781	3.61e-07	6.81e-09	9.30752	10.5523	0.951436	Ppfia4	PTPRF interacting protein alpha 4				Bmp8a
10726120	8.99e-05	5.54e-06	6.03193	3.80693	0.951213						Gadd45a
10722816	5.35e-05	2.93e-06	6.31554	4.44627	0.950793						Fam151a
10887549	4.81e-05	2.57e-06	6.37475	4.57857	0.948844	RGD1307315	LOC362793				Exoc6
10800140	5.77e-05	3.24e-06	6.27101	4.34651	0.948534	Snrpd1	small nuclear ribonucleoprotein D1				Farp1
10867821	0.000503	4.45e-05	5.12899	1.71795	0.948121	Ggh	gamma-glutamyl hydrolase				Lats2
10745871	0.000399	3.4e-05	5.2431	1.98563	0.947089	Ints2	integrator complex subunit 2				Krt81
10928902	0.0025	0.000328	4.28667	-0.272653	0.946059	Tmbim1	transmembrane BAX inhibitor motif containing 1				Pomt1
10927122	2.67e-07	4.66e-09	9.51624	10.9334	0.945959						Bcas2
10902506	2.6e-06	7.53e-08	8.05145	8.13647	0.94543	Cct2	chaperonin containing TCP1 subunit 2				Cfi
10844883	5.44e-08	5.36e-10	10.7648	13.0985	0.945219	Rpl35	ribosomal protein L35				Apaf1
10779558	1.58e-08	1.13e-10	11.7305	14.6469	0.945204	Rps10	ribosomal protein S10				Aldh1a3
10779589	1.58e-08	1.13e-10	11.7305	14.6469	0.945204	Rps10	ribosomal protein S10				Aldh3a1
10893213	0.00364	0.000523	4.09231	-0.731542	0.945176						Rbks
10795422	1.07e-07	1.32e-09	10.2313	12.1969	0.945056	Rala	RALA Ras like proto-oncogene A				Arpc1a
10712845	1.06e-08	6.74e-11	12.0653	15.1598	0.944916	Ppp1ca	protein phosphatase 1 catalytic subunit alpha				Ak2
10765130	1.42e-07	2.04e-09	9.98182	11.7634	0.944138	Kifap3	kinesin-associated protein 3				Atg14
10757962	2e-08	1.53e-10	11.5375	14.3458	0.943206	Asl	argininosuccinate lyase				Alg6
10816566	1.93e-05	8.54e-07	6.87989	5.68961	0.943083	Arhgef2	Rho/Rac guanine nucleotide exchange factor 2				Dkkl1
10852115	2.68e-07	4.68e-09	9.51422	10.9298	0.943044	Uchl3	ubiquitin C-terminal hydrolase L3				Bcdin3d
10913186	2.64e-06	7.69e-08	8.04068	8.11483	0.942627	Impdh2	inosine monophosphate dehydrogenase 2				Cgref1
10877943	0.0079	0.0014	3.67902	-1.69843	0.942516	Hacd4	3-hydroxyacyl-CoA dehydratase 4				Tigd3
10706705	0.000778	7.52e-05	4.90625	1.1934	0.942213	Rras	related RAS viral (r-ras) oncogene homolog				Mdc1
10793103	0.0177	0.00407	3.22448	-2.73524	0.941887	Gpx1	glutathione peroxidase 1
10793365	0.000295	2.36e-05	5.40001	2.35222	0.940867	Psme2	proteasome activator subunit 2				Isl1
10936072	0.000163	1.15e-05	5.7119	3.07495	0.940652	Lage3	L antigen family, member 3				H1foo
10851952	0.00799	0.00142	3.67369	-1.71078	0.939713	B4galt5	beta-1,4-galactosyltransferase 5				Timm8a1
10829898	5.58e-05	3.09e-06	6.29198	4.39351	0.939601	Herc4	HECT and RLD domain containing E3 ubiquitin protein ligase 4				Fam212b
10832551	0.00356	0.000507	4.10471	-0.702324	0.939084	Ddt	D-dopachrome tautomerase				Rap2c
10785475	0.000879	8.73e-05	4.84295	1.04392	0.93815	Calm2	calmodulin 2				Mlycd
10744134	3.84e-06	1.2e-07	7.82097	7.66988	0.937887	Eif4a1	eukaryotic translation initiation factor 4A1				Ckap4
10779018	6.94e-07	1.53e-08	8.874	9.7425	0.937573	Ap3m1	adaptor-related protein complex 3, mu 1 subunit				Capn7
10732926	4.94e-07	1.01e-08	9.09411	10.1568	0.937128	Rnf145	ring finger protein 145				C1qbp
10755131	0.000871	8.62e-05	4.84838	1.05674	0.93545						Mkrn1
10763149	0.0179	0.00412	3.21897	-2.74758	0.934365	Oas2	2'-5' oligoadenylate synthetase 2
10795093	0.0106	0.00207	3.51419	-2.07854	0.934284	Aldh5a1	aldehyde dehydrogenase 5 family, member A1				Wnt10a
10873027	0.0052	0.000826	3.90039	-1.18248	0.933123						Slc11a1
10934005	4.92e-05	2.65e-06	6.3613	4.54856	0.932665						F11
10934548	1.44e-07	2.09e-09	9.96656	11.7366	0.932463	Pbdc1	polysaccharide biosynthesis domain containing 1				Atm
10917095	6.81e-07	1.49e-08	8.88665	9.76647	0.932418	Rexo2	RNA exonuclease 2				Capn3
10936539	3.49e-05	1.74e-06	6.55146	4.97089	0.932306	Usp11	ubiquitin specific peptidase 11				Eif4e2
10928032	6.29e-07	1.35e-08	8.937	9.86172	0.932301						Caly
10910966	0.000428	3.69e-05	5.20828	1.90402	0.932244	Mtfmt	mitochondrial methionyl-tRNA formyltransferase				LOC301124
10926624	3.92e-07	7.53e-09	9.25309	10.452	0.931775						Bphl
10711875	0.000152	1.05e-05	5.75087	3.16463	0.931773	Mgmt	O-6-methylguanine-DNA methyltransferase				Gsn
10713966	0.0031	0.000429	4.17497	-0.536578	0.931093	Vps37c	VPS37C, ESCRT-I subunit				Ptprt
10785933	1.34e-09	2.96e-12	14.2516	18.2364	0.930704	Rps7	ribosomal protein S7				Acpp
10902249	0.0112	0.00223	3.48161	-2.15319	0.930636						Zfp238
10869253	0.000911	9.16e-05	4.82284	0.996385	0.9299	Ugcg	UDP-glucose ceramide glucosyltransferase				Mre11a
10739223	7.16e-06	2.54e-07	7.45427	6.91252	0.92944						Coro1b
10815462	0.000312	2.52e-05	5.37164	2.28606	0.92923	Sohlh2	spermatogenesis and oogenesis specific basic helix-loop-helix 2				Josd2
10839655	0.000392	3.33e-05	5.2526	2.00787	0.928099	Bcl2l11	BCL2 like 11				Kpnb1
10938384	6.11e-06	2.11e-07	7.54292	7.0973	0.927842	Pdk3	pyruvate dehydrogenase kinase 3				Commd1
10884553	2.41e-05	1.11e-06	6.75684	5.42196	0.925296	Ap4s1	adaptor-related protein complex 4, sigma 1 subunit				Dpp6
10859392	0.0297	0.00818	2.92104	-3.40227	0.924511	Mgst1	microsomal glutathione S-transferase 1
10738451	0.0056	0.000902	3.86372	-1.26832	0.923964	Tmem106a	transmembrane protein 106A				Slc30a4
10733676	3.53e-07	6.63e-09	9.32236	10.5796	0.923718	Hint1	histidine triad nucleotide binding protein 1				Bmp4
10903684	7.6e-07	1.71e-08	8.81448	9.62936	0.922803	Eif3h	eukaryotic translation initiation factor 3, subunit H				Casc1
10828433	6.68e-08	7.06e-10	10.5991	12.8223	0.921759	Rps18	ribosomal protein S18				Aqp5
10914849	1.53e-08	1.08e-10	11.7619	14.6954	0.921463	Rpl13	ribosomal protein L13				Aldh18a1
10817938	0.000167	1.18e-05	5.69969	3.04683	0.921401	Nras	neuroblastoma RAS viral oncogene homolog				Hapln1
10883785	0.000729	6.91e-05	4.94157	1.27672	0.92128	Odc1	ornithine decarboxylase 1				Mapk1ip1l
10802065	0.00515	0.000815	3.90599	-1.16936	0.921165	Csf1r	colony stimulating factor 1 receptor				Six6
10769016	5.02e-05	2.72e-06	6.34989	4.52307	0.921129	Ralgps2	Ral GEF with PH domain and SH3 binding motif 2				Fabp1
10782666	3.77e-08	3.26e-10	11.0663	13.5933	0.918445						Ankfy1
10745595	0.0197	0.00472	3.16107	-2.87661	0.916379	Slfn13	schlafen family member 13
10801960	4.12e-07	7.98e-09	9.22126	10.3932	0.916347						Bpifb6
10809455	0.000278	2.19e-05	5.43122	2.42492	0.916313	Aagab	alpha- and gamma-adaptin binding protein				Insig1
10785895	0.00483	0.00075	3.94111	-1.08706	0.916198						Sema6c
10794779	0.000245	1.88e-05	5.49745	2.5789	0.916074						Ift27
10774102	1.6e-08	1.16e-10	11.714	14.6213	0.916001	Rpl13	ribosomal protein L13				Aldh3b1
10813894	0.00166	0.000197	4.50178	0.236534	0.915543	Myo10	myosin X				Olr535
10733688	1.06e-08	6.74e-11	12.0652	15.1595	0.91355	Rpl13	ribosomal protein L13				Ak6
10808595	9.79e-09	6.01e-11	12.1402	15.2729	0.912665	Rpl13	ribosomal protein L13				Aifm2
10769797	0.0237	0.00603	3.05467	-3.11157	0.912234	LOC498276///Fcgr2a	Fc gamma receptor II beta///Fc fragment of IgG, low affinity IIa, receptor
10846928	0.00131	0.000147	4.62375	0.525376	0.912133						Nsmce4a
10739886	2e-05	8.9e-07	6.86066	5.64791	0.912064	Sept9	septin 9				Dlx5
10911380	0.0169	0.00383	3.25121	-2.67539	0.91143	Aldh1a2	aldehyde dehydrogenase 1 family, member A2
10822377	0.000231	1.76e-05	5.52744	2.64853	0.911051	Zc2hc1a	zinc finger, C2HC-type containing 1A				Ibsp
10723697	1.61e-08	1.19e-10	11.6983	14.597	0.910897						Aldoa
10769825	0.0298	0.00823	2.91815	-3.40849	0.910725	Fcer1g	Fc fragment of IgE receptor Ig
10800840	0.000335	2.74e-05	5.33633	2.20365	0.910408						Kcnc2
10750473	1.08e-05	4.14e-07	7.21935	6.4177	0.91032	Wrb	tryptophan rich basic protein				Ctsa
10747633	0.000169	1.2e-05	5.69382	3.03329	0.910137	Vat1	vesicle amine transport 1				Hcls1
10761545	0.000128	8.47e-06	5.84478	3.38016	0.90988	Bri3bp	Bri3 binding protein				Gosr2
10938219	0.0428	0.0135	2.69859	-3.87368	0.909736	Gk	glycerol kinase
10893267	0.00229	0.000296	4.32995	-0.170283	0.909173	Itga7	integrin subunit alpha 7				Pld3
10880408	9.81e-06	3.67e-07	7.27752	6.54093	0.90847	Hmgn2	high mobility group nucleosomal binding domain 2				Cse1l
10781838	3.92e-07	7.48e-09	9.25675	10.4588	0.908107	Uchl3	ubiquitin C-terminal hydrolase L3				Bop1
10764827	3.55e-05	1.79e-06	6.53959	4.94465	0.907134	Tor1aip2	torsin 1A interacting protein 2				Elfn1
10703715	1.86e-07	2.89e-09	9.78338	11.413	0.906417	Mboat7	membrane bound O-acyltransferase domain containing 7				Atp6v0b
10706219	1.19e-07	1.55e-09	10.1396	12.0385	0.906414						Arx
10892859	6.13e-05	3.5e-06	6.23705	4.27025	0.906216	Pdia6	protein disulfide isomerase family A, member 6				Fcer1g
10742690	9.32e-08	1.08e-09	10.3508	12.4018	0.905499						Arhgef6
10911048	0.000592	5.4e-05	5.04659	1.52419	0.904109	Dapk2	death-associated protein kinase 2				Lrg1
10832306	0.0171	0.0039	3.24299	-2.69381	0.903692	Itgb2	integrin subunit beta 2
10794824	0.000164	1.16e-05	5.70901	3.06831	0.902463	Tubb2b	tubulin, beta 2B class IIb				Haao
10755184	1.61e-08	1.18e-10	11.7049	14.6072	0.902423						Aldh6a1
10861449	0.00458	0.000701	3.96925	-1.02102	0.902413	Prrt4	proline-rich transmembrane protein 4				Scamp4
10745670	0.00805	0.00143	3.66969	-1.72005	0.902251	Ccl6	chemokine (C-C motif) ligand 6				Tle1
10803903	1.03e-07	1.25e-09	10.2615	12.2489	0.901784	Spata24	spermatogenesis associated 24				Arl6ip5
10801794	0.0148	0.00321	3.32604	-2.50695	0.90061	Gramd3	GRAM domain containing 3
10878270	3.68e-07	6.97e-09	9.29493	10.5292	0.897319						Bmpr1a
10706922	0.00159	0.000187	4.52325	0.287379	0.8968						Olr287
10862361	0.000487	4.29e-05	5.14411	1.75347	0.896128	Pdia4	protein disulfide isomerase family A, member 4				Laptm4b
10848027	0.000299	2.4e-05	5.3935	2.33703	0.895738						Itga1
10927842	0.0476	0.0155	2.63369	-4.00792	0.89413	Stat1	signal transducer and activator of transcription 1
10778327	0.000394	3.35e-05	5.25033	2.00254	0.893783	Myo1g	myosin IG				Krit1
10807272	0.00937	0.00177	3.58025	-1.92668	0.893442	Hsd11b2	hydroxysteroid 11-beta dehydrogenase 2				Ubac2
10818257	4.08e-06	1.29e-07	7.78358	7.59349	0.892951	Lamtor5	late endosomal/lysosomal adaptor, MAPK and MTOR activator 5				Cldn10
10718612	4.97e-08	4.72e-10	10.8411	13.2248	0.89273						Ap2a2
10864787	0.0013	0.000145	4.63032	0.540933	0.892563						Nras
10881922	9.38e-10	1.32e-12	14.862	19.0189	0.891773	Rps7	ribosomal protein S7				Acaa2
10936510	0.00661	0.00111	3.77589	-1.47333	0.891601	Cfp	complement factor properdin				Spred3
10704755	9.84e-07	2.33e-08	8.65022	9.31465	0.890635	Snrpd2	small nuclear ribonucleoprotein D2 polypeptide				Ccdc34
10889379	0.000141	9.58e-06	5.79083	3.25645	0.890501	Id2	inhibitor of DNA binding 2, HLH protein				Gpr75
10777677	0.00444	0.000673	3.98624	-0.981115	0.890274	Sh3bp2	SH3-domain binding protein 2				Rusc1
10852964	1.63e-07	2.45e-09	9.87649	11.578	0.890237	Tomm7	translocase of outer mitochondrial membrane 7				Atp2a3
10801541	6.29e-09	3.33e-11	12.5329	15.8565	0.890161	Eif1a	eukaryotic translation initiation factor 1A				Aff1
10871769	0.00163	0.000192	4.51249	0.261885	0.89001						Olr384
10730131	0.00142	0.000162	4.58347	0.429987	0.8899	Blnk	B-cell linker				Odf2
10702485	1.92e-05	8.47e-07	6.88343	5.69728	0.889335	Pdcd6	programmed cell death 6				Dirc2
10828194	0.000344	2.83e-05	5.32162	2.1693	0.888525	Skiv2l	Ski2 like RNA helicase				Kcnq5
10780735	7.3e-06	2.59e-07	7.44429	6.89165	0.888212						Coro2b
10868999	0.00116	0.000123	4.69696	0.698686	0.886397	Murc	muscle-related coiled-coil protein				Ndufa8
10940411	4.47e-07	8.84e-09	9.16602	10.2907	0.885238						Bscl2
10785178	3.75e-09	1.56e-11	13.0533	16.6062	0.884702						Adcy6
10787960	1.21e-05	4.75e-07	7.15499	6.28084	0.883639	Hmgn2	high mobility group nucleosomal binding domain 2				Cxcr6
10772408	0.00284	0.000384	4.22187	-0.425809	0.883419	Tec	tec protein tyrosine kinase				Prkci
10898165	1.25e-07	1.69e-09	10.0887	11.9501	0.882817	Ttll1	tubulin tyrosine ligase like 1				Ash2l
10878954	5.34e-07	1.11e-08	9.0415	10.0584	0.882369	Rps8	ribosomal protein S8				Cabp7
10897415	1.11e-07	1.39e-09	10.2028	12.1478	0.882197						Arpc5
10914011	0.000395	3.36e-05	5.24827	1.99773	0.881685	Cmtm6	CKLF-like MARVEL transmembrane domain containing 6				Krt24
10769788	0.0322	0.00914	2.8716	-3.50847	0.881319	LOC498276///Fcgr2a	Fc gamma receptor II beta///Fc fragment of IgG, low affinity IIa, receptor
10881474	0.000159	1.12e-05	5.72451	3.10399	0.881249	LOC500584	similar to casein kinase 1, gamma 3 isoform 2				Gucy1a3
10861305	9.16e-10	1.17e-12	14.9594	19.1409	0.880967						Ablim2
10752903	6.64e-06	2.34e-07	7.49368	6.99479	0.880794	Cct8	chaperonin containing TCP1 subunit 8				Coq10a
10907665	9.21e-07	2.15e-08	8.69379	9.39849	0.880748	Cbx5	chromobox 5				Ccar1
10790619	5.44e-08	5.37e-10	10.763	13.0956	0.880503						Apba3
10818690	4.38e-06	1.4e-07	7.7445	7.51345	0.879214	Alg14	ALG14, UDP-N-acetylglucosaminyltransferase subunit				Cldn9
10886573	0.0119	0.00241	3.44916	-2.22734	0.878993	Ifi27	interferon, alpha-inducible protein 27
10823365	0.00879	0.00161	3.61893	-1.83746	0.878921	P2ry12	purinergic receptor P2Y12				Tpr
10765625	0.0486	0.016	2.62164	-4.03266	0.877046	Cd244	CD244 molecule
10743357	0.000151	1.04e-05	5.75511	3.17439	0.876659	Rras2	related RAS viral (r-ras) oncogene homolog 2				Grtp1
10815341	0.0486	0.0159	2.62206	-4.03179	0.876576	Stoml3	stomatin like 3
10758208	0.00897	0.00166	3.60615	-1.86697	0.876099	Ccdc92	coiled-coil domain containing 92				Trpc7
10814430	0.00584	0.000949	3.84221	-1.31859	0.875539	Cp	ceruloplasmin (ferroxidase)				Slc50a1
10917209	4.07e-06	1.28e-07	7.78614	7.59874	0.875376	Pts	6-pyruvoyl-tetrahydropterin synthase				Clcn1
10808094	0.000918	9.27e-05	4.81785	0.984605	0.875281						Mrpl22
10798457	0.00318	0.000443	4.16114	-0.569216	0.874685						RGD1559575
10929600	4.6e-05	2.42e-06	6.40183	4.63894	0.872973	Pde6d	phosphodiesterase 6D				Erp27
10765040	0.0265	0.00698	2.99049	-3.25184	0.872502
10742571	3.07e-07	5.6e-09	9.41454	10.7484	0.872456	Rpl30	ribosomal protein L30				Bin1
10732712	1.43e-07	2.06e-09	9.97596	11.7531	0.872454						Atg4c
10745933	0.00113	0.00012	4.70938	0.728064	0.870648	Vmp1	vacuole membrane protein 1				Nccrp1
10831114	3.65e-05	1.85e-06	6.52368	4.90946	0.870081	RT1-CE4	RT1 class I, locus CE4				Emg1
10889331	1.36e-07	1.93e-09	10.0134	11.8186	0.869938	Itgb1bp1	integrin subunit beta 1 binding protein 1				Atf6
10812532	0.00012	7.81e-06	5.8807	3.46234	0.869634	Ap3b1	adaptor-related protein complex 3, beta 1 subunit				Gmfb
10885404	0.000306	2.46e-05	5.38217	2.31062	0.86861						Itm2a
10894857	2.05e-07	3.26e-09	9.71495	11.291	0.868333	Cdk17	cyclin-dependent kinase 17				Atp9b
10892152	8.74e-07	2.02e-08	8.72599	9.46027	0.867723	Wars	tryptophanyl-tRNA synthetase				Cbs
10826846	0.00759	0.00133	3.70111	-1.64721	0.867687	Sgms2	sphingomyelin synthase 2				Tbx15
10856747	3.64e-06	1.12e-07	7.85202	7.73317	0.866029	Nagk	N-acetylglucosamine kinase				Cib2
10705937	0.000398	3.39e-05	5.24414	1.98806	0.865587	Wdr62	WD repeat domain 62				Krt8
10710647	0.00246	0.000322	4.29481	-0.253394	0.865252	Prkcb	protein kinase C, beta				Polr1d
10830102	3.03e-07	5.49e-09	9.42622	10.7698	0.864387						Bhlhe22
10761025	0.0355	0.0104	2.81383	-3.63157	0.864174
10920219	0.00063	5.83e-05	5.01375	1.44686	0.864118	Fam212a	family with sequence similarity 212, member A				Lss
10851076	3.17e-05	1.55e-06	6.60547	5.09002	0.86389	Edem2	ER degradation enhancing alpha-mannosidase like protein 2				Efhd1
10723891	3.11e-08	2.58e-10	11.2098	13.8251	0.863647	Rps3	ribosomal protein S3				Anapc16
10790119	0.000547	4.92e-05	5.08578	1.61639	0.863483	Phf7	PHD finger protein 7				Llgl1
10834590	3.87e-08	3.38e-10	11.0438	13.5568	0.863482	Rpl7a	ribosomal protein L7a				Ankib1
10722084	5.43e-05	2.99e-06	6.30752	4.42833	0.863466						Fam172a
10826249	0.00237	0.000308	4.314	-0.208008	0.862548	Vcam1	vascular cell adhesion molecule 1				Plscr3
10935043	3.34e-06	1e-07	7.90814	7.8472	0.862366	Tceal9	transcription elongation factor A like 9				Chrd
10798558	0.0219	0.0054	3.10245	-3.00644	0.861112
10709779	1.83e-07	2.83e-09	9.7949	11.4335	0.860892	Rpl27a	ribosomal protein L27a				Atp6ap2
10741907	0.000623	5.75e-05	5.01983	1.46119	0.86084	Npm1	nucleophosmin 1				Lsm1
10837319	8.56e-08	9.67e-10	10.4135	12.5087	0.860748						Arhgdia
10766561	9.46e-10	1.44e-12	14.796	18.9358	0.860617						Acads
10781829	0.00775	0.00137	3.68923	-1.67476	0.860252	Klf5	Kruppel-like factor 5				Terc
10903216	6.29e-07	1.35e-08	8.93718	9.86207	0.860112	Rpl30	ribosomal protein L30				Calr
10883420	9.78e-05	6.13e-06	5.98681	3.70438	0.860019	Ptrhd1	peptidyl-tRNA hydrolase domain containing 1				Gatsl2
10926390	1.38e-05	5.62e-07	7.07578	6.11163	0.859709	Dnph1	2'-deoxynucleoside 5'-phosphate N-hydrolase 1				Cytip
10813392	0.0234	0.00592	3.06235	-3.09472	0.859097	Fyb	FYN binding protein
10919928	0.00032	2.61e-05	5.35742	2.25287	0.857403	Parp3	poly (ADP-ribose) polymerase family, member 3				Katnb1
10721676	1.44e-08	9.64e-11	11.8331	14.8053	0.856656	Rps11	ribosomal protein S11				Akr1b10
10855846	0.000783	7.58e-05	4.90265	1.18489	0.854681	Vopp1	vesicular, overexpressed in cancer, prosurvival protein 1				Me2
10890532	1.86e-08	1.41e-10	11.5888	14.4262	0.854024						Alg3
10861624	6.99e-05	4.12e-06	6.16388	4.10551	0.853738						Fmnl1
10810727	0.0014	0.000158	4.59363	0.454048	0.85359	Psmb10	proteasome subunit beta 10				Nxt1
10880678	9.79e-09	5.99e-11	12.1432	15.2774	0.853453	Rpl11	ribosomal protein L11				Aif1
10749874	0.0103	0.002	3.52791	-2.04706	0.853379	Gbe1	glucan (1,4-alpha-), branching enzyme 1				Wdr13
10724993	0.00259	0.000343	4.26878	-0.314941	0.85329	Rras2	related RAS viral (r-ras) oncogene homolog 2				Ppm1a
10834159	1.33e-05	5.37e-07	7.09703	6.1571	0.853119	Tmem203	transmembrane protein 203				Cyp4a1
10817429	0.0269	0.00714	2.98059	-3.27337	0.852967	Ctss	cathepsin S
10878965	0.0215	0.00528	3.11189	-2.98558	0.852912
10937077	2.29e-07	3.74e-09	9.63885	11.1547	0.852863	Gpkow	G patch domain and KOW motifs				Avp
10734945	8.06e-06	2.91e-07	7.38858	6.7749	0.852007	Trappc1	trafficking protein particle complex 1				Cpb1
10830841	0.00314	0.000435	4.16913	-0.550373	0.851673	RT1-M3-1	RT1 class Ib, locus M3, gene 1				Pwwp2b
10896335	6.18e-08	6.36e-10	10.6614	12.9265	0.851605	Rpl7a	ribosomal protein L7a				App
10863993	0.000346	2.86e-05	5.31796	2.16074	0.851002	Chchd6	coiled-coil-helix-coiled-coil-helix domain containing 6				Kctd21
10866988	0.0193	0.00457	3.17431	-2.84719	0.850784
10893739	1.46e-05	6.03e-07	7.04265	6.04061	0.850073	Mob3a	MOB kinase activator 3A				Dars
10772950	2.49e-08	2e-10	11.3698	14.0807	0.849978	Rpsa	ribosomal protein SA				Amhr2
10918480	0.000108	6.93e-06	5.933	3.58179	0.848783						Ghsr
10707175	1.15e-07	1.45e-09	10.1759	12.1013	0.848606						Arrb1
10726346	1.96e-05	8.71e-07	6.87038	5.66901	0.848515	Uros	uroporphyrinogen III synthase				Dlg4
10812127	1.9e-05	8.32e-07	6.89161	5.71501	0.848058						Dhx9
10832680	3.27e-08	2.74e-10	11.1725	13.7651	0.847645	Ipmk	inositol polyphosphate multikinase				Anapc5
10839413	1.05e-07	1.29e-09	10.2467	12.2234	0.847436	Rpl7a	ribosomal protein L7a				Armcx1
10731493	0.000267	2.09e-05	5.45322	2.47609	0.846653	Litaf	lipopolysaccharide-induced TNF factor				Il9r
10722451	0.00642	0.00107	3.79098	-1.43817	0.846645						Spata13
10899793	0.000193	1.41e-05	5.62166	2.86673	0.846579	Esyt1	extended synaptotagmin 1				Hmg1l1
10845645	4.89e-06	1.59e-07	7.68009	7.3811	0.846229						Clns1a
10758579	0.000626	5.78e-05	5.01725	1.45511	0.845398						Lsm4
10821276	0.00627	0.00104	3.80383	-1.4082	0.844851	Map3k1	mitogen-activated protein kinase kinase kinase 1				Soat2
10885693	0.000406	3.48e-05	5.23352	1.96318	0.844317	Ttc9	tetratricopeptide repeat domain 9				LOC100151767
10904418	6.95e-05	4.09e-06	6.16689	4.1123	0.844214						Flt1
10809524	0.00193	0.000236	4.42577	0.056529	0.84365						Parp4
10816959	0.00454	0.000693	3.97434	-1.00906	0.84358	Slc39a1	solute carrier family 39 member 1				Sar1b
10701968	0.00749	0.0013	3.70871	-1.62956	0.842893	Map7	microtubule-associated protein 7				Tax1bp3
10827796	0.0146	0.00316	3.33324	-2.49068	0.84192	RT1-N3///RT1-N1	RT1 class Ib, locus N3///RT1 class Ib, locus N1
10778953	0.00985	0.00189	3.55299	-1.98943	0.841879	Kcnma1	potassium calcium-activated channel subfamily M alpha 1				Usp48
10889607	0.00434	0.000653	3.99886	-0.951462	0.841617						Rps6kb2
10858784	1.97e-05	8.74e-07	6.86894	5.66589	0.841275						Dlgap4
10769131	3.58e-06	1.1e-07	7.86374	7.75702	0.840788	Cacybp	calcyclin binding protein				Chrng
10752811	4.39e-06	1.4e-07	7.74217	7.50869	0.840776	App	amyloid beta precursor protein				Clec12a
10872096	2.49e-07	4.26e-09	9.56641	11.0242	0.840438						Baz2a
10936341	6.58e-06	2.3e-07	7.50177	7.01165	0.840408	Pgrmc1	progesterone receptor membrane component 1				Copg1
10928352	4.5e-07	8.9e-09	9.16229	10.2838	0.840014	Tmem237	transmembrane protein 237				Bsg
10803868	1.47e-07	2.15e-09	9.94999	11.7075	0.839935	Sil1	SIL1 nucleotide exchange factor				Atox1
10780934	0.000117	7.63e-06	5.89079	3.48541	0.839912						Gltscr2
10818851	1.55e-05	6.44e-07	7.01126	5.97319	0.839854						Dctd
10926386	0.000339	2.79e-05	5.32865	2.18572	0.839263						Kcnj3
10704849	1.88e-07	2.93e-09	9.77538	11.3988	0.83923	Trappc6a	trafficking protein particle complex 6A				Atp6v0d1
10833808	1.26e-06	3.17e-08	8.49082	9.00578	0.839038						Cct6a
10717536	2.86e-06	8.38e-08	7.9978	8.02851	0.838887	Clptm1l	CLPTM1-like				Chchd4
10728525	6.28e-06	2.17e-07	7.52916	7.06869	0.838881	Taf6l	TATA-box binding protein associated factor 6 like				Commd10
10778912	6.71e-05	3.9e-06	6.18809	4.1601	0.838843						Fhl4
10825472	0.00192	0.000235	4.42735	0.060282	0.838483	Atp1a1	ATPase Na+/K+ transporting subunit alpha 1				Parp2
10826824	1.55e-09	3.67e-12	14.0909	18.0253	0.837852	Rpl21	ribosomal protein L21				Acsl4
10745631	0.0397	0.0121	2.74612	-3.77439	0.837452	Ccl5	C-C motif chemokine ligand 5
10834598	0.00823	0.00147	3.6582	-1.74666	0.836685						Tmed4
10843448	1.68e-07	2.55e-09	9.85495	11.5399	0.836506						Atp2c1
10722589	3.26e-05	1.6e-06	6.5902	5.05638	0.836215	Tjp1	tight junction protein 1				Ehd3
10930717	0.00744	0.00129	3.71229	-1.62126	0.835736	Adgre4	adhesion G protein-coupled receptor E4				Tal1
10756608	9.5e-07	2.23e-08	8.67427	9.36096	0.83567	Cpsf4	cleavage and polyadenylation specific factor 4				Ccdc12
10867516	8.51e-05	5.17e-06	6.06233	3.8759	0.835641	Sdcbp	syndecan binding protein				Fxyd1
10750193	0.000916	9.23e-05	4.81967	0.988888	0.835605	Il10rb	interleukin 10 receptor subunit beta				Mrpl13
10709048	0.000152	1.05e-05	5.74928	3.16098	0.834865						Gstcd
10701825	2.04e-05	9.14e-07	6.84794	5.62031	0.834806	Adat2	adenosine deaminase, tRNA-specific 2				Dmrtc2
10898862	3.02e-05	1.46e-06	6.63214	5.14873	0.834443	Irak4	interleukin-1 receptor-associated kinase 4				Edem2
10850979	5.83e-08	5.89e-10	10.7073	13.003	0.832375	Ahcy	adenosylhomocysteinase				Apobec1
10826285	2.58e-07	4.44e-09	9.54312	10.9821	0.831945	Rtcd1	RNA terminal phosphate cyclase domain 1				Bbs2
10843380	0.00109	0.000114	4.72908	0.774675	0.831515	Ndor1	NADPH dependent diflavin oxidoreductase 1				Myoz1
10823284	0.0154	0.00339	3.30345	-2.55791	0.831335	Wwtr1	WW domain containing transcription regulator 1
10931566	2.68e-05	1.28e-06	6.69418	5.2849	0.830928	Fabp5	fatty acid binding protein 5, epidermal				Dync1li1
10931568	2.68e-05	1.28e-06	6.69418	5.2849	0.830928	Fabp5	fatty acid binding protein 5, epidermal				Dync1li2
10732725	0.0353	0.0104	2.81646	-3.62597	0.830834	Lcp2	lymphocyte cytosolic protein 2
10906944	2.34e-06	6.61e-08	8.1168	8.26743	0.830524	Arf3	ADP-ribosylation factor 3				Cenpn
10927352	3.62e-05	1.84e-06	6.52724	4.91735	0.829712	Lman2l	lectin, mannose-binding 2-like				Emc6
10895669	4.63e-07	9.25e-09	9.14187	10.2458	0.829689	Tmbim4	transmembrane BAX inhibitor motif containing 4				Bst2
10871775	0.000376	3.15e-05	5.27612	2.0629	0.829438	Rhbdl2	rhomboid like 2				Klhl12
10751404	0.0148	0.00322	3.32542	-2.50834	0.82897	Slc15a2	solute carrier family 15 member 2
10833927	9.16e-10	1.18e-12	14.9503	19.1295	0.828615						Abr
10872489	0.0121	0.00246	3.44057	-2.24694	0.828508	Laptm5	lysosomal protein transmembrane 5
10790963	0.0182	0.00424	3.20702	-2.77427	0.828499
10804560	7.4e-07	1.65e-08	8.83226	9.66321	0.827973						Car6
10714346	0.00109	0.000115	4.72709	0.769968	0.827372						Myt1l
10813854	0.00109	0.000115	4.72709	0.769968	0.827372						Mzf1
10815804	0.00109	0.000115	4.72709	0.769968	0.827372						Mzt2b
10905668	0.00109	0.000115	4.72709	0.769968	0.827372						N6amt1
10921286	0.00109	0.000115	4.72709	0.769968	0.827372						Naaa
10849020	0.00121	0.000132	4.66903	0.632572	0.827272						Ninj1
10888779	4.39e-07	8.63e-09	9.17903	10.3149	0.826767						Brpf3
10846139	1.74e-09	4.44e-12	13.9512	17.8399	0.826668	Rpl21	ribosomal protein L21				Actbl2
10745731	0.00599	0.000983	3.82755	-1.35284	0.82662	Aatf	apoptosis antagonizing transcription factor				Smco4
10876313	0.00132	0.000148	4.62163	0.520346	0.826067	Ccdc107	coiled-coil domain containing 107				Nt5dc2
10713974	0.0228	0.00572	3.07717	-3.06214	0.825903	Slc15a3	solute carrier family 15 member 3
10803274	5.22e-08	5.04e-10	10.8019	13.1601	0.825446	Rpl7a	ribosomal protein L7a				Ap3b1
10936312	0.000785	7.61e-05	4.90127	1.18162	0.823985	Slc25a5	solute carrier family 25 member 5				Mea1
10856914	0.000133	8.9e-06	5.82295	3.33014	0.823881	Tprkb	Tp53rk binding protein				Gpkow
10841452	2.38e-07	3.96e-09	9.6061	11.0958	0.82382	Ergic3	ERGIC and golgi 3				B3gnt6
10824070	5.43e-08	5.32e-10	10.7685	13.1047	0.823638						Ap4s1
10780199	1.21e-07	1.61e-09	10.1156	11.9968	0.82361	Mrpl52	mitochondrial ribosomal protein L52				Asb2
10823838	3.58e-05	1.81e-06	6.53516	4.93485	0.823604	Tmem144	transmembrane protein 144				Elovl5
10749716	0.000189	1.37e-05	5.63476	2.89702	0.823513	Pycr1	pyrroline-5-carboxylate reductase 1				Hirip3
10721696	0.046	0.0148	2.65507	-3.96387	0.823457
10835654	0.00628	0.00104	3.80289	-1.41039	0.822267	Angptl2	angiopoietin-like 2				Sod2
10723224	1.15e-05	4.48e-07	7.1827	6.33983	0.822237	Sec11a	SEC11 homolog A, signal peptidase complex subunit				Cul3
10926627	0.000161	1.13e-05	5.71993	3.09344	0.822234						Gusb
10725397	0.0208	0.00507	3.13025	-2.94498	0.821987	Igsf6	immunoglobulin superfamily, member 6
10796923	2.24e-07	3.64e-09	9.653	11.1801	0.821816						Aurkaip1
10869925	0.00166	0.000197	4.50064	0.233833	0.821619	Ift74	intraflagellar transport 74				Olr59
10783805	0.00071	6.72e-05	4.95397	1.30598	0.820959	Psme2	proteasome activator subunit 2				Map3k7
10759089	7.29e-07	1.62e-08	8.84137	9.68054	0.820826	Gltp	glycolipid transfer protein				Car15
10818067	1.56e-05	6.55e-07	7.00333	5.95613	0.820804	Phtf1	putative homeodomain transcription factor 1				Ddah1
10910617	2.36e-09	7.46e-12	13.574	17.3306	0.820471						Acvr2b
10824624	8.74e-06	3.21e-07	7.34059	6.674	0.820345						Creb3l3
10703905	2.6e-06	7.5e-08	8.05329	8.14016	0.819511	Rasl2-9	RAS-like, family 2, locus 9				Cfh
10846149	1.16e-07	1.5e-09	10.1591	12.0722	0.819394	Rpl7a	ribosomal protein L7a				Art3
10779598	1.14e-07	1.44e-09	10.1812	12.1104	0.819393						Arpp21
10781426	1.63e-07	2.45e-09	9.87583	11.5769	0.81929	Rcbtb2	RCC1 and BTB domain containing protein 2				Atp2b2
10933138	4.38e-07	8.59e-09	9.18179	10.32	0.819221	Smc1a	structural maintenance of chromosomes 1A				Brms1
10799985	1.23e-06	3.08e-08	8.50562	9.0346	0.819171	Rps8	ribosomal protein S8				Ccr6
10724050	8.56e-08	9.63e-10	10.4158	12.5126	0.818937	Rpl7a	ribosomal protein L7a				Arhgap44
10759585	0.000116	7.52e-06	5.89685	3.49926	0.818101						Glod5
10907834	0.00296	0.000405	4.1991	-0.479603	0.818027	Casp12	caspase 12				Psmb3
10760952	0.000149	1.03e-05	5.7613	3.18863	0.817818	Pop7	POP7 homolog, ribonuclease P/MRP subunit				Grm8
10778853	1.19e-06	2.95e-08	8.5294	9.08086	0.816995	Rps27a	ribosomal protein S27a				Ccnk
10735022	2.37e-05	1.09e-06	6.76518	5.44016	0.816965	Tmem256	transmembrane protein 256				Dph3
10833979	2.6e-06	7.54e-08	8.05045	8.13445	0.816359	RT1-CE15	RT1 class I, locus CE15				Cfl2
10856230	1.2e-09	2.43e-12	14.3974	18.4261	0.816303						Acot13
10934608	0.0153	0.00334	3.30918	-2.54501	0.815834
10748200	0.00262	0.000348	4.26295	-0.328738	0.815531	Limd2	LIM domain containing 2				Ppp1r12b
10769621	0.000458	3.99e-05	5.17519	1.82642	0.815248	Uck2	uridine-cytidine kinase 2				LOC680329
10851386	2.39e-08	1.89e-10	11.4053	14.1372	0.815225	Rpl13	ribosomal protein L13				Aloxe3
10756372	1.25e-05	5.02e-07	7.12889	6.22517	0.815026	Katnal1	katanin p60 subunit A-like 1				Cyp20a1
10903583	4.86e-08	4.5e-10	10.8702	13.2728	0.815016						Anp32a
10748935	0.000106	6.73e-06	5.94594	3.61129	0.814729						Ggcx
10917690	1.79e-09	4.83e-12	13.8894	17.7572	0.814239	Rpl21	ribosomal protein L21				Actl6b
10781280	3.89e-08	3.41e-10	11.0384	13.548	0.814061						Ankra2
10826707	9.46e-10	1.69e-12	14.6756	18.7832	0.81363	Rpl21	ribosomal protein L21				Ace
10898192	0.000186	1.35e-05	5.64193	2.91357	0.813196	Tspo	translocator protein				Hip1r
10903466	0.00647	0.00108	3.7872	-1.44696	0.812802	Azin1	antizyme inhibitor 1				Spata6
10906169	0.000401	3.43e-05	5.23966	1.97755	0.812796	Plxnb2	plexin B2				Krtap31-1
10759173	0.00727	0.00125	3.72528	-1.59108	0.812624	Selplg	selectin P ligand				Syk
10833591	2.38e-07	3.92e-09	9.61272	11.1077	0.812536	Rpl7a	ribosomal protein L7a				Avpr2
10859119	0.00471	0.000726	3.95449	-1.05565	0.81247	Clec12a	C-type lectin domain family 12, member A				Sdha
10917358	5.25e-06	1.74e-07	7.63561	7.28934	0.812197						Cngb1
10761463	8.12e-06	2.96e-07	7.38021	6.75733	0.811923	Ran	RAN, member RAS oncogene family				Cpsf3l
10731783	8.08e-05	4.87e-06	6.08912	3.93659	0.811238	Pam16	presequence translocase-associated motor 16 homolog (S. cerevisiae)				Fscn2
10847924	0.0424	0.0133	2.70354	-3.86338	0.81107	Tcp11l1	t-complex 11 like 1
10909874	0.0458	0.0147	2.65795	-3.95793	0.810548	Il18	interleukin 18
10729507	0.000138	9.32e-06	5.8031	3.28461	0.810443	Pum3	pumilio RNA-binding family member 3				Gpr153
10713074	0.000417	3.58e-05	5.22132	1.93459	0.810362	Cfl1	cofilin 1				LOC102555217
10786417	0.000205	1.51e-05	5.5927	2.79975	0.810179	Selk	selenoprotein K				Hnrnpm
10864730	1.6e-07	2.39e-09	9.89067	11.6031	0.809944	Rpl7a	ribosomal protein L7a				Atp1b4
10880415	0.00127	0.00014	4.64331	0.571682	0.809859	Dhdds	dehydrodolichyl diphosphate synthase subunit				Notch4
10748564	0.00497	0.000779	3.92493	-1.12498	0.809474						Sft2d2
10778605	1.03e-05	3.94e-07	7.2439	6.46976	0.809205	Actr2	ARP2 actin related protein 2 homolog				Cstf3
10748336	0.000148	1.02e-05	5.76517	3.19751	0.809077						Grm4
10850440	4.1e-05	2.12e-06	6.46221	4.77322	0.809053						Ephb3
10772306	0.00249	0.000327	4.28913	-0.266826	0.808867						Polr3g
10762981	0.00021	1.57e-05	5.57707	2.76355	0.808638	Rpa3	replication protein A3				Hrasls
10721962	0.00228	0.000293	4.33413	-0.160376	0.8084	Emp3	epithelial membrane protein 3				Plac1
10781398	2.28e-06	6.38e-08	8.13415	8.3021	0.808043	Nudt18	nudix hydrolase 18				Celsr2
10828077	0.000757	7.23e-05	4.92244	1.2316	0.807925						Masp1
10857804	0.0019	0.000232	4.43162	0.070396	0.807723						Parg
10723233	5.38e-09	2.61e-11	12.6998	16.0998	0.807717	Rps17	ribosomal protein S17				Adi1
10736332	4.64e-07	9.3e-09	9.13888	10.2403	0.807602						Btbd10
10720259	0.00137	0.000155	4.60138	0.472402	0.807435	Mrps12	mitochondrial ribosomal protein S12				Nup107
10784805	9.89e-08	1.17e-09	10.302	12.3184	0.807392	Rpl7a	ribosomal protein L7a				Arl2bp
10778721	0.000471	4.13e-05	5.16037	1.79163	0.807376	Ahsa2	AHA1, activator of heat shock protein ATPase 2				Lage3
10811832	3.55e-06	1.08e-07	7.86932	7.76837	0.807321						Chrnd
10932267	9.16e-10	1.16e-12	14.9659	19.149	0.806785	Rpl21	ribosomal protein L21				Abl2
10736040	1.03e-07	1.24e-09	10.2671	12.2585	0.806554						Arl6ip1
10716466	1.57e-07	2.34e-09	9.90312	11.625	0.806532	Rpl7a	ribosomal protein L7a				Atp1b2
10882750	7.42e-08	8.1e-10	10.518	12.6857	0.806177						Arfgap2
10825686	6.24e-05	3.57e-06	6.2277	4.24925	0.806072	Capza1	capping actin protein of muscle Z-line alpha subunit 1				Fcnb
10733680	0.00151	0.000175	4.54995	0.350623	0.805365	Gpx3///Gpx3	glutathione peroxidase 3///glutathione peroxidase 3				Olr1500
10912161	0.00114	0.000122	4.70208	0.710781	0.804805	Ctsh	cathepsin H				Ndor1
10707995	9.84e-08	1.16e-09	10.3067	12.3265	0.804522						Arl11
10873021	0.00195	0.00024	4.41881	0.040048	0.804417	Wnt4	wingless-type MMTV integration site family, member 4				Pcdh20
10940068	0.000171	1.22e-05	5.68547	3.01406	0.80434	Pum3	pumilio RNA-binding family member 3				Hdhd2
10746677	2.66e-07	4.62e-09	9.52071	10.9415	0.803907	Npepps	aminopeptidase puromycin sensitive				Bcar3
10705209	0.000113	7.24e-06	5.91372	3.5378	0.803842	B9d2	B9 protein domain 2				Gk
10862726	1.03e-07	1.25e-09	10.2611	12.2482	0.803817	Rpl7a	ribosomal protein L7a				Armc10
10736520	0.00154	0.000179	4.54066	0.328617	0.803785	Abr	active BCR-related				Olr181
10784227	0.0376	0.0113	2.77901	-3.70522	0.803581	Phf11	PHD finger protein 11
10798499	6.33e-08	6.62e-10	10.638	12.8874	0.803267						Aqp11
10844946	7.79e-09	4.43e-11	12.3429	15.5761	0.803041	Rps17	ribosomal protein S17				Agps
10752805	8.88e-08	1.01e-09	10.39	12.4687	0.802966	Rpl7a	ribosomal protein L7a				Arhgef11
10908369	1.89e-05	8.25e-07	6.89585	5.72419	0.802609	Slc44a2	solute carrier family 44 member 2				Dhtkd1
10802558	0.000176	1.27e-05	5.66919	2.97649	0.802386	Stard6	StAR-related lipid transfer domain containing 6				Hes7
10923522	1.28e-09	2.71e-12	14.3156	18.32	0.802318						Acot9
10859604	1e-09	1.87e-12	14.5986	18.6851	0.802024	Rpl21	ribosomal protein L21				Acer2
10844294	9.83e-08	1.15e-09	10.3113	12.3343	0.801956						Arih2
10801783	1.34e-08	8.87e-11	11.8866	14.8875	0.801828						Akna
10832057	2.28e-06	6.36e-08	8.13647	8.30674	0.801807	Ppil1	peptidylprolyl isomerase like 1				Celf5
10827991	0.00196	0.000242	4.41515	0.031391	0.801679	RT1-CE7	RT1 class I, locus CE7				Pcyox1
10788043	1.42e-07	2.04e-09	9.981	11.762	0.801532						Atg3
10879392	2.35e-06	6.66e-08	8.11263	8.2591	0.801521	Rps27a	ribosomal protein S27a				Cep70
10794810	1.89e-07	2.95e-09	9.7722	11.3931	0.801234						Atp6v0e1
10821648	3.08e-09	1.22e-11	13.2229	16.8449	0.800964	Rpl21	ribosomal protein L21				Adarb2
10928427	9.46e-10	1.6e-12	14.7166	18.8353	0.800684	Rpl21	ribosomal protein L21				Acat1
10818291	0.00055	4.96e-05	5.08221	1.60801	0.800628	Gstm5	glutathione S-transferase, mu 5				Lmbrd1
10796416	1.31e-05	5.27e-07	7.10556	6.17534	0.800203	Rpl34	ribosomal protein L34				Cyp2c6v1
10937564	9.46e-10	1.4e-12	14.8184	18.964	0.800025						Acadm
10879467	4.53e-06	1.45e-07	7.72457	7.47257	0.799352	Zmpste24	zinc metallopeptidase STE24				Clec4a1
10717949	9.18e-06	3.41e-07	7.31291	6.61566	0.798123						Crtc1
10863888	9.18e-06	3.41e-07	7.31291	6.61566	0.798123						Crtc2
10827129	6.49e-05	3.75e-06	6.20558	4.19948	0.797982	Hs2st1	heparan sulfate 2-O-sulfotransferase 1				Fgf6
10812346	0.000189	1.37e-05	5.63358	2.89428	0.797758	Cetn3	centrin 3				Hist1h2aa
10747979	0.000222	1.67e-05	5.54915	2.69887	0.797729	Dcakd	dephospho-CoA kinase domain containing				Hsph1
10790954	0.000146	9.97e-06	5.77357	3.21683	0.797574	Lsm4	LSM4 homolog, U6 small nuclear RNA and mRNA degradation associated				Grik4
10771690	0.0123	0.00252	3.43011	-2.2708	0.797365	Naaa	N-acylethanolamine acid amidase
10786028	0.0031	0.000428	4.17564	-0.535004	0.796682	Gpr183	G protein-coupled receptor 183				Ptprr
10838079	1.65e-09	4.13e-12	14.0036	17.9096	0.796407	Rpl21	ribosomal protein L21				Acsm5
10734155	6.01e-07	1.28e-08	8.96621	9.91684	0.796305	Llgl1	LLGL1, scribble cell polarity complex component				Cadm3
10788553	0.000933	9.47e-05	4.80889	0.963428	0.796293	Leprotl1	leptin receptor overlapping transcript-like 1				Mrps21
10799888	5.22e-07	1.08e-08	9.05793	10.0891	0.79587						CB741658
10778375	0.000146	1e-05	5.77056	3.20991	0.795742						Grin2b
10762983	1.36e-07	1.93e-09	10.0139	11.8195	0.795542						Atf5
10717434	1.04e-06	2.51e-08	8.613	9.24284	0.795305						Ccdc92
10704242	1.33e-06	3.38e-08	8.45797	8.94169	0.794811	Rps5	ribosomal protein S5				Cd200
10732811	3.04e-05	1.47e-06	6.62764	5.13881	0.794361	Nudcd2	NudC domain containing 2				Edn3
10710912	8.24e-05	4.99e-06	6.07844	3.9124	0.793579	Ypel3	yippee-like 3				Fuom
10718609	0.00198	0.000245	4.40889	0.016577	0.792969	E2f5	E2F transcription factor 5				Pde3a
10827512	3.71e-06	1.15e-07	7.84064	7.70999	0.792757						Cilp
10927509	0.00228	0.000295	4.33193	-0.165581	0.792123	Mitd1	microtubule interacting and trafficking domain containing 1				Plcb2
10884904	1.5e-09	3.44e-12	14.139	18.0887	0.791426						Acrbp
10875567	0.000337	2.76e-05	5.33277	2.19534	0.791159						Kcnh3
10905655	6.07e-06	2.09e-07	7.54808	7.10802	0.790748	Polr3h	RNA polymerase III subunit H				Col6a4
10863477	9.95e-06	3.77e-07	7.26466	6.51371	0.790722	Htra2	HtrA serine peptidase 2				Cspg4
10794836	0.0011	0.000116	4.72265	0.759475	0.790677	Serpinb6	serpin family B member 6				Nags
10803586	1.15e-07	1.47e-09	10.1708	12.0924	0.79057						Arrdc1
10932786	0.000583	5.29e-05	5.05527	1.54461	0.790253						Lpar6
10826818	1.25e-05	4.99e-07	7.13133	6.23038	0.790184	Rpl34	ribosomal protein L34				Cyp1a2
10796955	0.00357	0.00051	4.10238	-0.707799	0.789585	Habp4	hyaluronan binding protein 4				Rasd2
10930407	2.55e-09	8.73e-12	13.4613	17.176	0.789464						Adam1a
10762848	2.09e-05	9.44e-07	6.833	5.58785	0.78899	Ung	uracil-DNA glycosylase				Dnaja2
10883557	1.91e-05	8.44e-07	6.88532	5.70138	0.788212	Wdr35	WD repeat domain 35				Diras1
10767008	9.46e-10	1.62e-12	14.7057	18.8214	0.788136	Rpl21	ribosomal protein L21				Acbd5
10760173	4.83e-06	1.57e-07	7.68826	7.39791	0.787912	Cpsf4	cleavage and polyadenylation specific factor 4				Clip3
10738576	0.00232	0.0003	4.32443	-0.183339	0.787692	Grn	granulin				Plekhb1
10730659	0.00823	0.00147	3.65795	-1.74725	0.78681						Tmed5
10812834	0.000337	2.77e-05	5.33152	2.19241	0.786599						Kcnj1
10893548	2.94e-07	5.28e-09	9.44767	10.8089	0.786296	Hmg20b	high mobility group 20 B				Best2
10855555	2.43e-09	7.8e-12	13.5417	17.2864	0.786169						Acyp1
10850668	6.58e-05	3.81e-06	6.19814	4.18272	0.786131	Abhd12	abhydrolase domain containing 12				Fggy
10870136	2.68e-09	9.71e-12	13.3863	17.0724	0.786013						Adamts19
10821252	0.000231	1.76e-05	5.5268	2.64703	0.785949						Id2
10934960	4.07e-06	1.29e-07	7.78529	7.597	0.785627	Armcx1	armadillo repeat containing, X-linked 1				Clcn5
10735429	3.89e-06	1.22e-07	7.81245	7.65249	0.78552	Txndc17	thioredoxin domain containing 17				Cks1b
10822983	0.00264	0.000351	4.25877	-0.338614	0.785471	Pgrmc2	progesterone receptor membrane component 2				Ppp1r32
10800142	4.13e-07	8.04e-09	9.21712	10.3855	0.785308	Mib1	mindbomb E3 ubiquitin protein ligase 1				Bre
10758094	0.0231	0.0058	3.07156	-3.07449	0.78517	Slc15a4	solute carrier family 15 member 4
10778543	0.000407	3.49e-05	5.23265	1.96113	0.78483	Prmt1	protein arginine methyltransferase 1				LOC100360779
10740477	1.85e-07	2.87e-09	9.78651	11.4186	0.784777						Atp6v0a4
10939233	9.63e-07	2.28e-08	8.66288	9.33904	0.784337	Tspan6	tetraspanin 6				Ccdc25
10845072	0.000265	2.07e-05	5.4563	2.48327	0.784221	Zeb2	zinc finger E-box binding homeobox 2				Il18
10722097	0.00014	9.49e-06	5.79509	3.26622	0.784135	Tph1	tryptophan hydroxylase 1				Gpr27
10712578	2.43e-09	7.9e-12	13.5335	17.2751	0.783889	Rpl21	ribosomal protein L21				Ada
10836446	0.00201	0.000249	4.40287	0.002305	0.783478	Gca	grancalcin				Pdgfa
10823102	0.000687	6.45e-05	4.97126	1.34674	0.783265	Setd7	SET domain containing (lysine methyltransferase) 7				Maged1
10744751	0.00078	7.54e-05	4.90497	1.19036	0.783212	Cyb5d2	cytochrome b5 domain containing 2				Mdfi
10889812	0.00179	0.000215	4.46362	0.14616	0.783185	Strn3	striatin 3				Osgep
10908859	2.89e-09	1.12e-11	13.2853	16.9321	0.782725	Rpl21	ribosomal protein L21				Adap2
10770443	0.000647	6e-05	5.00166	1.41839	0.782404	Capn2	calpain 2				Ltn1
10770778	9.43e-05	5.87e-06	6.00647	3.74908	0.782372	Traf3ip3	TRAF3 interacting protein 3				Gapdh
10776041	8.16e-05	4.94e-06	6.08311	3.92297	0.781924	Rufy3	RUN and FYVE domain containing 3				Fuca1
10878272	0.000359	2.98e-05	5.29983	2.11836	0.781842	Itgb3bp	integrin subunit beta 3 binding protein				Kif3a
10853089	0.000435	3.77e-05	5.19958	1.88364	0.781774						LOC498460
10792214	1.65e-09	4.08e-12	14.0136	17.9228	0.78165	Rpl21	ribosomal protein L21				Acsl6
10812770	1.28e-09	2.69e-12	14.3223	18.3287	0.781626	Rpl21	ribosomal protein L21				Acot7
10762217	2.39e-08	1.88e-10	11.4071	14.14	0.781497	Rpl6	ribosomal protein L6				Alox15b
10739449	0.00137	0.000154	4.60331	0.476981	0.781275	Gprc5c	G protein-coupled receptor, class C, group 5, member C				Nudt3
10739395	6.17e-08	6.33e-10	10.6644	12.9316	0.781099	Rpl38	ribosomal protein L38				Apold1
10752266	0.0443	0.0141	2.67775	-3.91695	0.780842	LOC680329	immunoglobulin lambda-like polypeptide 5-like
10923036	0.008	0.00142	3.67281	-1.71282	0.780783	Gulp1	GULP, engulfment adaptor PTB domain containing 1				Timmdc1
10794680	0.000769	7.39e-05	4.91338	1.21022	0.780467	Eef1e1	eukaryotic translation elongation factor 1 epsilon 1				Mbtps2
10763489	8.75e-06	3.22e-07	7.33923	6.67113	0.780406	Clasp1	cytoplasmic linker associated protein 1				Crebbp
10798467	0.000836	8.22e-05	4.86845	1.10413	0.780201						Mgst2
10887369	9.64e-05	6.03e-06	5.99441	3.72166	0.780111	Klc1	kinesin light chain 1				Gata5
10886629	4.36e-08	3.92e-10	10.9532	13.409	0.779981	Rpl6	ribosomal protein L6				Ankrd53
10776239	0.00946	0.00179	3.57431	-1.94038	0.779832	Stap1	signal transducing adaptor family member 1				Uck1
10868309	1.43e-06	3.67e-08	8.41533	8.8583	0.779258	Chmp5	charged multivesicular body protein 5				Cd5
10839562	0.000374	3.13e-05	5.27908	2.06983	0.779234	Tmem127	transmembrane protein 127				Klf9
10837794	0.031	0.00869	2.89386	-3.46075	0.779111	Spi1	Spi-1 proto-oncogene
10869050	0.000204	1.5e-05	5.59494	2.80492	0.779019	Smc2	structural maintenance of chromosomes 2				Hnrnph2
10918191	3.19e-05	1.56e-06	6.60287	5.0843	0.778997						Efhd2
10784135	6.92e-05	4.07e-06	6.16948	4.11815	0.778792	Eef1akmt1	eukaryotic translation elongation factor 1 alpha lysine methyltransferase 1				Flrt1
10836015	3.31e-07	6.12e-09	9.36664	10.6609	0.778789						Bloc1s2
10760088	1.19e-09	2.27e-12	14.4489	18.4927	0.778689	Rpl21	ribosomal protein L21				Acmsd
10762762	4.6e-05	2.42e-06	6.40231	4.64	0.778438	Ankrd13a	ankyrin repeat domain 13a				Ermp1
10892332	0.0037	0.000534	4.08361	-0.752034	0.778419						Reck
10923334	0.000389	3.3e-05	5.25679	2.01767	0.778202						Kmt5b
10877896	0.00216	0.000273	4.36436	-0.088833	0.777879						Phf8
10728924	0.0462	0.0149	2.65268	-3.9688	0.777835	Ms4a6bl	membrane-spanning 4-domains, subfamily A, member 6B-like
10736608	3.48e-06	1.06e-07	7.88047	7.79102	0.777358	Rhot1	ras homolog family member T1				Chrnb1
10832137	0.00314	0.000437	4.16736	-0.554551	0.777314						Pygo2
10917299	9.3e-07	2.18e-08	8.68628	9.38405	0.777296						Ccdc117
10903522	4.84e-05	2.6e-06	6.36994	4.56783	0.776882						Exosc7
10744958	4.82e-05	2.58e-06	6.37316	4.57503	0.7761	Wdr81	WD repeat domain 81				Exoc7
10871487	0.000575	5.21e-05	5.06197	1.56039	0.775913						Lmod1
10820400	3.29e-05	1.62e-06	6.58498	5.04486	0.775874						Eid3
10756617	3.55e-06	1.09e-07	7.86902	7.76776	0.775634						Chrne
10838115	1.55e-09	3.63e-12	14.0987	18.0355	0.775362	Rpl21	ribosomal protein L21				Acsl3
10766012	2.81e-07	4.98e-09	9.47995	10.8676	0.775114	Sdccag8	serologically defined colon cancer antigen 8				Bcl6b
10746256	0.00439	0.000663	3.99264	-0.966066	0.77498	Utp18	UTP18 small subunit processome component				Rrp7a
10770710	0.0348	0.0102	2.82459	-3.60872	0.774974	Atf3	activating transcription factor 3
10745848	1.28e-09	2.74e-12	14.3088	18.3111	0.774449	Rpl21	ribosomal protein L21				Acox2
10867008	0.00535	0.000854	3.88671	-1.21452	0.774175						Slc23a3
10931759	1.09e-05	4.22e-07	7.21088	6.39971	0.773832	Gpr108	G protein-coupled receptor 108				Ctsf
10814892	4.7e-07	9.44e-09	9.1307	10.225	0.773562						Btbd7
10910490	8.33e-05	5.05e-06	6.07291	3.89987	0.77324	Hexa	hexosaminidase subunit alpha				Fut4
10792051	0.000443	3.85e-05	5.19059	1.86255	0.773149	Gtf2e2	general transcription factor IIE subunit 2				LOC500265
10845708	0.0053	0.000845	3.89122	-1.20396	0.772191	Ifih1	interferon induced with helicase C domain 1				Slc16a10
10730389	1.5e-09	3.38e-12	14.1513	18.1048	0.772081	Rpl21	ribosomal protein L21				Acr
10847922	2.11e-09	6.29e-12	13.6974	17.4986	0.77206						Actr6
10750310	0.000357	2.96e-05	5.30286	2.12545	0.771942	Cbr1	carbonyl reductase 1				Kif1c
10758020	5.12e-07	1.05e-08	9.07223	10.1159	0.771833	Cct6a	chaperonin containing TCP1 subunit 6A				C2cd2l
10702293	0.00148	0.000171	4.56134	0.37758	0.771614						Olr1353
10920697	0.00615	0.00101	3.81417	-1.38407	0.771349	Cmtm7	CKLF-like MARVEL transmembrane domain containing 7				Snrpd2
10821163	1.84e-09	5.4e-12	13.8075	17.6473	0.771235	Rpl21	ribosomal protein L21				Actr3
10723810	0.00196	0.000241	4.41615	0.033762	0.771131						Pcid2
10869987	0.000151	1.05e-05	5.75248	3.16836	0.771111	Hook1	hook microtubule-tethering protein 1				Gsk3b
10800491	5.29e-07	1.1e-08	9.0498	10.0739	0.770576	Rpl10	ribosomal protein L10				Cab39
10842039	0.0126	0.00259	3.41822	-2.29787	0.770201	Pkig	protein kinase (cAMP-dependent, catalytic) inhibitor gamma
10884896	2.83e-09	1.06e-11	13.325	16.9873	0.770155						Adamtsl4
10726726	1.19e-07	1.56e-09	10.1346	12.0298	0.769837	Rnh1	ribonuclease/angiogenin inhibitor 1				Asb1
10788508	2.64e-09	9.46e-12	13.4044	17.0974	0.769515						Adamts14
10755094	2.95e-06	8.66e-08	7.98099	7.9946	0.769063	St6gal1	ST6 beta-galactoside alpha-2,6-sialyltransferase 1				Chchd6
10742568	2.58e-05	1.22e-06	6.71615	5.33302	0.769058						Dusp10
10752515	3.48e-05	1.74e-06	6.55264	4.97348	0.769033						Eif4b
10885697	2.48e-09	8.32e-12	13.4961	17.2237	0.768755						Adam17
10857762	7.86e-06	2.82e-07	7.40313	6.80544	0.768677	Arpc4	actin related protein 2/3 complex, subunit 4				Cox8a
10737815	0.000265	2.07e-05	5.45547	2.48133	0.768588	Mrpl45	mitochondrial ribosomal protein L45				Il20
10840568	1.54e-05	6.38e-07	7.01593	5.98324	0.76824	Nxt1	nuclear transport factor 2-like export factor 1				Dclre1a
10738705	6.74e-05	3.93e-06	6.18471	4.15247	0.768217	Pam16	presequence translocase-associated motor 16 homolog (S. cerevisiae)				Figf
10707156	0.000748	7.13e-05	4.92846	1.24581	0.768141	Zdhhc13	zinc finger, DHHC-type containing 13				2018-03-02
10911524	0.0343	0.00994	2.83448	-3.58769	0.767817	Rab27a	RAB27A, member RAS oncogene family
10741535	9.33e-08	1.09e-09	10.3454	12.3926	0.767145	Stub1	STIP1 homology and U-box containing protein 1				Arid3b
10798536	1.23e-07	1.65e-09	10.1039	11.9766	0.766971	Rpl7a	ribosomal protein L7a				Ascc2
10774359	1.3e-07	1.78e-09	10.0576	11.8958	0.766058						Asl
10790525	1.3e-07	1.78e-09	10.0576	11.8958	0.766058						Asmtl
10825236	1.3e-07	1.78e-09	10.0576	11.8958	0.766058	Rpl38	ribosomal protein L38				Asns
10910458	1.3e-07	1.78e-09	10.0576	11.8958	0.766058						Asphd2
10856259	0.00188	0.000228	4.43939	0.088784	0.765792	Krcc1	lysine-rich coiled-coil 1				Pak2
10772164	0.000179	1.29e-05	5.66076	2.95704	0.765766						Heyl
10774072	7.7e-06	2.75e-07	7.41472	6.82974	0.765761	Zmiz2	zinc finger, MIZ-type containing 2				Cox5b
10831804	8.65e-06	3.18e-07	7.34609	6.68558	0.765698						Crbn
10876052	6.71e-07	1.46e-08	8.89753	9.78709	0.765688	Bag1	Bcl2 associated athanogene 1				Cap1
10721585	0.000582	5.28e-05	5.0557	1.54562	0.765582	Prmt1	protein arginine methyltransferase 1				Loxl4
10785389	0.000918	9.28e-05	4.81716	0.982971	0.765378	Akap11	A-kinase anchoring protein 11				Mrpl42
10717056	0.00033	2.7e-05	5.34239	2.2178	0.765244	Pex7	peroxisomal biogenesis factor 7				Kcnc1
10787261	0.000308	2.49e-05	5.37756	2.29987	0.764977	Ocel1	occludin/ELL domain containing 1				Jade1
10921097	4.63e-05	2.45e-06	6.3973	4.62885	0.764087	Zdhhc3	zinc finger, DHHC-type containing 3				Esrp2
10754866	0.0495	0.0164	2.60945	-4.05763	0.763842	Cep19	centrosomal protein 19
10731385	9.57e-05	5.97e-06	5.99848	3.73092	0.763778						Gart
10762717	1.55e-05	6.43e-07	7.01218	5.97518	0.763374	Pop5	POP5 homolog, ribonuclease P/MRP subunit				Dcps
10716060	7.95e-09	4.67e-11	12.3072	15.5229	0.761739	Rpl8	ribosomal protein L8				Ahcy
10863740	3.61e-06	1.11e-07	7.85832	7.74598	0.761737	Gmcl1	germ cell-less, spermatogenesis associated 1				Chst8
10796440	0.0012	0.000129	4.67747	0.652553	0.761322	Pter	phosphotriesterase related				Neo1
10862415	0.0134	0.00281	3.38287	-2.37824	0.761244	Tmem176b	transmembrane protein 176B
10828032	0.00805	0.00143	3.66907	-1.72148	0.761132	Aif1	allograft inflammatory factor 1				Tln1
10829927	0.00011	7.06e-06	5.92468	3.56281	0.760726	Dnajc12	DnaJ heat shock protein family (Hsp40) member C12				Git1
10882913	6.31e-05	3.63e-06	6.22065	4.23338	0.760261	Dpy30	dpy-30 histone methyltransferase complex regulatory subunit				Fez2
10803676	1.2e-06	2.99e-08	8.52077	9.06408	0.759353	Rps27a	ribosomal protein S27a				Ccp110
10749675	2.66e-07	4.62e-09	9.52081	10.9417	0.758845	Arhgdia	Rho GDP dissociation inhibitor alpha				Bcap31
10934032	8.95e-05	5.51e-06	6.03427	3.81223	0.75879						Gabrr2
10861676	1.16e-07	1.49e-09	10.1601	12.0739	0.758529	Rpl38	ribosomal protein L38				Art1
10706246	7.42e-06	2.64e-07	7.4344	6.87095	0.758513	Cdc42se2	CDC42 small effector 2				Cox4i1
10911443	3.64e-09	1.49e-11	13.0866	16.6534	0.758503						Adcy1
10886648	0.000705	6.66e-05	4.95745	1.31419	0.758424						Map2k6
10919422	0.00112	0.000118	4.71563	0.742865	0.758423	Pxylp1	2-phosphoxylose phosphatase 1				Nat8b
10787507	0.000528	4.71e-05	5.10423	1.65977	0.758282	Pgpep1	pyroglutamyl-peptidase I				Lgalsl
10930534	1.48e-08	1.02e-10	11.7973	14.7501	0.758146	Rpl5	ribosomal protein L5				Akt1
10779002	0.000823	8.05e-05	4.87715	1.12469	0.75808	Dusp13	dual specificity phosphatase 13				Mfsd14b
10819322	1.38e-05	5.62e-07	7.07542	6.11086	0.758045	H2afz	H2A histone family, member Z				Cytl1
10878797	0.0179	0.00414	3.21729	-2.75133	0.758013	Cyp4b1	cytochrome P450, family 4, subfamily b, polypeptide 1
10822220	1.3e-06	3.27e-08	8.47484	8.97463	0.758004	Cct5	chaperonin containing TCP1 subunit 5				Cct7
10804164	0.00357	0.000508	4.10412	-0.703699	0.757969						Rars
10823363	0.0288	0.00785	2.93895	-3.36361	0.757575	P2ry13	purinergic receptor P2Y13
10713176	5.58e-09	2.75e-11	12.6643	16.0482	0.757462	Fau	FAU, ubiquitin like and ribosomal protein S30 fusion				Adora2a
10791401	3.09e-05	1.5e-06	6.61847	5.11864	0.757431	Cbr4	carbonyl reductase 4				Eef1g
10826403	8.58e-05	5.24e-06	6.0563	3.8622	0.75727	Snx7	sorting nexin 7				Fzd9
10919699	5.53e-06	1.86e-07	7.60421	7.22441	0.756876	Uba5	ubiquitin-like modifier activating enzyme 5				Cnp
10783083	0.000136	9.14e-06	5.81157	3.30405	0.756513	Tep1	telomerase associated protein 1				Gpr108
10834406	6.63e-09	3.54e-11	12.4927	15.7975	0.756511	Rpl8	ribosomal protein L8				Afg3l1
10761180	0.000241	1.85e-05	5.50516	2.59681	0.756193						Ifngr2
10902630	4.92e-08	4.62e-10	10.8542	13.2464	0.755914	Cand1	cullin-associated and neddylation-dissociated 1				Anxa5
10880911	1.21e-08	7.9e-11	11.9621	15.0029	0.755147						Akap6
10888872	0.00304	0.000418	4.1854	-0.511953	0.755063	Cad	carbamoyl-phosphate synthetase 2, aspartate transcarbamylase, and dihydroorotase				Ptger3
10762887	1.26e-06	3.17e-08	8.49154	9.00718	0.754561	Iscu	iron-sulfur cluster assembly enzyme				Cct5
10819568	1.79e-05	7.79e-07	6.9223	5.7814	0.754368	Sep15	selenoprotein 15				Dgka
10928522	0.00025	1.93e-05	5.48672	2.554	0.754327						Igf1
10736232	2e-08	1.53e-10	11.5396	14.349	0.754223	Rpl23a	ribosomal protein L23a				Alg5
10743359	6.26e-05	3.58e-06	6.22584	4.24506	0.754053	Aldh3a2	aldehyde dehydrogenase 3 family, member A2				Fdx1l
10726108	0.00322	0.000449	4.15568	-0.582097	0.754017	Pycard	PYD and CARD domain containing				RGD1564450
10803664	1.3e-07	1.8e-09	10.0518	11.8857	0.753631						Astn1
10862499	9.87e-07	2.35e-08	8.64682	9.30811	0.753524						Ccdc43
10924248	8.29e-08	9.27e-10	10.4384	12.551	0.753097	Arpc2	actin related protein 2/3 complex, subunit 2				Arhgap31
10779811	5.49e-05	3.02e-06	6.30254	4.41716	0.752928	Apex1	apurinic/apyrimidinic endodeoxyribonuclease 1				Fam175a
10794168	1.01e-05	3.81e-07	7.25883	6.50139	0.752803	Nop16	NOP16 nucleolar protein				Cst7
10820666	1.55e-05	6.5e-07	7.00735	5.96479	0.75235	Hmgcr	3-hydroxy-3-methylglutaryl-CoA reductase				Dctn6
10802712	4.33e-05	2.25e-06	6.43482	4.71236	0.752344						Epsti1
10844772	0.000231	1.76e-05	5.52718	2.64792	0.751959	Pdcl	phosducin-like				Ica1l
10909903	0.00122	0.000133	4.66729	0.628453	0.751718	Alg9	ALG9, alpha-1,2-mannosyltransferase				Nipsnap1
10889560	8.62e-07	1.98e-08	8.73654	9.48049	0.751524	Bcap29	B-cell receptor-associated protein 29				Cbln2
10863502	5.24e-06	1.74e-07	7.63812	7.29453	0.751516	Wdr54	WD repeat domain 54				Cmtm7
10921672	1.21e-07	1.61e-09	10.1178	12.0007	0.75149	Mea1	male-enhanced antigen 1				Asb18
10810985	3.57e-07	6.71e-09	9.31591	10.5678	0.751427	Sf3b3	splicing factor 3b, subunit 3				Bmp6
10859693	1.46e-06	3.79e-08	8.39948	8.82724	0.751282	Ppfibp1	PPFIA binding protein 1				Cd81
10708654	1.74e-05	7.49e-07	6.94064	5.82102	0.751125	Ccdc90b	coiled-coil domain containing 90B				Defb9
10916785	0.000681	6.38e-05	4.97567	1.35714	0.751112	Trappc4	trafficking protein particle complex 4				Mael
10878430	6.06e-09	3.17e-11	12.5672	15.9068	0.750529						Aes
10902135	0.0493	0.0163	2.61241	-4.05156	0.75032	Myf6	myogenic factor 6
10801129	0.000406	3.48e-05	5.23368	1.96355	0.750301	Zmat2	zinc finger, matrin type 2				LOC100125364
10715455	0.0145	0.00312	3.33871	-2.47831	0.750263	Morn4	MORN repeat containing 4
10853265	8.24e-05	5e-06	6.07778	3.91089	0.750199						Fut11
10867725	0.00332	0.000467	4.13947	-0.62035	0.749049						Rab22a
10742813	3.37e-07	6.28e-09	9.3525	10.6349	0.748962	Atox1	antioxidant 1 copper chaperone				Blvra
10770412	0.0236	0.00598	3.05798	-3.10432	0.748713	Enah	enabled homolog (Drosophila)
10812158	1.07e-07	1.31e-09	10.2347	12.2028	0.748596						Armcx2
10782199	0.000205	1.51e-05	5.59272	2.79979	0.748379						Hnrnpl
10909722	5.58e-08	5.57e-10	10.7407	13.0586	0.748277						Api5
10908482	3.88e-06	1.21e-07	7.81428	7.65623	0.748135	Smarca4	SWI/SNF related, matrix associated, actin dependent regulator of chromatin, subfamily a, member 4				Ckm
10758497	3.28e-06	9.81e-08	7.91924	7.86972	0.748056	Anapc5	anaphase-promoting complex subunit 5				Chodl
10836017	3.9e-07	7.4e-09	9.26236	10.4691	0.747708						Bmt2
10905192	0.000404	3.45e-05	5.23676	1.97076	0.747584	Myh9///Myh9l1	myosin, heavy chain 9, non-muscle///myosin, heavy chain 9, non-muscle-like 1				Ky
10822420	0.00323	0.000452	4.1531	-0.588202	0.747245						RT1-CE10
10750900	5.01e-05	2.71e-06	6.35116	4.52591	0.746955	Bbx	BBX, HMG-box containing				Faap24
10905316	0.0248	0.00639	3.02919	-3.16741	0.74666	Rac2	ras-related C3 botulinum toxin substrate 2 (rho family, small GTP binding protein Rac2)
10888838	1.15e-06	2.83e-08	8.55045	9.12172	0.746647	Snx17	sorting nexin 17				Ccnb1
10799261	2.48e-09	8.3e-12	13.4979	17.2263	0.746569						Adam11
10751216	5.83e-08	5.91e-10	10.7054	12.9998	0.746207						Apoe
10812150	6.83e-07	1.5e-08	8.88463	9.76265	0.746045						Capn5
10930421	0.000274	2.15e-05	5.43958	2.44437	0.745524	Myl12a	myosin light chain 12A				Ino80b
10781441	0.0496	0.0164	2.60807	-4.06045	0.745459	Lpar6	lysophosphatidic acid receptor 6
10889684	1.6e-05	6.72e-07	6.99152	5.93072	0.745368	Bzw2	basic leucine zipper and W2 domains 2				Ddx1
10740238	0.000199	1.46e-05	5.60639	2.83141	0.745346						Hn1l
10784896	9.76e-05	6.11e-06	5.98847	3.70815	0.745337	Slc25a37	solute carrier family 25 member 37				Gatad2b
10862444	5.89e-05	3.33e-06	6.25938	4.32041	0.745301	Tra2a	transformer 2 alpha homolog				Fbxl3
10718421	7.88e-05	4.71e-06	6.10395	3.97014	0.745298						Foxn3
10722437	0.00757	0.00132	3.7027	-1.64352	0.744495						Tbl3
10722441	0.00757	0.00132	3.7027	-1.64352	0.744495						Tbpl1
10716910	7.3e-05	4.33e-06	6.14093	4.05372	0.743607	Pex3	peroxisomal biogenesis factor 3				Fndc5
10914308	3.03e-09	1.19e-11	13.2409	16.87	0.743434	Rpsa	ribosomal protein SA				Adarb1
10777658	1.66e-08	1.23e-10	11.6792	14.5672	0.743331	Add1	adducin 1				Aldoart2
10931068	0.0334	0.00958	2.85099	-3.5525	0.742924	Stap2	signal transducing adaptor family member 2
10824031	0.0269	0.00712	2.982	-3.27031	0.742771	Fhdc1	FH2 domain containing 1
10865585	0.00733	0.00127	3.72062	-1.6019	0.74268	Cd4	Cd4 molecule				Syt4
10813330	8.4e-07	1.91e-08	8.75421	9.5143	0.742522	LOC100360781///Rpl37	ribosomal protein L37-like///ribosomal protein L37				Catsper2
10705380	6e-05	3.4e-06	6.24917	4.29748	0.74171						Fbxo2
10733015	6.24e-05	3.56e-06	6.2285	4.25104	0.741486						Fchsd2
10789670	6.49e-05	3.75e-06	6.2051	4.19841	0.741139	Lig4	DNA ligase 4				Fgf7
10790229	7.89e-05	4.72e-06	6.10265	3.96721	0.741111	Mettl6	methyltransferase like 6				Foxo1
10911315	3.5e-05	1.76e-06	6.54812	4.96349	0.740914	Myo1e	myosin IE				Eif4h
10776875	0.000298	2.38e-05	5.3957	2.34216	0.740756	Klhl5	kelch-like family member 5				Itfg2
10939919	1.03e-07	1.26e-09	10.2603	12.2469	0.739558	Fgf13	fibroblast growth factor 13				Armc9
10787988	0.000785	7.61e-05	4.90091	1.18077	0.739194	Galnt7	polypeptide N-acetylgalactosaminyltransferase 7				Mecom
10766926	7.52e-05	4.48e-06	6.12644	4.021	0.739187	Pign	phosphatidylinositol glycan anchor biosynthesis, class N				Foxb1
10824082	2.9e-08	2.38e-10	11.2617	13.9083	0.739115	Rps3a	ribosomal protein S3a				Amph
10825940	4.58e-06	1.47e-07	7.71871	7.46053	0.739084	Ampd2	adenosine monophosphate deaminase 2				Clec4a2
10708015	0.00363	0.00052	4.09439	-0.726643	0.738386	Isg20	interferon stimulated exonuclease gene 20				Rbbp8
10879555	0.000167	1.18e-05	5.70161	3.05126	0.738238	Macf1	microtubule-actin crosslinking factor 1				Hacd4
10812122	0.000338	2.78e-05	5.32974	2.18827	0.738025	Ocel1	occludin/ELL domain containing 1				Kcnj11
10918499	0.00017	1.21e-05	5.68806	3.02003	0.737965	Selk	selenoprotein K				Hdac7
10761978	0.00186	0.000225	4.44537	0.102951	0.737887	P2rx4	purinergic receptor P2X 4				P4ha1
10793390	3.81e-09	1.6e-11	13.0354	16.5808	0.73738						Adcyap1
10918545	5.92e-06	2.02e-07	7.56468	7.14248	0.737246						Col17a1
10847296	0.000191	1.39e-05	5.62959	2.88505	0.736681	Slc39a13	solute carrier family 39 member 13				Hist1h2ak
10845322	6e-05	3.4e-06	6.24987	4.29906	0.736604	Stam2	signal transducing adaptor molecule 2				Fbxo18
10835242	7.84e-05	4.69e-06	6.10608	3.97497	0.736309	Ptpa	protein phosphatase 2 phosphatase activator				Foxm1
10734866	0.00129	0.000143	4.63397	0.549565	0.736111	Tmem107	transmembrane protein 107				Nptx2
10767692	2.6e-06	7.47e-08	8.05524	8.14409	0.735869						Cfap20
10794812	0.0173	0.00396	3.23608	-2.7093	0.735402	Slc22a23	solute carrier family 22, member 23
10881468	0.000104	6.62e-06	5.95326	3.62797	0.735319	LOC500584	similar to casein kinase 1, gamma 3 isoform 2				Gemin7
10719967	3.91e-05	2.02e-06	6.48489	4.82354	0.734992	Rab4b	RAB4B, member RAS oncogene family				Entpd7
10723413	0.00855	0.00155	3.63497	-1.8004	0.734742	Abhd17c///Arnt2	abhydrolase domain containing 17C///aryl hydrocarbon receptor nuclear translocator 2				Tnfrsf10b
10708672	0.00684	0.00116	3.75735	-1.51649	0.734677	Prcp	prolylcarboxypeptidase				St8sia5
10734817	3.97e-06	1.25e-07	7.79989	7.62685	0.734537						Clca4l
10754644	8.69e-06	3.19e-07	7.34372	6.68058	0.733927	Snx4	sorting nexin 4				Creb3l2
10797935	8.92e-09	5.31e-11	12.2222	15.396	0.733447	Rpl13a	ribosomal protein L13A				Ahi1
10926091	0.0217	0.00534	3.10737	-2.99557	0.733386
10774930	6.52e-08	6.87e-10	10.6161	12.8507	0.733383						Aqp4
10918374	0.000153	1.06e-05	5.7446	3.15022	0.733265	Rab8b	RAB8B, member RAS oncogene family				Gstm6l
10770566	5.41e-07	1.14e-08	9.03099	10.0386	0.732975						Cacna1e
10915657	1.17e-07	1.52e-09	10.1515	12.059	0.732917	Tmem205	transmembrane protein 205				Art5
10799505	3.2e-09	1.28e-11	13.1903	16.7992	0.732786	Rpl21	ribosomal protein L21				Adat1
10776435	5.44e-09	2.65e-11	12.6871	16.0814	0.732669	Rpl21	ribosomal protein L21				Adipor1
10782063	1.79e-09	4.92e-12	13.8762	17.7395	0.732604						Actn3
10940164	0.00071	6.71e-05	4.95399	1.30603	0.732515	Bcap31	B-cell receptor-associated protein 31				Map3k6
10762658	8.67e-07	1.99e-08	8.73279	9.4733	0.732485	Rplp0	ribosomal protein lateral stalk subunit P0				Cbr1
10798490	5.68e-08	5.7e-10	10.7276	13.0368	0.731437						Apip
10842436	2.49e-07	4.26e-09	9.5667	11.0247	0.73129	Rpl38	ribosomal protein L38				Bambi
10822938	2.5e-07	4.28e-09	9.5631	11.0182	0.731103						Baz2b
10820010	2.17e-06	6.01e-08	8.1649	8.36346	0.730938						Cdon
10771040	1.94e-06	5.25e-08	8.23334	8.49956	0.730758						Cdk19
10779006	0.0014	0.000159	4.59148	0.448961	0.730536	Dusp13	dual specificity phosphatase 13				Oasl2
10767044	0.00146	0.000167	4.56967	0.397308	0.730429						Olr113
10789052	3.07e-05	1.49e-06	6.6229	5.12839	0.730336	Gins4	GINS complex subunit 4				Eef1b2
10736053	1.04e-06	2.5e-08	8.61432	9.2454	0.73006	LOC100360781///Rpl37	ribosomal protein L37-like///ribosomal protein L37				Ccdc90b
10705553	0.000335	2.74e-05	5.33548	2.20166	0.730057						Kcne3
10758272	5.49e-08	5.44e-10	10.7551	13.0824	0.729882	Cdk2ap1	cyclin-dependent kinase 2 associated protein 1				Apex1
10768979	0.0126	0.00259	3.41797	-2.29845	0.729846	Soat1	sterol O-acyltransferase 1
10800173	2.71e-06	7.92e-08	8.02611	8.08553	0.729119	Rbbp8	RB binding protein 8, endonuclease				Chac2
10870036	5.6e-09	2.78e-11	12.6569	16.0376	0.728553						Adprh
10839090	6.08e-05	3.46e-06	6.24163	4.28054	0.728437	Ccndbp1	cyclin D1 binding protein 1				Fbxo5
10817863	1.82e-09	5.21e-12	13.8343	17.6833	0.72826						Actr1b
10856884	3.47e-06	1.05e-07	7.88404	7.79828	0.727636	Cct7	chaperonin containing TCP1 subunit 7				Chrna7
10797588	3.09e-07	5.64e-09	9.4112	10.7423	0.727165						Bin2
10832228	0.00264	0.000352	4.25722	-0.342276	0.727125	Cstb	cystatin B				Ppp1r3a
10734190	1.36e-06	3.47e-08	8.44451	8.91539	0.726692	Dhrs7b	dehydrogenase/reductase 7B				Cd2bp2
10845407	0.0286	0.00777	2.9433	-3.3542	0.726621	Cytip	cytohesin 1 interacting protein
10778711	9.4e-05	5.84e-06	6.00839	3.75345	0.72643	Commd1	copper metabolism domain containing 1				Ganab
10913714	3.28e-05	1.61e-06	6.58676	5.04879	0.726413	Ccdc12	coiled-coil domain containing 12				Ehhadh
10786495	0.00423	0.000633	4.01214	-0.920235	0.726392	Sfmbt1	Scm-like with four mbt domains 1				Rps13
10727846	1.22e-06	3.03e-08	8.51478	9.05244	0.72631	Drap1	Dr1 associated protein 1				Ccpg1
10911158	9.57e-06	3.56e-07	7.29183	6.57117	0.725998						Crygn
10838197	0.000677	6.32e-05	4.97934	1.36579	0.725736	Cstf3	cleavage stimulation factor subunit 3				Mab21l3
10940324	0.00163	0.000192	4.51122	0.258879	0.725626	Plxna3	plexin A3				Olr419
10762590	1e-05	3.79e-07	7.26206	6.50822	0.725572						Cst3
10905827	4.52e-05	2.37e-06	6.41147	4.66041	0.725557	Ttll12	tubulin tyrosine ligase like 12				Eri1
10915745	0.00126	0.000139	4.64724	0.580975	0.725406						Nono
10856050	3.02e-07	5.46e-09	9.42932	10.7754	0.724853	Gng12	G protein subunit gamma 12				Bhlha15
10862455	0.000214	1.6e-05	5.56724	2.74079	0.724661						Hsp90ab1
10763737	2.7e-05	1.28e-06	6.69109	5.27813	0.724508						Dynll1
10857124	3.02e-05	1.46e-06	6.6324	5.14929	0.724504	Ruvbl1	RuvB-like AAA ATPase 1				Eddm3b
10770030	4.14e-06	1.31e-07	7.77558	7.57713	0.724346						Cldn15
10745025	6.46e-05	3.73e-06	6.20802	4.20497	0.72402	Glod4	glyoxalase domain containing 4				Fgf5
10871582	2.05e-06	5.59e-08	8.20141	8.43614	0.723982						Cdk9
10729852	1.22e-05	4.85e-07	7.14445	6.25837	0.723607						Cybb
10707237	0.00911	0.0017	3.59758	-1.88674	0.723556	Prmt3	protein arginine methyltransferase 3				Tspyl1
10813870	0.000147	1.01e-05	5.76869	3.2056	0.723255						Grin3b
10858573	0.00391	0.00057	4.05605	-0.816926	0.723105	Clec4a	C-type lectin domain family 4, member A				Ring1
10816418	0.00351	0.000498	4.11275	-0.683362	0.722733	Gpatch4	G patch domain containing 4				Ramp1
10704578	0.00599	0.000983	3.82734	-1.35332	0.72272	Ccdc8	coiled-coil domain containing 8				Smim1
10936048	0.000841	8.28e-05	4.86556	1.09732	0.722564	G6pd	glucose-6-phosphate dehydrogenase				Mical3
10901811	0.000353	2.93e-05	5.30776	2.13689	0.722459						Kdm6b
10714743	9.02e-07	2.09e-08	8.7076	9.42501	0.722227						Cbx5
10746654	0.000102	6.4e-06	5.96814	3.66187	0.722173	Kpnb1	karyopherin subunit beta 1				Gchfr
10788566	5.63e-09	2.86e-11	12.6355	16.0064	0.722086						Adra1d
10836988	0.0159	0.00351	3.28889	-2.59071	0.72189
10812148	3.06e-06	9.05e-08	7.95924	7.95067	0.72188						Chga
10777744	0.00031	2.5e-05	5.37532	2.29466	0.721683						Jak2
10894878	2.49e-05	1.16e-06	6.73727	5.3792	0.721452	Lta4h	leukotriene A4 hydrolase				Drosha
10715452	0.00136	0.000153	4.60767	0.487293	0.721081	Avpi1	arginine vasopressin-induced 1				Nudt15
10934532	4.69e-05	2.49e-06	6.38924	4.61089	0.720957						Etv3l
10934113	7.22e-05	4.27e-06	6.14791	4.06948	0.720812						Fn1
10833586	1.76e-08	1.33e-10	11.629	14.489	0.72059	Rpl13a	ribosomal protein L13A				Alg13
10791262	9.84e-06	3.7e-07	7.27347	6.53235	0.720543						Csk
10890921	9.84e-06	3.7e-07	7.27347	6.53235	0.720543	Ccdc94	coiled-coil domain containing 94				Csmd1
10931530	9.84e-06	3.7e-07	7.27347	6.53235	0.720543	Ccdc94	coiled-coil domain containing 94				Csn1s1
10910668	0.000376	3.15e-05	5.27643	2.06363	0.720258	Anp32a	acidic nuclear phosphoprotein 32 family member A				Klhdc3
10890936	1.3e-06	3.3e-08	8.47103	8.96719	0.720238	Erh	enhancer of rudimentary homolog (Drosophila)				Cct8
10829591	0.000226	1.71e-05	5.53962	2.67678	0.720199	Prmt2	protein arginine methyltransferase 2				Htr5b
10753185	0.000381	3.22e-05	5.26725	2.04216	0.720037	Cryzl1	crystallin zeta like 1				Klk10
10890243	1.94e-06	5.27e-08	8.23152	8.49595	0.719705	Rpl36al	ribosomal protein L36a-like				Cdk4
10725043	1.21e-05	4.77e-07	7.15308	6.27677	0.719429						Cxxc5
10798694	7.95e-09	4.65e-11	12.311	15.5286	0.719133						Agtr2
10722429	0.0153	0.00335	3.30889	-2.54565	0.718838
10883219	1.14e-06	2.79e-08	8.55726	9.13494	0.718753	Ost4	oligosaccharyltransferase complex subunit 4, non-catalytic				Ccna2
10807033	0.000213	1.6e-05	5.5689	2.74463	0.718749	Tmem184c	transmembrane protein 184C				Hsp90aa1
10762007	2.89e-09	1.11e-11	13.2927	16.9423	0.718552						Adamtsl5
10789725	0.00289	0.000393	4.21211	-0.448885	0.718519	Spin1	spindlin 1				Prp15
10918657	0.00304	0.000419	4.18489	-0.513168	0.717449	Pigb	phosphatidylinositol glycan anchor biosynthesis, class B				Ptges3
10784219	3.33e-06	1e-07	7.90916	7.84928	0.717307						Chp2
10839400	2.15e-07	3.45e-09	9.68322	11.2343	0.717123	Rpl32	ribosomal protein L32				Atrn
10900803	2.98e-07	5.36e-09	9.4389	10.7929	0.717073	Bsg	basigin				Bet1
10860546	3.38e-06	1.02e-07	7.89982	7.83032	0.716937	Ube2n	ubiquitin-conjugating enzyme E2N				Chrm1
10912757	1.6e-05	6.71e-07	6.99191	5.93157	0.716699	Pik3r4	phosphoinositide-3-kinase, regulatory subunit 4				Ddt
10798218	7.45e-07	1.67e-08	8.82759	9.65432	0.716211	Rpl37	ribosomal protein L37				Card19
10754694	3.57e-08	3.04e-10	11.1094	13.6631	0.715986	Rpl35a	ribosomal protein L35a				Angpt2
10920841	5.71e-06	1.93e-07	7.58618	7.18708	0.71552	Oxsr1	oxidative-stress responsive 1				Cntnap1
10893361	0.000759	7.27e-05	4.92053	1.2271	0.715183	Npm1	nucleophosmin 1				Mast2
10782162	8.67e-09	5.13e-11	12.2454	15.4307	0.714797						Ahcyl1
10831747	0.00364	0.000523	4.09215	-0.731913	0.714763	Wdr46	WD repeat domain 46				Rbl2
10795297	7.19e-08	7.73e-10	10.5453	12.7317	0.714611						Arf3
10896964	0.0098	0.00187	3.55595	-1.98263	0.714165						Usp19
10879402	0.000443	3.85e-05	5.19032	1.86193	0.714022	Ctps1	CTP synthase 1				LOC500584
10888602	0.018	0.00418	3.21307	-2.76077	0.713885
10905558	1.28e-05	5.14e-07	7.11769	6.20127	0.713337						Cyp26b1
10728723	6.26e-05	3.59e-06	6.22532	4.2439	0.712957	Tmem216	transmembrane protein 216				Ferd3l
10766756	9.83e-06	3.68e-07	7.27589	6.53748	0.712456						Csf1r
10783533	7e-06	2.47e-07	7.46634	6.93773	0.712445						Coq9
10817977	2.61e-05	1.23e-06	6.70959	5.31865	0.712396	Bcas2	breast carcinoma amplified sequence 2				Dusp19
10811651	5.28e-08	5.11e-10	10.7927	13.1447	0.712254	Aprt	adenine phosphoribosyl transferase				Ap3d1
10722427	0.0394	0.012	2.74994	-3.76637	0.711975
10712315	1.91e-05	8.42e-07	6.88619	5.70327	0.711929						Dip2c
10812229	0.00214	0.00027	4.36892	-0.07806	0.711925						Phex
10814767	6.73e-05	3.91e-06	6.18631	4.1561	0.711191	Actl6a	actin-like 6A				Fhl5
10809080	3.33e-05	1.65e-06	6.57683	5.02689	0.711155						Eif2ak3
10798465	1.61e-05	6.81e-07	6.98543	5.91761	0.71097						Ddx46
10765042	0.00116	0.000124	4.69445	0.692728	0.710846						Ndufb10
10812899	4.31e-08	3.86e-10	10.9624	13.424	0.710793	Rpl23a	ribosomal protein L23a				Ankrd42
10725823	3.13e-06	9.28e-08	7.94693	7.92577	0.710758	Ppp4c	protein phosphatase 4, catalytic subunit				Chml
10744161	0.00196	0.000241	4.4156	0.03245	0.710037	Tnfsf13	tumor necrosis factor superfamily member 13				Pctp
10834310	5.32e-07	1.11e-08	9.04458	10.0641	0.709932	Edf1	endothelial differentiation-related factor 1				Cabp5
10882730	1.99e-07	3.14e-09	9.73578	11.3282	0.709897	Eif3h	eukaryotic translation initiation factor 3, subunit H				Atp6v1f
10762275	0.000766	7.35e-05	4.91556	1.21537	0.709744						Mbnl2
10797572	0.00289	0.000394	4.21061	-0.452429	0.709636	Spin1	spindlin 1				Prpf4b
10899959	6.27e-08	6.49e-10	10.6501	12.9076	0.709544	Bloc1s1	biogenesis of lysosomal organelles complex-1, subunit 1				Appbp2
10803511	0.000134	9e-06	5.81799	3.31877	0.709402						Gpn3
10780237	0.00132	0.000148	4.62212	0.521512	0.709014						Nt5c1a
10795105	1.24e-06	3.11e-08	8.50097	9.02556	0.708935	Rpl37	ribosomal protein L37				Cct2
10717488	3.05e-05	1.48e-06	6.62517	5.13338	0.708853	Slc12a7	solute carrier family 12 member 7				Eef1akmt1
10920770	0.00152	0.000176	4.5474	0.34457	0.708779						Olr156
10763687	0.0228	0.00573	3.07691	-3.06271	0.708515	Ubxn4	UBX domain protein 4
10932893	9.87e-07	2.35e-08	8.6459	9.30634	0.708477						Ccdc50
10850866	2.13e-05	9.62e-07	6.82423	5.56879	0.707911						Dnajc10
10751237	0.000168	1.19e-05	5.69559	3.03739	0.707831						Havcr2
10798461	1.44e-07	2.09e-09	9.96727	11.7379	0.70782						Atic
10782984	3.13e-07	5.74e-09	9.40105	10.7238	0.707692						Blmh
10819360	0.000118	7.69e-06	5.88741	3.47769	0.707294	Trmt10a	tRNA methyltransferase 10A				Glycam1
10931010	0.000161	1.13e-05	5.71993	3.09346	0.706967						Gulp1
10924930	1.16e-05	4.53e-07	7.17673	6.32712	0.706718	Dis3l2	DIS3-like 3'-5' exoribonuclease 2				Cxcl11
10812110	0.000267	2.09e-05	5.4518	2.4728	0.706663	Gemin7	gem (nuclear organelle) associated protein 7				Ilf3
10866052	0.0212	0.00518	3.12047	-2.96662	0.706625	Klrc3	killer cell lectin-like receptor subfamily C, member 3
10879319	5.63e-09	2.82e-11	12.6451	16.0204	0.706505						Adra1a
10849294	6.58e-05	3.81e-06	6.19791	4.18222	0.706423	Slc30a4	solute carrier family 30 member 4				Fgr
10881461	1.23e-05	4.89e-07	7.14125	6.25155	0.706312						Cycs
10816487	2.86e-05	1.37e-06	6.66238	5.21515	0.706187	Cct3	chaperonin containing TCP1 subunit 3				E2f5
10768569	2.39e-08	1.91e-10	11.3983	14.1261	0.70542	Rpl23a	ribosomal protein L23a				Amelx
10788583	0.0454	0.0145	2.66452	-3.94434	0.705173	Ubxn8	UBX domain protein 8
10776320	1.72e-05	7.37e-07	6.94849	5.83797	0.704901	Rest	RE1-silencing transcription factor				Defb15
10739998	0.00629	0.00104	3.80239	-1.41155	0.704678						Sorbs2
10795280	4.53e-07	8.99e-09	9.1572	10.2743	0.70424						Bsn
10831762	0.0484	0.0159	2.62422	-4.02736	0.70416	Tapbp	TAP binding protein (tapasin)
10791702	0.000174	1.24e-05	5.67665	2.9937	0.704131						Herc4
10843693	4.63e-05	2.44e-06	6.39854	4.63161	0.703541	Dnlz	DNL-type zinc finger				Esd
10791966	6.26e-05	3.59e-06	6.22448	4.242	0.703433	Tusc3	tumor suppressor candidate 3				Fermt3
10827701	0.000391	3.32e-05	5.2542	2.0116	0.702912	Ppp1r11	protein phosphatase 1, regulatory (inhibitor) subunit 11				Kmt5c
10899055	0.0317	0.00894	2.88176	-3.4867	0.702887	Tuba1c	tubulin, alpha 1C
10785216	0.00017	1.21e-05	5.68801	3.01991	0.702726	Rb1	RB transcriptional corepressor 1				Hdc
10904161	0.0465	0.015	2.64827	-3.97789	0.702028	Sla	src-like adaptor
10877418	1.75e-05	7.52e-07	6.93892	5.81732	0.701938	Wdr31	WD repeat domain 31				Dennd6b
10871771	0.00846	0.00153	3.64128	-1.7858	0.701699						Tmem55a
10935033	1.11e-07	1.39e-09	10.2005	12.1437	0.701578						Arpin
10865372	0.000104	6.56e-06	5.95719	3.63694	0.701442						Gemin6
10735974	8.07e-06	2.93e-07	7.38516	6.76772	0.701387	Pitpna	phosphatidylinositol transfer protein, alpha				Cpne7
10801584	3.24e-06	9.69e-08	7.92521	7.88181	0.701265	Commd10	COMM domain containing 10				Chn1
10776809	1.7e-05	7.26e-07	6.95551	5.85313	0.700896	Rplp2	ribosomal protein, large P2				Def8
10923855	1.58e-06	4.17e-08	8.35065	8.73132	0.700844	LOC100360781///Rpl37	ribosomal protein L37-like///ribosomal protein L37				Cdc25b
10782908	5.63e-05	3.13e-06	6.28704	4.38244	0.700671	Gmfb	glia maturation factor, beta				Fam229b
10920994	3.97e-06	1.25e-07	7.80016	7.62739	0.700512						Clca2
10785620	0.000617	5.67e-05	5.02578	1.47519	0.700496	Commd6	COMM domain containing 6				Lrrc40
10823119	0.000183	1.32e-05	5.65138	2.9354	0.700437						Hif3a
10911589	0.00028	2.22e-05	5.4271	2.41531	0.700214	Arpp19	cAMP-regulated phosphoprotein 19				Ints12
10795189	0.00122	0.000133	4.66487	0.622717	0.700183	Hist1h2bh	histone cluster 1, H2bh				Nkx2-6
10890787	8.06e-06	2.92e-07	7.38605	6.76958	0.70001						Cplx2
10858165	0.00735	0.00127	3.71867	-1.60643	0.699947	Cxcl12	C-X-C motif chemokine ligand 12				Tab1
10737871	5.63e-09	2.88e-11	12.6318	16.001	0.6995						Adra2b
10885205	1.07e-07	1.33e-09	10.2277	12.1907	0.699429	Rpl35a	ribosomal protein L35a				Arpc3
10826130	3.84e-05	1.98e-06	6.49425	4.8443	0.699349	Prpf38b	pre-mRNA processing factor 38B				Entpd4
10868682	0.0214	0.00526	3.1137	-2.98158	0.699211	Polr1e	RNA polymerase I subunit E
10874641	3.51e-05	1.76e-06	6.5467	4.96037	0.698608	Gnb1	G protein subunit beta 1				Eif5
10760018	1.07e-07	1.32e-09	10.2311	12.1965	0.698396	Rpl35a	ribosomal protein L35a				Arpc2
10935125	0.00447	0.000681	3.9814	-0.992472	0.698211	Mum1l1	MUM1 like 1				S1pr1
10752744	0.00832	0.00149	3.65194	-1.76115	0.697859	Samsn1	SAM domain, SH3 domain and nuclear localization signals, 1				Tmem143
10837226	0.00364	0.000523	4.09205	-0.732146	0.69767	Dusp19	dual specificity phosphatase 19				Rbm4
10895797	2.35e-06	6.62e-08	8.11564	8.26511	0.69738	Cdk4	cyclin-dependent kinase 4				Cep104
10730946	8.87e-05	5.45e-06	6.03919	3.82339	0.697095	Zdhhc6	zinc finger, DHHC-type containing 6				Gabra5
10891264	0.00143	0.000163	4.58066	0.423341	0.69703	Acyp1	acylphosphatase 1				Ogdh
10866417	0.00103	0.000107	4.75731	0.841466	0.696708	Hebp1	heme binding protein 1				Mybpc2
10784355	0.00379	0.000549	4.07179	-0.77988	0.696586						Rftn1
10915018	0.0173	0.00396	3.2362	-2.70902	0.696325	Panx1	Pannexin 1
10798505	0.00357	0.00051	4.10234	-0.707909	0.695948						Rasgrf1
10860217	1.17e-05	4.57e-07	7.17295	6.31909	0.69576	Armc10	armadillo repeat containing 10				Cxcl16
10736795	0.0379	0.0114	2.77388	-3.71602	0.695476	Slfn2	schlafen 2
10872000	0.0341	0.00988	2.83725	-3.58178	0.695261	Lsm10	LSM10, U7 small nuclear RNA associated
10857296	0.00112	0.000119	4.713	0.736641	0.695183	Tmem43	transmembrane protein 43				Ncapd3
10891297	7.35e-06	2.62e-07	7.43946	6.88155	0.694958						Cox17
10907815	0.00871	0.00159	3.62405	-1.82563	0.694883	Casp1	caspase 1				Tp53inp1
10787841	9.87e-06	3.72e-07	7.27102	6.52718	0.694802	Msmo1	methylsterol monooxygenase 1				Csn1s2a
10847668	7.23e-05	4.28e-06	6.14671	4.06678	0.694422	Ttc17	tetratricopeptide repeat domain 17				Fn3k
10723650	8.95e-07	2.07e-08	8.71222	9.43386	0.694104						Cbx3
10914199	0.000143	9.71e-06	5.78498	3.24303	0.693926						Gprc5d
10933755	0.0119	0.00241	3.4491	-2.22747	0.693058	Tbl1x	transducin (beta)-like 1 X-linked
10854056	2.68e-05	1.27e-06	6.69657	5.29014	0.692848	Snd1	staphylococcal nuclease and tudor domain containing 1				Dvl3
10747836	0.000432	3.73e-05	5.20355	1.89295	0.692359	Slc25a39	solute carrier family 25, member 39				LOC498152
10826451	0.014	0.003	3.3562	-2.43871	0.692308	Slc44a3	solute carrier family 44, member 3
10930733	0.00878	0.00161	3.61978	-1.83551	0.692134	Mcu	mitochondrial calcium uniporter				Tpm3
10876827	2.64e-05	1.25e-06	6.70343	5.30517	0.691543	Chp1	calcineurin-like EF-hand protein 1				Dusp8
10895585	0.00859	0.00156	3.63231	-1.80654	0.691309	Lyc2	lysozyme C type 2				Tnfsf13
10880404	0.00468	0.000719	3.95853	-1.04617	0.691246	Ptafr	platelet-activating factor receptor				Sdc3
10708188	3e-05	1.45e-06	6.63666	5.15865	0.690937	Vps33b	VPS33B, late endosome and lysosome associated				Ech1
10911944	4.25e-06	1.35e-07	7.76151	7.54832	0.690752						Cldn18
10863218	0.000836	8.22e-05	4.86859	1.10447	0.690656	Vamp8	vesicle-associated membrane protein 8				Mgrn1
10898298	0.000347	2.87e-05	5.3161	2.15638	0.690345	Fam118a	family with sequence similarity 118, member A				Kctd6
10731732	0.000343	2.82e-05	5.32275	2.17192	0.690334	Rplp0	ribosomal protein lateral stalk subunit P0				Kcnq3
10736852	8.52e-07	1.95e-08	8.74503	9.49675	0.690309	Taf15	TATA-box binding protein associated factor 15				Cbfb
10788437	5.84e-05	3.29e-06	6.26409	4.33098	0.690261	Gnb1	G protein subunit beta 1				Fbp2
10844776	0.000256	1.98e-05	5.4751	2.52698	0.690066	Pdcl	phosducin-like				Igfbpl1
10807131	0.0121	0.00245	3.44137	-2.24512	0.689492	Cbfb	core-binding factor, beta subunit
10847260	0.0167	0.00377	3.2571	-2.66218	0.689387	Ptprj	protein tyrosine phosphatase, receptor type, J
10844167	0.000431	3.73e-05	5.2042	1.89445	0.689321	Sh3glb2	SH3 domain-containing GRB2-like endophilin B2				LOC365778
10737908	0.0072	0.00124	3.73032	-1.57935	0.689292	Lasp1	LIM and SH3 protein 1				Suco
10866134	0.0476	0.0155	2.63466	-4.00592	0.689219
10750211	0.0105	0.00204	3.51951	-2.06635	0.689082	Ifngr2	interferon gamma receptor 2				Wdr83
10769180	1.33e-05	5.35e-07	7.0989	6.1611	0.688761	Zbtb37	zinc finger and BTB domain containing 37				Cyp2g1
10792049	8.12e-06	2.96e-07	7.37997	6.75682	0.688527						Cpsf4
10889421	0.0185	0.00433	3.19771	-2.79505	0.688487
10836067	4.64e-07	9.29e-09	9.13933	10.2411	0.688456	Rpl37	ribosomal protein L37				Btbd1
10819994	4.02e-07	7.75e-09	9.23732	10.4229	0.68829						Bpifa5
10724111	0.0366	0.0109	2.79471	-3.67205	0.687924	Folr2	folate receptor beta
10882543	2.62e-05	1.24e-06	6.70788	5.31492	0.687774	Eml4	echinoderm microtubule associated protein like 4				Dusp26
10803531	3.92e-07	7.5e-09	9.25527	10.456	0.687081	Tpgs2	tubulin polyglutamylase complex subunit 2				Bpgm
10828884	0.0444	0.0141	2.67727	-3.91795	0.68677	Pim1	Pim-1 proto-oncogene, serine/threonine kinase
10858038	0.0104	0.00203	3.5224	-2.05972	0.686419	Ift122	intraflagellar transport 122				Wdr5b
10833598	3.57e-05	1.8e-06	6.53684	4.93858	0.686113	Fam229b	family with sequence similarity 229, member B				Elmo2
10895844	3.03e-06	8.95e-08	7.96502	7.96235	0.686014	Dctn2	dynactin subunit 2				Chdh
10797509	0.0171	0.00389	3.24418	-2.69113	0.685905	Syk	spleen associated tyrosine kinase
10865531	0.0012	0.00013	4.67544	0.647731	0.685855	Usp5	ubiquitin specific peptidase 5				Nfil3
10817046	2.02e-05	9.01e-07	6.85464	5.63485	0.685679	S100a16	S100 calcium binding protein A16				Dmkn
10836794	6.42e-07	1.39e-08	8.92269	9.83469	0.685601	Dync1i2	dynein cytoplasmic 1 intermediate chain 2				Cand2
10844235	1.35e-05	5.46e-07	7.08921	6.14038	0.685402						Cyp4f6
10859965	2.01e-05	8.96e-07	6.85761	5.6413	0.685361	Chp1	calcineurin-like EF-hand protein 1				Dmap1
10736816	2.63e-05	1.25e-06	6.70486	5.3083	0.685304	Ap2b1	adaptor-related protein complex 2, beta 1 subunit				Dusp7
10781775	2.31e-05	1.06e-06	6.78092	5.4745	0.685248	Rplp2	ribosomal protein, large P2				Dock2
10727462	1.22e-07	1.63e-09	10.1096	11.9863	0.68474	Rpl35a	ribosomal protein L35a				Asb7
10873916	1.22e-07	1.63e-09	10.1096	11.9863	0.68474	Rpl35a	ribosomal protein L35a				Asb8
10904688	0.000131	8.71e-06	5.83262	3.3523	0.684623	Tsta3	tissue specific transplantation antigen P35B				Gpatch11
10734318	0.0154	0.00337	3.30517	-2.55403	0.684608	Tmsb4x	thymosin beta 4, X-linked
10827696	0.000113	7.29e-06	5.91087	3.53128	0.684488	Znrd1	zinc ribbon domain containing 1				Glcci1
10702859	7.24e-05	4.29e-06	6.14572	4.06455	0.684066	Gtf2h5	general transcription factor IIH subunit 5				Fnbp1
10791318	1.55e-07	2.3e-09	9.91194	11.6406	0.684003	Tmem192	transmembrane protein 192				Atp1a4
10791652	0.000918	9.27e-05	4.81769	0.98421	0.683972	Casp3	caspase 3				Mrpl23
10721191	3.33e-06	9.97e-08	7.91087	7.85275	0.683552	Pop4	POP4 homolog, ribonuclease P/MRP subunit				Chp1
10899531	1.53e-05	6.36e-07	7.01733	5.98625	0.683378	Pfdn5	prefoldin subunit 5				Dcakd
10871785	4.13e-07	8.02e-09	9.21854	10.3881	0.683351						Bpnt1
10815099	0.0248	0.0064	3.0284	-3.16913	0.683286	Hspa4l	heat shock protein 4-like
10775769	0.00144	0.000164	4.57702	0.414728	0.683103	Sept11	septin 11				Olah
10745285	0.00136	0.000153	4.60556	0.48231	0.68251	Fam58b	family with sequence similarity 58, member B				Nudt18
10828162	0.049	0.0161	2.61642	-4.04336	0.68244	Cfb///C2	complement factor B///complement component 2
10920797	0.00226	0.00029	4.33903	-0.14878	0.682124	Cmc1	C-x(9)-C motif containing 1				Pkig
10839174	8.03e-07	1.82e-08	8.77982	9.56326	0.681983						Casp6
10760189	0.000875	8.67e-05	4.84609	1.05133	0.681958	Bud31	BUD31 homolog				Mlc1
10796835	0.000538	4.83e-05	5.09365	1.63491	0.681364	Mrpl36	mitochondrial ribosomal protein L36				Limd2
10722987	5.92e-06	2.02e-07	7.56524	7.14365	0.680973						Cog7
10862842	0.018	0.00416	3.21532	-2.75574	0.680912	Hpgds	hematopoietic prostaglandin D synthase
10880575	4.06e-06	1.28e-07	7.78874	7.60405	0.680837	Tmem50a	transmembrane protein 50A				Clcc1
10780919	0.0256	0.00668	3.00991	-3.20953	0.680514	Arl11	ADP-ribosylation factor like GTPase 11
10713077	2.48e-05	1.16e-06	6.73952	5.38411	0.680357						Drd3
10835530	3.22e-05	1.58e-06	6.59602	5.0692	0.680179	Pomt1	protein-O-mannosyltransferase 1				Egfem1
10825213	2.09e-05	9.46e-07	6.83207	5.58582	0.680056						Dnajb9
10917795	0.000546	4.91e-05	5.08664	1.61841	0.679892	Csk	c-src tyrosine kinase				Lipg
10731416	8.11e-06	2.95e-07	7.3819	6.76089	0.679674						Cpsf3
10903206	0.0115	0.00232	3.46587	-2.18918	0.679321						Zkscan3
10791507	8.28e-05	5.02e-06	6.07549	3.9057	0.679278						Fut2
10866252	0.0256	0.00666	3.01124	-3.20663	0.67918	Klra1	killer cell lectin-like receptor, subfamily A, member 1
10797473	1.79e-07	2.74e-09	9.81345	11.4664	0.678229	Rpl35a	ribosomal protein L35a				Atp5g1
10772718	5.11e-08	4.9e-10	10.8189	13.1881	0.678165	Rpl9	ribosomal protein L9				Ap2m1
10864908	2.27e-06	6.32e-08	8.13901	8.31181	0.677965						Celf1
10808633	1.4e-06	3.6e-08	8.42634	8.87985	0.677918	Spata33	spermatogenesis associated 33				Cd4
10861976	0.00391	0.000571	4.0551	-0.819172	0.677793	Zc3hav1	zinc finger CCCH-type containing, antiviral 1				Ripk4
10828154	0.0171	0.00389	3.24364	-2.69235	0.677313	LOC108348108///Hspa1b///Hspa1l///Hspa1a	heat shock 70 kDa protein 1A///heat shock 70kD protein 1B (mapped)///heat shock protein 1-like///heat shock 70kD protein 1A
10857826	0.000306	2.46e-05	5.38152	2.3091	0.677113	Creld1	cysteine-rich with EGF-like domains 1				Itm2b
10937822	0.000432	3.74e-05	5.20316	1.89203	0.676369						LOC498154
10842074	0.009	0.00167	3.60463	-1.87047	0.676262	Stk4	serine/threonine kinase 4				Trps1
10761287	0.00228	0.000294	4.333	-0.163062	0.675978	Gatsl2	GATS protein-like 2				Plag1
10758711	0.00433	0.000651	4.00021	-0.948276	0.675927	Trafd1	TRAF type zinc finger domain containing 1				Rps6
10740558	9.87e-07	2.35e-08	8.64766	9.30972	0.675585						Ccdc40
10897590	1.17e-06	2.89e-08	8.53957	9.10061	0.675451	Eif3l	eukaryotic translation initiation factor 3, subunit L				Ccnf
10872312	0.00115	0.000123	4.69841	0.702105	0.675388						Ndufa3
10850442	0.000363	3.02e-05	5.29428	2.10537	0.675276	Ebna1bp2	EBNA1 binding protein 2				Kifc1
10774037	0.00154	0.000179	4.54092	0.329235	0.674694	Ykt6	YKT6 v-SNARE homolog (S. cerevisiae)				Olr1768
10841642	0.000208	1.55e-05	5.58265	2.77648	0.67431	Ctnnbl1	catenin, beta like 1				Hp
10918209	0.00146	0.000168	4.56793	0.393199	0.674205	Map2k1	mitogen activated protein kinase kinase 1				Olr1145
10755604	0.000207	1.53e-05	5.58646	2.78531	0.673699	Trmt2a	tRNA methyltransferase 2 homolog A				Hoxb4
10920541	0.000397	3.38e-05	5.24612	1.99268	0.673604	Arpp19	cAMP-regulated phosphoprotein 19				Krt39
10752334	0.00128	0.000141	4.64066	0.565412	0.673338	Ranbp1	RAN binding protein 1				Noxa1
10734873	0.0337	0.00969	2.84569	-3.56382	0.673289
10796677	3.74e-06	1.16e-07	7.83546	7.69943	0.673171	Rpl37	ribosomal protein L37				Cinp
10838831	1.6e-05	6.75e-07	6.98942	5.92622	0.672908	Chp1	calcineurin-like EF-hand protein 1				Ddx39a
10790023	0.00914	0.00171	3.59488	-1.89296	0.672873						Ttc5
10881671	0.00186	0.000226	4.4428	0.096856	0.672328						Pacsin2
10769954	0.00714	0.00123	3.73454	-1.56954	0.671845	Pea15	phosphoprotein enriched in astrocytes 15				Stx4
10806012	5.21e-05	2.84e-06	6.33001	4.47864	0.671759						Fam120b
10715697	7.24e-06	2.57e-07	7.4486	6.90067	0.671626	Dpcd	deleted in primary ciliary dyskinesia				Coro2a
10929122	0.00397	0.000584	4.04615	-0.840227	0.671619	Tuba4a	tubulin, alpha 4A				Rnf41
10876291	0.0128	0.00266	3.40626	-2.32509	0.671486	Tmsb4x	thymosin beta 4, X-linked
10918385	1.59e-05	6.67e-07	6.99503	5.93829	0.671412	Lactb	lactamase, beta				Ddost
10777829	3.44e-06	1.04e-07	7.8884	7.80715	0.671145	Ywhah	tyrosine 3-monooxygenase/tryptophan 5-monooxygenase activation protein, eta				Chrna2
10785812	0.000687	6.44e-05	4.97169	1.34775	0.671124	Tgds	TDP-glucose 4,6-dehydratase				Mageb3
10911445	1.3e-07	1.77e-09	10.0632	11.9056	0.671109	Nedd4	neural precursor cell expressed, developmentally down-regulated 4, E3 ubiquitin protein ligase				Asic3
10818633	0.00071	6.72e-05	4.95382	1.30563	0.670723						Map4
10744141	0.000952	9.71e-05	4.79818	0.938101	0.67052						Mrps9
10803953	0.000462	4.04e-05	5.16994	1.8141	0.670306	Sra1	steroid receptor RNA activator 1				LOC688765
10788720	0.0237	0.00604	3.05351	-3.11413	0.670046	Rab11fip1	RAB11 family interacting protein 1
10827043	0.000217	1.63e-05	5.56032	2.72476	0.669489	Rap1gds1	Rap1 GTPase-GDP dissociation stimulator 1				Hspa8
10743110	4.44e-07	8.74e-09	9.17224	10.3023	0.669469	Guk1	guanylate kinase 1				Brsk1
10790698	0.000189	1.37e-05	5.63338	2.89382	0.669369	Rab8a	RAB8A, member RAS oncogene family				Hist1h2af
10820511	5.63e-05	3.13e-06	6.28589	4.37987	0.669297	Scamp1	secretory carrier membrane protein 1				Fam46b
10738307	5.37e-05	2.95e-06	6.31368	4.4421	0.669281						Fam151b
10929063	0.00475	0.000733	3.95041	-1.06523	0.669201	Abcb6	ATP-binding cassette, subfamily B (MDR/TAP), member 6				Sec14l1
10871695	0.000368	3.07e-05	5.28673	2.08773	0.669098	Ppt1	palmitoyl-protein thioesterase 1				Klf10
10773999	0.000284	2.25e-05	5.42043	2.39977	0.668961	Dbnl	drebrin-like				Iqub
10806640	0.00197	0.000242	4.4141	0.028909	0.668858	Calr	calreticulin				Pcyox1l
10816558	5.73e-07	1.21e-08	8.99654	9.97394	0.66881	Ssr2	signal sequence receptor, beta				Cacnb1
10910754	1.16e-07	1.49e-09	10.1607	12.075	0.668176	Rpl4	ribosomal protein L4				Arsk
10931196	0.0103	0.00199	3.53013	-2.04197	0.667999	Vav1	vav guanine nucleotide exchange factor 1				Vwa7
10889339	0.00158	0.000185	4.5268	0.295774	0.667915	Adam17	ADAM metallopeptidase domain 17				Olr242
10864968	0.000592	5.4e-05	5.0467	1.52446	0.667908						Lrfn3
10890572	9.09e-08	1.03e-09	10.3741	12.4416	0.667678	Rpl23a	ribosomal protein L23a				Arhgef2
10914314	4.63e-05	2.44e-06	6.39809	4.63061	0.667506						Espn
10801135	0.0323	0.00919	2.86914	-3.51373	0.666934
10830025	0.0251	0.0065	3.02194	-3.18325	0.666785	Prf1	perforin 1
10808774	1.56e-05	6.54e-07	7.0039	5.95737	0.66665	Galnt2	polypeptide N-acetylgalactosaminyltransferase 2				Dcun1d2
10908098	0.00147	0.000169	4.56604	0.388711	0.666636						Olr1201
10732534	1.25e-05	4.96e-07	7.1343	6.23673	0.666438	Tmem8a	transmembrane protein 8A				Cyfip1
10783964	0.0459	0.0147	2.6575	-3.95886	0.666436	Ripk3	receptor-interacting serine-threonine kinase 3
10814480	0.00568	0.000917	3.85661	-1.28494	0.666283	Spin1	spindlin 1				Slc35c2
10893666	0.00357	0.00051	4.10249	-0.707553	0.66627						Rasal2
10703375	5.14e-07	1.06e-08	9.06723	10.1065	0.665954	Rpl35a	ribosomal protein L35a				C3ar1
10762304	0.00081	7.9e-05	4.88529	1.1439	0.665826	Slc8b1	solute carrier family 8 member B1				Mesp2
10939805	0.000132	8.82e-06	5.82704	3.33952	0.665751						Gpcpd1
10864769	5.7e-07	1.2e-08	9.00087	9.98208	0.665537						Cacna2d1
10737587	7.24e-05	4.29e-06	6.14567	4.06444	0.665281	Ppp1r9b	protein phosphatase 1, regulatory subunit 9B				Fndc1
10737056	1.72e-06	4.58e-08	8.30241	8.63624	0.665278						Cdh23
10938422	1.45e-06	3.77e-08	8.40221	8.83258	0.66519						Cd68
10813336	0.000124	8.15e-06	5.86197	3.4195	0.6646	Prkaa1	protein kinase AMP-activated catalytic subunit alpha 1				Gnmt
10757704	0.000278	2.19e-05	5.43224	2.42729	0.664003	Wbscr22	Williams Beuren syndrome chromosome region 22				Inpp5f
10810493	1.76e-05	7.63e-07	6.93222	5.80285	0.663884	Lsm6	LSM6 homolog, U6 small nuclear RNA and mRNA degradation associated				Dgcr6
10754296	0.0188	0.00444	3.18735	-2.81814	0.663753	Hcls1	hematopoietic cell specific Lyn substrate 1
10704642	0.04	0.0123	2.74077	-3.78561	0.663388	Mill1	MHC I like leukocyte 1
10760797	8.66e-05	5.3e-06	6.05122	3.8507	0.663341	Vamp7	vesicle-associated membrane protein 7				G6pc3
10711881	2.22e-05	1.01e-06	6.80051	5.51718	0.663132	Glrx3	glutaredoxin 3				Dnmt1
10863512	0.0201	0.00485	3.14939	-2.90255	0.662923	Mthfd2	methylenetetrahydrofolate dehydrogenase (NADP+ dependent) 2, methenyltetrahydrofolate cyclohydrolase
10938101	0.00262	0.000349	4.26177	-0.331518	0.662855	Prkx	protein kinase, X-linked				Ppp1r14b
10915968	1.94e-06	5.27e-08	8.23104	8.495	0.662784						Cdk5
10895027	4.39e-06	1.4e-07	7.74305	7.51049	0.662744	Ube2n	ubiquitin-conjugating enzyme E2N				Cldnd1
10892316	1.57e-06	4.11e-08	8.35805	8.74587	0.662578	Akt1	AKT serine/threonine kinase 1				Cdc123
10879761	0.000151	1.04e-05	5.75286	3.16923	0.662019	Map7d1	MAP7 domain containing 1				Gsk3a
10799657	0.00216	0.000273	4.3635	-0.09087	0.661983	Nmt2	N-myristoyltransferase 2				Phkg2
10816791	0.00103	0.000107	4.75855	0.8444	0.661952	Shc1	SHC adaptor protein 1				Mx1
10737680	1.21e-05	4.74e-07	7.15578	6.28253	0.66145	Snf8	SNF8, ESCRT-II complex subunit				Cxcr5
10858566	0.0429	0.0135	2.69634	-3.87836	0.661244	Clec4a2	C-type lectin domain family 4, member A2
10858843	0.000124	8.2e-06	5.85911	3.41296	0.661074	Iffo1	intermediate filament family orphan 1				Gnrhr
10754406	1.74e-06	4.67e-08	8.2923	8.61627	0.660847	Wdr5b	WD repeat domain 5B				Cdk10
10903227	2.53e-05	1.19e-06	6.72714	5.35705	0.659948	Rida	reactive intermediate imine deaminase A homolog				Dtwd2
10702025	1.9e-05	8.33e-07	6.89132	5.71439	0.659569	Ahi1	Abelson helper integration site 1				Diablo
10744589	0.000341	2.81e-05	5.3251	2.17741	0.659494						Kcnma1
10873870	1.3e-07	1.76e-09	10.0654	11.9095	0.659394	Rpl9	ribosomal protein L9				Asic2
10778525	0.000827	8.1e-05	4.87462	1.11871	0.659336	Cobl	cordon-bleu WH2 repeat protein				Mfsd6l
10875578	0.0013	0.000144	4.63336	0.54812	0.659198						Nptxr
10875768	1.58e-08	1.12e-10	11.7364	14.656	0.658284						Aldh1a2
10730591	0.000337	2.76e-05	5.33246	2.1946	0.658284	Arl3	ADP ribosylation factor like GTPase 3				Kcnip3
10900399	2.09e-05	9.41e-07	6.83447	5.59105	0.657897	Oaz1	ornithine decarboxylase antizyme 1				Dnaja1
10867099	6.64e-06	2.33e-07	7.49524	6.99805	0.657749	Rpl7	ribosomal protein L7				Cops8
10725819	7.38e-08	8.03e-10	10.523	12.6942	0.657						Arf6
10827989	0.0172	0.00394	3.23874	-2.70334	0.656422	Mt2A	metallothionein 2A
10890535	2.6e-05	1.23e-06	6.71158	5.32302	0.656338	Rpl36al	ribosomal protein L36a-like				Dusp13
10826814	2.82e-05	1.35e-06	6.66862	5.22886	0.656206	Ostc	oligosaccharyltransferase complex non-catalytic subunit				Dzip1-ps1
10763137	5.86e-05	3.31e-06	6.26176	4.32575	0.655978						Fbxl16
10776256	5.05e-07	1.04e-08	9.08023	10.1309	0.655837	Rpl9	ribosomal protein L9				C1s
10933899	2.57e-08	2.07e-10	11.3484	14.0468	0.655767	Rpl5	ribosomal protein L5				Amn1
10931543	0.000267	2.09e-05	5.45166	2.47248	0.654854	Uxs1	UDP-glucuronate decarboxylase 1				Ilk
10712309	2.35e-05	1.08e-06	6.77005	5.45078	0.654783	Rplp2	ribosomal protein, large P2				Dpf2
10719210	4.77e-08	4.39e-10	10.8852	13.2975	0.654473	Rpl9	ribosomal protein L9				Anks6
10834475	4.77e-08	4.39e-10	10.8852	13.2975	0.654473	Rpl9	ribosomal protein L9				Ano4
10743468	0.000388	3.29e-05	5.25775	2.01992	0.65424	Prpsap2	phosphoribosyl pyrophosphate synthetase-associated protein 2				Kmt5a
10837056	5.54e-06	1.87e-07	7.60265	7.2212	0.653979	Rbm45	RNA binding motif protein 45				Cnpy1
10739543	0.00203	0.000254	4.39413	-0.018372	0.653906						Pebp1
10900344	0.000221	1.67e-05	5.54987	2.70055	0.653317	Thop1	thimet oligopeptidase 1				Hspe1
10849018	3.47e-05	1.73e-06	6.55482	4.97831	0.652566	Lcmt2	leucine carboxyl methyltransferase 2				Eif3l
10720520	3.63e-06	1.12e-07	7.855	7.73924	0.652532						Churc1
10712477	0.00902	0.00167	3.6031	-1.874	0.652462	Lsp1	lymphocyte-specific protein 1				Trpv6
10940102	4e-05	2.06e-06	6.47437	4.8002	0.652441	Cetn2	centrin 2				Epc1
10798488	0.00108	0.000113	4.73255	0.782899	0.652229	Hist1h2bk///Hist1h2bd///Hist1h2bl	histone cluster 1, H2bk///histone cluster 1, H2bd///histone cluster 1, H2bl				Myo9b
10907960	8.11e-06	2.94e-07	7.38253	6.76221	0.65221						Cpsf2
10860939	2.89e-05	1.39e-06	6.65515	5.19929	0.652204	Shfm1	split hand/foot malformation (ectrodactyly) type 1				Eaf1
10928423	1.68e-05	7.14e-07	6.96307	5.86943	0.652183	Sumo1	small ubiquitin-like modifier 1				Dear
10743343	2.55e-05	1.2e-06	6.72302	5.34805	0.65203						Dtymk
10872131	0.00267	0.000358	4.25101	-0.356967	0.6518	Zmym6	zinc finger MYM-type containing 6				Ppp4r1
10811196	0.000621	5.71e-05	5.02272	1.46799	0.651784	Cfdp1	craniofacial development protein 1				Lrrc47
10799502	0.000468	4.1e-05	5.16388	1.79987	0.651605	Npm1	nucleophosmin 1				LOC691153
10882377	0.00549	0.00088	3.8741	-1.24403	0.651583						Slc25a39
10878428	7.11e-07	1.57e-08	8.85864	9.71334	0.650606						Capza1
10753784	0.00658	0.00111	3.77833	-1.46765	0.650543	Ift57	intraflagellar transport 57				Spn
10702165	0.0105	0.00205	3.51669	-2.07281	0.650358						Whamm
10938595	2.52e-05	1.18e-06	6.73028	5.36392	0.650277	Pdzd11	PDZ domain containing 11				Dtd1
10937523	5.27e-06	1.76e-07	7.63155	7.28096	0.649853						Cnksr2
10918383	0.00204	0.000255	4.39193	-0.023577	0.649641						Perm1
10808096	4.4e-05	2.3e-06	6.42605	4.69285	0.649627	Gabarapl2	GABA(A) receptor-associated protein like 2				Erc1
10780990	0.000229	1.74e-05	5.53237	2.65998	0.649227	Ctsb	cathepsin B				Iah1
10901711	1.13e-07	1.42e-09	10.1879	12.1221	0.649203	Rpl9	ribosomal protein L9				Arpp19
10893706	0.000691	6.48e-05	4.96887	1.34111	0.649008	Ap3d1	adaptor-related protein complex 3, delta 1 subunit				Magee1
10817910	0.000417	3.58e-05	5.22108	1.93403	0.648856	Sike1	suppressor of IKBKE 1				LOC102557319
10874693	0.000103	6.54e-06	5.95874	3.64046	0.64877	Ssu72	SSU72 homolog, RNA polymerase II CTD phosphatase				Gem
10903704	1.52e-06	3.98e-08	8.37415	8.77751	0.648473						Cd99l2
10784566	0.0107	0.0021	3.50674	-2.09564	0.648448						Xpo7
10847351	0.00942	0.00178	3.57695	-1.93429	0.64834	Nr1h3	nuclear receptor subfamily 1, group H, member 3				Ubn2
10901962	0.0042	0.000627	4.01601	-0.91114	0.648334						Rpn1
10767001	0.016	0.00355	3.28405	-2.6016	0.648291	Mat2a	methionine adenosyltransferase 2A
10908427	1.06e-05	4.05e-07	7.2297	6.43966	0.647802	Dnm2	dynamin 2				Ctnnd2
10768697	1.91e-05	8.4e-07	6.88746	5.70602	0.64742	Dhx9	DEAH-box helicase 9				Dicer1
10738530	0.00557	0.000896	3.86631	-1.26225	0.647374	G6pc3	glucose 6 phosphatase catalytic subunit 3				Slc27a1
10822520	9.32e-08	1.08e-09	10.35	12.4006	0.647177						Arhgef9
10909783	0.000221	1.66e-05	5.55129	2.70384	0.646886	Usp28	ubiquitin specific peptidase 28				Hspbp1
10760041	0.000111	7.1e-06	5.92231	3.5574	0.646872	Pomp	proteasome maturation protein				Gja3
10892702	5.41e-07	1.13e-08	9.03267	10.0418	0.646808						Cacfd1
10751448	0.000207	1.53e-05	5.58773	2.78824	0.646789						Hoxa1
10760738	0.00917	0.00172	3.59232	-1.89886	0.646755	Fam20c	family with sequence similarity 20, member C				Tuba1b
10889568	0.00209	0.000263	4.38007	-0.051661	0.646643	Dus4l	dihydrouridine synthase 4-like				Pfn2
10735986	0.000176	1.27e-05	5.6694	2.97697	0.646185	Inpp5k	inositol polyphosphate-5-phosphatase K				Hes5
10750572	0.00477	0.000739	3.94733	-1.07245	0.645883	Arl6	ADP-ribosylation factor like GTPase 6				Sec24a
10921343	0.00201	0.000251	4.39997	-0.004561	0.645764	Rftn1	raftlin lipid raft linker 1				Pdk4
10730661	0.00248	0.000326	4.29029	-0.264093	0.64571	Sh3pxd2a	SH3 and PX domains 2A				Polr3d
10772072	0.000595	5.43e-05	5.04398	1.51805	0.645237	Uba6	ubiquitin-like modifier activating enzyme 6				Lrp12
10750373	0.00465	0.000714	3.96167	-1.0388	0.645103	Morc3	MORC family CW-type zinc finger 3				Scmh1
10844916	0.00401	0.00059	4.04174	-0.850608	0.644889						Robo2
10871957	0.0458	0.0147	2.65817	-3.95747	0.644886	Csf3r	colony stimulating factor 3 receptor
10711299	0.0192	0.00455	3.17634	-2.84267	0.644401
10939090	0.000267	2.09e-05	5.45267	2.47483	0.644343	Ankra2	ankyrin repeat family A member 2				Ildr1
10894268	0.0456	0.0146	2.66075	-3.95214	0.644114
10918270	0.0456	0.0146	2.66075	-3.95214	0.644114
10776237	1.78e-07	2.72e-09	9.81696	11.4726	0.643932	Rpl23a	ribosomal protein L23a				Atp5c1
10895828	1.9e-05	8.32e-07	6.89193	5.71571	0.643868						Dhx40
10863221	0.0131	0.00273	3.39545	-2.34967	0.643755	Mat2a	methionine adenosyltransferase 2A
10781849	0.0234	0.0059	3.06404	-3.091	0.643721	Lmo7	LIM domain 7
10834800	0.00166	0.000197	4.50156	0.236002	0.643665	Olfm1	olfactomedin 1				Olr563
10939293	0.0427	0.0134	2.70014	-3.87047	0.643529	Btk	Bruton tyrosine kinase
10868829	2.56e-07	4.4e-09	9.54831	10.9915	0.642898	Ncbp1	nuclear cap binding protein subunit 1				Bbs10
10910726	0.00432	0.00065	4.0013	-0.94572	0.642778	Aagab	alpha- and gamma-adaptin binding protein				Rps3a
10798436	0.000235	1.8e-05	5.51722	2.62481	0.64232	Hist1h2aa	histone cluster 1, H2aa				Ifi27l2b
10881824	0.000703	6.62e-05	4.95969	1.31947	0.641953	H6pd	hexose-6-phosphate dehydrogenase (glucose 1-dehydrogenase)				Map1b
10707873	4.81e-05	2.57e-06	6.37574	4.58077	0.64136	Ttc23	tetratricopeptide repeat domain 23				Exoc3l1
10779331	1.71e-06	4.53e-08	8.30872	8.64869	0.641105	Rpl15	ribosomal protein L15				Cdc42ep4
10919996	0.000351	2.9e-05	5.31102	2.14452	0.640835	Manf	mesencephalic astrocyte-derived neurotrophic factor				Kdm4b
10863496	0.0006	5.48e-05	5.0402	1.50916	0.640612	Ino80b	INO80 complex subunit B				Lrp3
10932582	0.0182	0.00422	3.20914	-2.76954	0.640422
10937725	0.0309	0.00865	2.89605	-3.45604	0.640392	Figf	c-fos induced growth factor
10912086	3.66e-05	1.86e-06	6.52142	4.90447	0.640296	Gabarapl2	GABA(A) receptor-associated protein like 2				Eml4
10754136	6.33e-08	6.6e-10	10.6396	12.89	0.640208	Rpl9	ribosomal protein L9				Aqp1
10785297	0.0139	0.00295	3.36271	-2.42398	0.640088
10932013	1.18e-07	1.53e-09	10.1458	12.0493	0.639875	Rpl39	ribosomal protein L39				Arv1
10794222	0.000616	5.65e-05	5.02703	1.47815	0.639807						Lrrc38
10794685	5.82e-05	3.28e-06	6.26582	4.33486	0.639457	Bloc1s5	biogenesis of lysosomal organelles complex 1 subunit 5				Fau
10790811	0.00487	0.000757	3.93709	-1.09647	0.639258	Bst2	bone marrow stromal cell antigen 2				2018-09-06
10831129	2.16e-05	9.78e-07	6.81693	5.55291	0.639088	RT1-CE2	RT1 class I, locus CE2				Dnajc2
10732821	8.45e-07	1.93e-08	8.75072	9.50763	0.639027	Rpl32	ribosomal protein L32				Cav3
10739455	0.00486	0.000757	3.93739	-1.09576	0.638989	Gprc5c	G protein-coupled receptor, class C, group 5, member C				2018-09-11
10714411	3.21e-05	1.57e-06	6.59843	5.0745	0.638846						Eftud2
10796111	6.87e-05	4.03e-06	6.17291	4.1259	0.638843	Fbxo18	F-box protein, helicase, 18				Flcn
10704198	0.000455	3.96e-05	5.1779	1.83277	0.638753						LOC654482
10919830	8.84e-05	5.42e-06	6.04156	3.82877	0.638595	Atp2c1	ATPase secretory pathway Ca2+ transporting 1				Gabbr1
10835777	8.4e-07	1.91e-08	8.75426	9.51442	0.638555						Casp9
10920109	1.4e-05	5.71e-07	7.06791	6.09477	0.638203	Gnai2	G protein subunit alpha i2				Daam1
10816834	0.00893	0.00165	3.60878	-1.86091	0.638142	Adar	adenosine deaminase, RNA-specific				Trim8
10924460	0.000426	3.67e-05	5.21129	1.91109	0.637669	Zfand2b	zinc finger AN1-type containing 2B				LOC108351885
10872093	1.52e-06	3.96e-08	8.37666	8.78245	0.637602	LOC100359498	ribosomal protein L35a-like				Cd93
10796280	0.000244	1.88e-05	5.49846	2.58126	0.637446	Sec61a2	Sec61 translocon alpha 2 subunit				Ift22
10935489	9.46e-06	3.52e-07	7.29749	6.58312	0.637289						Cry2
10774432	0.000638	5.92e-05	5.00751	1.43217	0.636918						Ltf
10805111	0.00128	0.000141	4.64024	0.564407	0.636833	Poli	DNA polymerase iota				Npas2
10741793	1.52e-05	6.27e-07	7.02402	6.00061	0.636598						Dcaf4
10851925	0.00139	0.000157	4.59484	0.456916	0.636564	Znfx1	zinc finger, NFX1-type containing 1				Nxph3
10795511	7.88e-08	8.72e-10	10.4742	12.6117	0.63567	Rbbp4	RB binding protein 4, chromatin remodeling factor				Arhgap24
10847995	1.75e-06	4.69e-08	8.29102	8.61374	0.635103	Rpl35a	ribosomal protein L35a				Cdk12
10788782	3.08e-05	1.5e-06	6.62034	5.12276	0.634898						Eef1e1
10849004	5.2e-05	2.83e-06	6.3319	4.48287	0.634689						Fam111a
10918326	0.000612	5.61e-05	5.03033	1.48591	0.634682	Snx1	sorting nexin 1				Lrrc28
10749594	0.00117	0.000126	4.68861	0.678913	0.634658						Necab1
10933737	0.000379	3.19e-05	5.27068	2.05018	0.634614						Klhl40
10939084	3.97e-06	1.24e-07	7.80191	7.63097	0.63455						Clasp1
10746952	2.29e-06	6.43e-08	8.13039	8.29461	0.634494	Rpl35a	ribosomal protein L35a				Cend1
10803520	0.000279	2.21e-05	5.42867	2.41897	0.634418	Slc39a6	solute carrier family 39 member 6				Ints10
10856320	0.0351	0.0103	2.82042	-3.61757	0.634172	Polr1a	RNA polymerase I subunit A
10788858	0.000281	2.22e-05	5.42541	2.41137	0.634078	H2afz	H2A histone family, member Z				Ipmk
10847646	0.000289	2.3e-05	5.41104	2.3779	0.633973	Hsd17b12	hydroxysteroid (17-beta) dehydrogenase 12				Irx3
10840975	0.0208	0.00505	3.13165	-2.94187	0.633937	Hck	HCK proto-oncogene, Src family tyrosine kinase
10812331	0.000206	1.52e-05	5.58864	2.79034	0.633853	Faim	Fas apoptotic inhibitory molecule				Homez
10912456	0.000206	1.52e-05	5.58864	2.79034	0.633853	Faim	Fas apoptotic inhibitory molecule				Hook1
10915734	0.000882	8.78e-05	4.84044	1.03798	0.633628	Elof1	elongation factor 1 homolog				Mmp28
10758587	2.3e-05	1.05e-06	6.78343	5.47995	0.633552	Rad9b	RAD9 checkpoint clamp component B				Dock11
10817186	0.0415	0.0129	2.71723	-3.83484	0.633523	S100a10	S100 calcium binding protein A10
10862541	0.000827	8.11e-05	4.87435	1.11807	0.633382	Hoxa1	homeo box A1				Mfsd9
10748205	0.000204	1.5e-05	5.59487	2.80477	0.63286	Strada	STE20-related kinase adaptor alpha				Hnrnpk
10902492	0.0011	0.000117	4.72103	0.755624	0.632793	Rab3ip	RAB3A interacting protein				Nalcn
10739490	0.00031	2.5e-05	5.37435	2.29239	0.632751	Slc9a3r1	SLC9A3 regulator 1				Jchain
10740649	1.08e-05	4.17e-07	7.21634	6.41132	0.632383	Mgrn1	mahogunin ring finger 1				Ctsb
10748236	0.00153	0.000177	4.54482	0.338464	0.632307	Ftsj3	FtsJ homolog 3				Olr1694
10735492	0.000126	8.29e-06	5.854	3.40127	0.632176	Ankfy1	ankyrin repeat and FYVE domain containing 1				Golgb1
10934940	8.01e-05	4.81e-06	6.09448	3.94871	0.631886	Rpl36a	ribosomal protein L36a				Frmd4b
10917740	6.15e-05	3.51e-06	6.23562	4.26704	0.631769	Commd4	COMM domain containing 4				Fcf1
10897378	2.84e-05	1.36e-06	6.66523	5.22141	0.631735	Lrrc14	leucine rich repeat containing 14				Dzip1l
10880343	0.0195	0.00463	3.16935	-2.85822	0.631472	Fgr	FGR proto-oncogene, Src family tyrosine kinase
10727122	1.66e-05	7.08e-07	6.96725	5.87844	0.631396	Osbpl5	oxysterol binding protein-like 5				Ddx59
10926160	0.000843	8.31e-05	4.86379	1.09313	0.630892						Mid1ip1
10879660	0.016	0.00357	3.28154	-2.60726	0.630892
10934530	1.42e-07	2.02e-09	9.98599	11.7707	0.630782						Atg10
10877916	1.2e-07	1.58e-09	10.1265	12.0158	0.630521	Rps6	ribosomal protein S6				Asb11
10917924	0.000211	1.57e-05	5.57521	2.75925	0.630512	Neo1	neogenin 1				Hs2st1
10750320	0.000815	7.96e-05	4.88196	1.13605	0.630372	Cbr1	carbonyl reductase 1				Mettl24
10908104	0.0012	0.00013	4.67426	0.644953	0.630086						Nfkb2
10870678	0.00271	0.000364	4.24362	-0.374415	0.629864	Ndc1	NDC1 transmembrane nucleoporin				Pqlc3
10781616	0.0155	0.0034	3.30183	-2.56157	0.629854	Epsti1	epithelial stromal interaction 1 (breast)
10728346	0.0468	0.0152	2.64392	-3.98687	0.629832	Fermt3	fermitin family member 3
10708832	5.22e-06	1.72e-07	7.64122	7.30094	0.629807						Cmtm1
10888150	0.00132	0.000148	4.62106	0.519001	0.629732	Zfp36l2	zinc finger protein 36, C3H type-like 2				Nt5dc3
10745214	0.000121	7.91e-06	5.87503	3.44939	0.629325	Tlcd1	TLC domain containing 1				Gnai2
10730446	0.0492	0.0163	2.6129	-4.05057	0.629263
10818381	0.0012	0.000131	4.67297	0.641891	0.629178	Wdr47	WD repeat domain 47				Nfkbie
10937869	0.000378	3.18e-05	5.27225	2.05386	0.629079						Klhl29
10752433	0.000559	5.05e-05	5.07468	1.59028	0.629021	Slc7a4	solute carrier family 7, member 4				Lmnb1
10772200	0.000518	4.6e-05	5.11405	1.68285	0.628828	Ppat	phosphoribosyl pyrophosphate amidotransferase				Ldhd
10898456	0.000815	7.95e-05	4.88235	1.13696	0.628674	Creld2	cysteine-rich with EGF-like domains 2				Mettl14
10840431	0.00101	0.000104	4.76966	0.870661	0.628103	Slc24a3	solute carrier family 24 member 3				Mtmr2
10906525	5.5e-05	3.03e-06	6.30067	4.41299	0.628065						Fam180a
10868142	0.0293	0.00806	2.92753	-3.38828	0.627761	Gabrr2	gamma-aminobutyric acid type A receptor rho 2 subunit
10899023	0.00712	0.00122	3.73658	-1.5648	0.627637	Cacnb3	calcium voltage-gated channel auxiliary subunit beta 3				Stt3a
10828843	0.000427	3.68e-05	5.20918	1.90613	0.627566						LOC290071
10863960	0.000445	3.87e-05	5.18853	1.85771	0.626964						LOC502176
10811452	0.0268	0.00708	2.98405	-3.26586	0.626734	Cotl1	coactosin-like F-actin binding protein 1
10814151	0.000753	7.19e-05	4.92533	1.23842	0.626359	Zfp458	zinc finger protein 458				Marcks
10900533	1.44e-06	3.7e-08	8.41129	8.85038	0.626336	Rps15	ribosomal protein S15				Cd53
10740263	0.00664	0.00112	3.77368	-1.47847	0.626239	Fn3krp	fructosamine-3-kinase-related protein				Spry1
10861617	0.00609	0.001	3.81845	-1.37408	0.625841						Snph
10809937	0.000338	2.77e-05	5.33054	2.19012	0.62567						Kcnj10
10840607	0.0124	0.00254	3.42654	-2.27892	0.625603	Dpp3	dipeptidylpeptidase 3
10724042	0.000193	1.4e-05	5.62422	2.87266	0.62549	P2ry2	purinergic receptor P2Y2				Hist1h4b
10916125	7.98e-07	1.81e-08	8.78401	9.57127	0.625487	Stt3a	STT3A, catalytic subunit of the oligosaccharyltransferase complex				Casp4
10783320	2.37e-05	1.09e-06	6.76604	5.44203	0.625485	Rab2b	RAB2B, member RAS oncogene family				Dph2
10740681	4.35e-06	1.38e-07	7.74948	7.52367	0.625434	Hmox2	heme oxygenase 2				Cldn34a
10886278	0.012	0.00245	3.44243	-2.24271	0.625412	Gpr65	G-protein coupled receptor 65
10771732	0.0058	0.000943	3.84495	-1.31218	0.625363	Cdkl2	cyclin dependent kinase like 2				Slc4a5
10884804	0.0155	0.00342	3.29992	-2.56588	0.625357	Sdccag3	serologically defined colon cancer antigen 3
10885877	1.17e-05	4.6e-07	7.16943	6.3116	0.624894	Dnal1	dynein, axonemal, light chain 1				Cxcl2
10849290	0.00932	0.00175	3.58336	-1.91952	0.624768	Gatm	glycine amidinotransferase				Tyw1
10893697	1.83e-05	7.97e-07	6.91199	5.75911	0.624732	Plekhj1	pleckstrin homology domain containing J1				Dhodh
10749663	9.81e-05	6.16e-06	5.98512	3.70054	0.624494	P4hb	prolyl 4-hydroxylase subunit beta				Gbe1
10937060	0.000786	7.62e-05	4.90052	1.17988	0.624404	Praf2	PRA1 domain family, member 2				Mecp2
10913640	2.39e-07	4.01e-09	9.6003	11.0853	0.624373	Scap	SREBF chaperone				Baalc
10864446	0.000367	3.06e-05	5.28854	2.09197	0.624337	Shq1	SHQ1, H/ACA ribonucleoprotein assembly factor				Klc2
10844181	5.64e-05	3.14e-06	6.28442	4.37657	0.624304						Fam53a
10769576	0.00951	0.00181	3.57132	-1.94725	0.624132						Ugt2a3
10900459	2.64e-06	7.67e-08	8.04182	8.11711	0.6237	Csnk1g2	casein kinase 1, gamma 2				Cggbp1
10823309	0.00237	0.000308	4.31384	-0.208376	0.623624	Serp1	stress-associated endoplasmic reticulum protein 1				Plxnb2
10868255	0.000187	1.35e-05	5.64018	2.90953	0.623614	Aco1	aconitase 1				Hipk4
10758432	0.00108	0.000113	4.73443	0.787334	0.623612	Diablo	diablo, IAP-binding mitochondrial protein				Myo1e
10932534	0.00129	0.000142	4.63683	0.556339	0.62336	Plp2	proteolipid protein 2				Nppa
10828316	6.26e-05	3.59e-06	6.22542	4.24411	0.62311	Rnf5	ring finger protein 5, E3 ubiquitin protein ligase				Fem1c
10939444	0.000122	7.99e-06	5.87042	3.43884	0.623011	Morf4l2	mortality factor 4 like 2				Gnb2
10702996	0.00827	0.00148	3.65597	-1.75183	0.622523	Igf2r	insulin-like growth factor 2 receptor				Tmem106a
10842667	0.000156	1.09e-05	5.73627	3.13107	0.622407	Rpl24	ribosomal protein L24				Gtf2h3
10862527	0.0181	0.0042	3.2115	-2.76426	0.622218	Skap2	src kinase associated phosphoprotein 2
10924667	0.0322	0.00913	2.87202	-3.50757	0.621972
10827846	0.00172	0.000206	4.48247	0.190796	0.621708	Abcf1	ATP binding cassette subfamily F member 1				Olr984
10798497	0.00166	0.000196	4.50344	0.240456	0.621505	Hist1h2bk///Hist1h2bd///Hist1h2bl	histone cluster 1, H2bk///histone cluster 1, H2bd///histone cluster 1, H2bl				Olr481
10846762	0.00278	0.000374	4.23201	-0.401852	0.621472	Calcrl	calcitonin receptor-like				Prima1
10890003	0.000953	9.73e-05	4.79752	0.936532	0.621383	Ppp2r3c	protein phosphatase 2, regulatory subunit B'', gamma				Ms4a6bl
10789806	0.00322	0.000449	4.15561	-0.582275	0.62134						RGD1565611
10782917	2.38e-07	3.98e-09	9.60396	11.0919	0.621321	Rpl39	ribosomal protein L39				B3gnt7
10829688	2.38e-07	3.98e-09	9.60396	11.0919	0.621321	Rpl39	ribosomal protein L39				B4galt5
10895022	2.38e-07	3.98e-09	9.60396	11.0919	0.621321	Rpl39	ribosomal protein L39				B9d1
10937820	2.38e-07	3.98e-09	9.60396	11.0919	0.621321	Rpl39	ribosomal protein L39				B9d2
10761727	7.93e-05	4.75e-06	6.10008	3.96139	0.621208	Kmt5a	lysine methyltransferase 5A				Foxo3
10844531	0.00149	0.000172	4.55741	0.368269	0.621207	Pbx3	PBX homeobox 3				Olr1415
10722179	0.00592	0.000968	3.83411	-1.33752	0.620899						Slco5a1
10805640	0.0113	0.00224	3.47909	-2.15895	0.620569						Zfp358
10868627	0.0389	0.0118	2.75771	-3.75006	0.620013
10728766	0.0122	0.0025	3.43412	-2.26166	0.619789	Cd5	Cd5 molecule
10924199	9.05e-06	3.34e-07	7.32146	6.6337	0.619705	Smarcal1	Swi/SNF related matrix associated, actin dependent regulator of chromatin, subfamily a-like 1				Crlf1
10806016	0.00679	0.00115	3.76131	-1.50729	0.619328	Bbs2	Bardet-Biedl syndrome 2				St13
10770032	0.0328	0.00937	2.8606	-3.532	0.619308	Slamf8	SLAM family member 8
10711127	2.09e-06	5.75e-08	8.18701	8.4075	0.619079	Phkg2	phosphorylase kinase catalytic subunit gamma 2				Cdkn1c
10745347	4.85e-05	2.6e-06	6.36938	4.56658	0.619009						Exosc9
10776699	6.51e-06	2.26e-07	7.51075	7.03038	0.619006	Tmem33	transmembrane protein 33				Commd6
10890597	2.47e-06	7.02e-08	8.08665	8.2071	0.618881						Cep89
10776291	1.47e-07	2.16e-09	9.94847	11.7049	0.61882	Rpl39	ribosomal protein L39				Atp13a3
10779907	5.63e-05	3.13e-06	6.28633	4.38086	0.61866						Fam32a
10726018	0.0282	0.00761	2.95234	-3.33465	0.618356
10903246	2.61e-06	7.58e-08	8.04759	8.12872	0.617826	Stk3	serine/threonine kinase 3				Cfp
10736695	6.85e-05	4.01e-06	6.17537	4.13142	0.617628						Fkbp7
10744338	0.000146	9.96e-06	5.77399	3.21779	0.61735	Elp5	elongator acetyltransferase complex subunit 5				Grifin
10725384	8.54e-05	5.2e-06	6.05961	3.86973	0.616682						Fyn
10920078	0.00474	0.000732	3.95144	-1.06281	0.615939	Cyb561d2	cytochrome b561 family, member D2				Sdr9c7
10719195	3.52e-05	1.76e-06	6.54585	4.95849	0.61586						Eif5a
10903808	8.67e-05	5.31e-06	6.0503	3.8486	0.61584	Mrpl13	mitochondrial ribosomal protein L13				Gabarap
10939336	3.48e-06	1.06e-07	7.88052	7.79114	0.615778						Chrna9
10891864	0.000159	1.11e-05	5.72772	3.11138	0.615145						Gtpbp2
10753458	1.14e-05	4.42e-07	7.18881	6.35283	0.615138	Oaz1	ornithine decarboxylase antizyme 1				Ctxn1
10762051	0.0132	0.00275	3.3921	-2.35729	0.615119
10903346	0.00366	0.000526	4.08933	-0.738557	0.614663	Pabpc1	poly(A) binding protein, cytoplasmic 1				Rcan1
10820795	0.000133	8.88e-06	5.82418	3.33295	0.614466	Tnpo1	transportin 1				Gpi
10798455	0.000311	2.51e-05	5.37341	2.29019	0.614447	Hist1h2ail1	histone cluster 1, H2ai-like1				Jdp2
10803301	1.47e-07	2.15e-09	9.94976	11.7071	0.614443	Rpl39	ribosomal protein L39				Atp13a2
10810295	0.000581	5.27e-05	5.05659	1.54772	0.614294	Dnajb1	DnaJ heat shock protein family (Hsp40) member B1				Lonp2
10788559	4.89e-07	9.96e-09	9.10166	10.1709	0.614283	Dctn6	dynactin subunit 6				Bzw2
10805895	0.00179	0.000215	4.46486	0.1491	0.613607	Cfap20	cilia and flagella associated protein 20				Osbpl6
10733225	0.0094	0.00178	3.57812	-1.93159	0.613577	Mgat4b	mannosyl (alpha-1,3-)-glycoprotein beta-1,4-N-acetylglucosaminyltransferase, isozyme B				Ube2w
10837342	0.0287	0.00782	2.94063	-3.35998	0.613299	Ube2l6	ubiquitin-conjugating enzyme E2L 6
10764781	0.0182	0.00422	3.20894	-2.76999	0.613069	Rnasel	ribonuclease L
10935456	0.000136	9.16e-06	5.81049	3.30158	0.61303						Gpr137
10787266	6.34e-05	3.64e-06	6.21834	4.22819	0.612832						Fgf1
10867609	0.0136	0.00286	3.37579	-2.39431	0.612824	Tp53inp1	tumor protein p53 inducible nuclear protein 1
10793096	5.57e-08	5.55e-10	10.7437	13.0636	0.612761	Rhoa	ras homolog family member A				Aph1a
10710890	0.00068	6.37e-05	4.97628	1.35858	0.612705	Mapk3	mitogen activated protein kinase 3				Mad2l2
10826326	5.56e-05	3.08e-06	6.29406	4.39818	0.612626	Slc35a3	solute carrier family 35 member A3				Fam210a
10701797	0.00314	0.000435	4.16909	-0.550451	0.612505	Sf3b5	splicing factor 3b, subunit 5				Pxmp4
10841961	0.000148	1.01e-05	5.76612	3.1997	0.612422	Ift52	intraflagellar transport 52				Grip2
10719530	0.0206	0.00499	3.13663	-2.93084	0.612302	Apoe	apolipoprotein E
10890579	0.00173	0.000207	4.47993	0.184777	0.61222	Six4	SIX homeobox 4				Opa1
10823184	0.00204	0.000255	4.39217	-0.023011	0.61179	Exosc8	exosome component 8				Pelp1
10714667	0.00197	0.000244	4.41078	0.02103	0.611784	Jak2	Janus kinase 2				Pdcd7
10899053	0.000102	6.48e-06	5.9629	3.64993	0.611636						Gdap1l1
10754676	0.00112	0.000119	4.71401	0.739016	0.611161	Lmln	leishmanolysin like peptidase				Ncam1
10768301	2.31e-05	1.06e-06	6.7788	5.46987	0.611082						Dok3
10747620	6.58e-06	2.3e-07	7.50163	7.01136	0.611012	Becn1	beclin 1				Cops4
10900793	0.017	0.00386	3.2477	-2.68326	0.610891	Hcn2	hyperpolarization activated cyclic nucleotide-gated potassium channel 2
10794276	0.00488	0.00076	3.93563	-1.09989	0.610765	Fbxw17	F-box and WD-40 domain protein 17				Serinc4
10806283	1.56e-05	6.51e-07	7.00642	5.96279	0.610727	Aktip	AKT interacting protein				Dctpp1
10753262	0.00846	0.00153	3.64135	-1.78565	0.610717	Dscr3	DSCR3 arrestin fold containing				Tmem52b
10902409	0.00282	0.000381	4.22416	-0.420421	0.610696						Prkcb
10909482	0.000836	8.22e-05	4.86845	1.10414	0.610459	Hyou1	hypoxia up-regulated 1				Mgst1
10837105	0.000113	7.29e-06	5.91064	3.53075	0.610456	Plekha3	pleckstrin homology domain containing A3				Gldc
10917366	0.0059	0.000964	3.83567	-1.33387	0.609487	Ddx10	DEAD-box helicase 10				Slc9a3r1
10806257	0.00129	0.000143	4.63634	0.555177	0.609486	Rpgrip1l	Rpgrip1-like				Nprl3
10733380	0.00706	0.00121	3.74105	-1.55442	0.609388	Nhp2	NHP2 ribonucleoprotein				Stom
10737445	1.97e-06	5.36e-08	8.22221	8.47747	0.609072						Cdk5r1
10752673	0.000193	1.41e-05	5.62169	2.86679	0.608986						Hmbs
10927285	0.000197	1.44e-05	5.61197	2.84434	0.608968	Uggt1	UDP-glucose glycoprotein glucosyltransferase 1				Hmgxb4
10745492	0.000182	1.31e-05	5.65496	2.94365	0.608655	Tefm	transcription elongation factor, mitochondrial				Hgfac
10872321	0.0015	0.000174	4.55357	0.359182	0.608363	Diablo	diablo, IAP-binding mitochondrial protein				Olr1471
10884931	0.000167	1.18e-05	5.70131	3.05057	0.608335	Mgat2	mannosyl (alpha-1,6-)-glycoprotein beta-1,2-N-acetylglucosaminyltransferase				Hace1
10869249	2.86e-05	1.37e-06	6.66026	5.2105	0.607863	Gng10	G protein subunit gamma 10				E2f8
10792263	0.000283	2.24e-05	5.42211	2.40369	0.607425	Lsm1	LSM1 homolog, mRNA degradation associated				Ipo9
10814452	0.00596	0.000977	3.82993	-1.34729	0.60737	Hltf	helicase-like transcription factor				Smarca5
10812698	0.000759	7.27e-05	4.92031	1.22656	0.607365	Ankra2	ankyrin repeat family A member 2				Matn4
10933957	1.33e-06	3.39e-08	8.45704	8.93987	0.607363	Rpl32	ribosomal protein L32				Cd244
10771635	3.61e-05	1.82e-06	6.53062	4.92481	0.60734	Nup54	nucleoporin 54				Elp2
10827515	0.0128	0.00266	3.40722	-2.32292	0.607012	Hnrnpa3	heterogeneous nuclear ribonucleoprotein A3
10710639	0.02	0.00482	3.152	-2.89675	0.606778	Chp2	calcineurin-like EF hand protein 2
10815924	4.45e-05	2.33e-06	6.4199	4.67918	0.606275						Ercc6
10933634	0.000129	8.59e-06	5.83869	3.3662	0.606235	Mbtps2	membrane-bound transcription factor peptidase, site 2				Gp9
10740466	9.26e-05	5.74e-06	6.01634	3.77152	0.606189	Nubp1	nucleotide binding protein 1				Galnt7
10822637	0.000886	8.85e-05	4.83749	1.03102	0.605831						Mogat2
10795679	0.000883	8.8e-05	4.83947	1.03568	0.605744	Gpr137b	G protein-coupled receptor 137B				Mob4
10712829	0.00345	0.000487	4.12179	-0.662037	0.605721	Coro1b	coronin 1B				Rac2
10886322	0.000283	2.24e-05	5.42142	2.40209	0.605333	Ttc8	tetratricopeptide repeat domain 8				Ippk
10769422	0.000473	4.16e-05	5.15767	1.7853	0.604404	Prrx1	paired related homeobox 1				Lama3
10798666	0.000105	6.65e-06	5.95144	3.62383	0.6042	Vps41	VPS41 HOPS complex subunit				Gemin8
10815120	0.0334	0.0096	2.84996	-3.5547	0.604091	Plk4	polo-like kinase 4
10745378	0.0198	0.00475	3.15807	-2.88329	0.604026	Abhd15	abhydrolase domain containing 15
10783592	8.93e-05	5.49e-06	6.03581	3.81572	0.604009						Gabrq
10777731	5.15e-06	1.69e-07	7.65169	7.32254	0.603838						Clta
10757442	0.00838	0.00151	3.64743	-1.77159	0.603688	Ift22	intraflagellar transport 22				Tmem198b
10932126	2.6e-06	7.54e-08	8.05048	8.13453	0.603608	Rpl9	ribosomal protein L9				Cfl1
10870098	8.13e-05	4.91e-06	6.08523	3.92777	0.603362	Usp1	ubiquitin specific peptidase 1				Fth1
10843863	1.35e-05	5.49e-07	7.08671	6.13504	0.60314	Rps13	ribosomal protein S13				Cyp7a1
[truncated: 6,720 more rows]

## Sheet: DEN 3d RNAseq 
Denervation 3 days differentially expressed genes
mgi_symbol	description	gene_biotype	logFC	P.Value	adj.P.Val			All (7414 genes)
Ces2c	carboxylesterase 2C [Source:MGI Symbol;Acc:MGI:2385905]	protein_coding	8.21048	2.61196e-10	6.60596e-09			0610009L18Rik
Scn5a	sodium channel, voltage-gated, type V, alpha [Source:MGI Symbol;Acc:MGI:98251]	protein_coding	7.15688	9.09754e-10	1.88348e-08			0610009O20Rik
Rrad	Ras-related associated with diabetes [Source:MGI Symbol;Acc:MGI:1930943]	protein_coding	7.13216	6.65387e-06	3.63894e-05			0610010K14Rik
Gdf5	growth differentiation factor 5 [Source:MGI Symbol;Acc:MGI:95688]	protein_coding	6.88627	2.30045e-08	2.80875e-07			0610011F06Rik
Krt18	keratin 18 [Source:MGI Symbol;Acc:MGI:96692]	protein_coding	6.83691	2.69119e-09	4.64534e-08			0610012G03Rik
Chrna9	cholinergic receptor, nicotinic, alpha polypeptide 9 [Source:MGI Symbol;Acc:MGI:1202403]	protein_coding	6.47342	3.96253e-11	1.30906e-09			0610031J06Rik
Plekhh1	pleckstrin homology domain containing, family H (with MyTH4 domain) member 1 [Source:MGI Symbol;Acc:MGI:2144989]	protein_coding	6.11992	1.47631e-12	8.90237e-11			0610038B21Rik
Runx1	runt related transcription factor 1 [Source:MGI Symbol;Acc:MGI:99852]	protein_coding	5.95834	1.40675e-14	2.20748e-12			0610040J01Rik
Chrng	cholinergic receptor, nicotinic, gamma polypeptide [Source:MGI Symbol;Acc:MGI:87895]	protein_coding	5.93829	4.0204e-13	3.03375e-11			1110001J03Rik
Gm9892	predicted gene 9892 [Source:MGI Symbol;Acc:MGI:3701610]	pseudogene	5.89692	4.03924e-05	0.000174579			1110002E22Rik
Myog	myogenin [Source:MGI Symbol;Acc:MGI:97276]	protein_coding	5.89658	4.18153e-17	3.39663e-14			1110002L01Rik
Orm2	orosomucoid 2 [Source:MGI Symbol;Acc:MGI:97444]	protein_coding	5.53042	4.21822e-05	0.000181315			1110004E09Rik
Nrcam	neuron-glia-CAM-related cell adhesion molecule [Source:MGI Symbol;Acc:MGI:104750]	protein_coding	5.37624	2.97853e-12	1.62571e-10			1110004F10Rik
Chrnd	cholinergic receptor, nicotinic, delta polypeptide [Source:MGI Symbol;Acc:MGI:87893]	protein_coding	5.2838	9.67395e-12	4.1877e-10			1110008F13Rik
Zbtb9	zinc finger and BTB domain containing 9 [Source:MGI Symbol;Acc:MGI:1918022]	protein_coding	5.15659	1.74189e-05	8.35202e-05			1110008L16Rik
Krt8	keratin 8 [Source:MGI Symbol;Acc:MGI:96705]	protein_coding	5.07303	1.55492e-07	1.4267e-06			1110008P14Rik
		lincRNA	5.0704	3.38789e-11	1.158e-09			1110020A21Rik
Gm9761	predicted gene 9761 [Source:MGI Symbol;Acc:MGI:3708640]	pseudogene	5.06146	1.61382e-05	7.82761e-05			1110032A03Rik
Mycl	v-myc myelocytomatosis viral oncogene homolog, lung carcinoma derived (avian) [Source:MGI Symbol;Acc:MGI:96799]	protein_coding	5.04563	3.12774e-09	5.28654e-08			1110038B12Rik
1300002K09Rik	RIKEN cDNA 1300002K09 gene [Source:MGI Symbol;Acc:MGI:1921402]	protein_coding	4.99753	3.2998e-07	2.74335e-06			1110038F14Rik
Ankrd1	ankyrin repeat domain 1 (cardiac muscle) [Source:MGI Symbol;Acc:MGI:1097717]	protein_coding	4.98862	5.58628e-08	5.95223e-07			1110046J04Rik
Cd101	CD101 antigen [Source:MGI Symbol;Acc:MGI:2685862]	protein_coding	4.9777	1.59955e-08	2.06117e-07			1110051M20Rik
Chrna1	cholinergic receptor, nicotinic, alpha polypeptide 1 (muscle) [Source:MGI Symbol;Acc:MGI:87885]	protein_coding	4.95017	4.30495e-14	5.12475e-12			1110054M08Rik
Arhgdig	Rho GDP dissociation inhibitor (GDI) gamma [Source:MGI Symbol;Acc:MGI:108430]	protein_coding	4.86732	7.29793e-14	7.81218e-12			1110058L19Rik
Ggt6	gamma-glutamyltransferase 6 [Source:MGI Symbol;Acc:MGI:1918772]	protein_coding	4.81087	2.8691e-08	3.39498e-07			1110059G10Rik
	mmu-mir-133b [Source:miRBase;Acc:MI0000821]	lincRNA	4.71879	1.42617e-09	2.72769e-08			1190002N15Rik
Ttc9	tetratricopeptide repeat domain 9 [Source:MGI Symbol;Acc:MGI:1916730]	protein_coding	4.70937	1.63722e-15	3.96637e-13			1190003K10Rik
Lgals3	lectin, galactose binding, soluble 3 [Source:MGI Symbol;Acc:MGI:96778]	protein_coding	4.67828	1.01921e-09	2.07585e-08			1190007I07Rik
Tmem8c	transmembrane protein 8C [Source:MGI Symbol;Acc:MGI:1913389]	protein_coding	4.6676	5.03591e-06	2.87863e-05			1200007C13Rik
Dusp9	dual specificity phosphatase 9 [Source:MGI Symbol;Acc:MGI:2387107]	protein_coding	4.58925	4.51524e-08	4.99607e-07			1200014J11Rik
Gm15310	predicted gene 15310 [Source:MGI Symbol;Acc:MGI:3708111]	pseudogene	4.58473	3.12624e-12	1.67978e-10			1300002K09Rik
Mt2	metallothionein 2 [Source:MGI Symbol;Acc:MGI:97172]	protein_coding	4.5786	2.81982e-05	0.000126507			1500011K16Rik
Plet1	placenta expressed transcript 1 [Source:MGI Symbol;Acc:MGI:1923759]	protein_coding	4.57478	7.74565e-10	1.64424e-08			1500012F01Rik
Lcn2	lipocalin 2 [Source:MGI Symbol;Acc:MGI:96757]	protein_coding	4.50141	0.00506077	0.0118709			1500017E21Rik
Rpl14-ps1	ribosomal protein L14, pseudogene 1 [Source:MGI Symbol;Acc:MGI:3710579]	pseudogene	4.44236	7.36067e-06	3.97356e-05			1500026H17Rik
Aif1l	allograft inflammatory factor 1-like [Source:MGI Symbol;Acc:MGI:1919598]	protein_coding	4.41749	7.88421e-19	1.81455e-15			1600014C10Rik
Kcnn3	potassium intermediate/small conductance calcium-activated channel, subfamily N, member 3 [Source:MGI Symbol;Acc:MGI:2153183]	protein_coding	4.40288	3.14488e-15	6.68117e-13			1600020E01Rik
A930003A15Rik	RIKEN cDNA A930003A15 gene [Source:MGI Symbol;Acc:MGI:1915412]	protein_coding	4.38075	3.86528e-09	6.35424e-08			1700019D03Rik
Gadd45a	growth arrest and DNA-damage-inducible 45 alpha [Source:MGI Symbol;Acc:MGI:107799]	protein_coding	4.34898	3.92076e-14	4.74927e-12			1700020I14Rik
Adra1b	adrenergic receptor, alpha 1b [Source:MGI Symbol;Acc:MGI:104774]	protein_coding	4.33964	1.58872e-09	3.0053e-08			1700021F05Rik
Dlgap5	discs, large (Drosophila) homolog-associated protein 5 [Source:MGI Symbol;Acc:MGI:2183453]	protein_coding	4.25271	3.17027e-06	1.9457e-05			1700025G04Rik
Cxcl10	chemokine (C-X-C motif) ligand 10 [Source:MGI Symbol;Acc:MGI:1352450]	protein_coding	4.16851	4.71309e-05	0.000199152			1700034P13Rik
Krt80	keratin 80 [Source:MGI Symbol;Acc:MGI:1921377]	protein_coding	4.15726	8.48585e-09	1.21683e-07			1700037H04Rik
		lincRNA	4.15649	1.20885e-07	1.15843e-06			1700071M16Rik
Ankrd55	ankyrin repeat domain 55 [Source:MGI Symbol;Acc:MGI:1924568]	protein_coding	4.12614	4.91868e-09	7.736e-08			1700101I11Rik
Cd82	CD82 antigen [Source:MGI Symbol;Acc:MGI:104651]	protein_coding	4.12298	1.28051e-13	1.2152e-11			1700109H08Rik
Cdkn1a	cyclin-dependent kinase inhibitor 1A (P21) [Source:MGI Symbol;Acc:MGI:104556]	protein_coding	4.09687	5.83791e-15	1.13543e-12			1700112E06Rik
Shroom3	shroom family member 3 [Source:MGI Symbol;Acc:MGI:1351655]	protein_coding	4.08126	9.25411e-10	1.91017e-08			1700113H08Rik
Awat2	acyl-CoA wax alcohol acyltransferase 2 [Source:MGI Symbol;Acc:MGI:3045345]	protein_coding	4.08123	3.82687e-09	6.30612e-08			1700123M08Rik
Acox2	acyl-Coenzyme A oxidase 2, branched chain [Source:MGI Symbol;Acc:MGI:1934852]	protein_coding	4.07922	1.76241e-08	2.23277e-07			1700123O20Rik
Kntc1	kinetochore associated 1 [Source:MGI Symbol;Acc:MGI:2673709]	protein_coding	4.05503	1.93454e-05	9.1299e-05			1810009A15Rik
Npr3	natriuretic peptide receptor 3 [Source:MGI Symbol;Acc:MGI:97373]	protein_coding	3.98404	1.66113e-08	2.1215e-07			1810010H24Rik
Ampd3	adenosine monophosphate deaminase 3 [Source:MGI Symbol;Acc:MGI:1096344]	protein_coding	3.97629	7.47343e-12	3.40596e-10			1810014B01Rik
Slpi	secretory leukocyte peptidase inhibitor [Source:MGI Symbol;Acc:MGI:109297]	protein_coding	3.94693	0.000354052	0.001155			1810021B22Rik
Cd68	CD68 antigen [Source:MGI Symbol;Acc:MGI:88342]	protein_coding	3.93187	9.29988e-11	2.71492e-09			1810022K09Rik
E130218I03Rik	RIKEN cDNA E130218I03 gene [Source:MGI Symbol;Acc:MGI:3528958]	processed_transcript	3.89912	1.03489e-06	7.43537e-06			1810026B05Rik
Rrm2	ribonucleotide reductase M2 [Source:MGI Symbol;Acc:MGI:98181]	protein_coding	3.88354	6.82494e-07	5.16414e-06			1810030O07Rik
Fam83h	family with sequence similarity 83, member H [Source:MGI Symbol;Acc:MGI:2145900]	protein_coding	3.81925	8.0904e-09	1.17485e-07			1810032O08Rik
Dio3	deiodinase, iodothyronine type III [Source:MGI Symbol;Acc:MGI:1306782]	protein_coding	3.79448	0.000481661	0.00151205			1810043G02Rik
Sidt1	SID1 transmembrane family, member 1 [Source:MGI Symbol;Acc:MGI:2443155]	protein_coding	3.79068	2.1082e-06	1.36741e-05			1810055G02Rik
2900079G21Rik	RIKEN cDNA 2900079G21 gene [Source:MGI Symbol;Acc:MGI:1920268]	lincRNA	3.79009	5.09701e-08	5.53774e-07			1810058I24Rik
Srrm4os	serine/arginine repetitive matrix 4, opposite strand [Source:MGI Symbol;Acc:MGI:1924048]	antisense	3.7712	5.13807e-11	1.64893e-09			2010012O05Rik
Lpin2	lipin 2 [Source:MGI Symbol;Acc:MGI:1891341]	protein_coding	3.76161	3.05099e-15	6.58299e-13			2010107E04Rik
Palm2Akap2	Palm2-Akap2 readthrough transcript [Source:MGI Symbol;Acc:MGI:5141924]	protein_coding	3.75707	2.69357e-05	0.000121502			2010107G23Rik
Marveld2	MARVEL (membrane-associating) domain containing 2 [Source:MGI Symbol;Acc:MGI:2446166]	protein_coding	3.75552	2.72829e-08	3.2619e-07			2010109I03Rik
Ttyh1	tweety homolog 1 (Drosophila) [Source:MGI Symbol;Acc:MGI:1889007]	protein_coding	3.73682	8.2033e-13	5.41302e-11			2010111I01Rik
Gm13461	predicted gene 13461 [Source:MGI Symbol;Acc:MGI:3650103]	pseudogene	3.72198	4.2501e-05	0.000182266			2010300C02Rik
Cdk1	cyclin-dependent kinase 1 [Source:MGI Symbol;Acc:MGI:88351]	protein_coding	3.64612	0.00372724	0.0091032			2210011C24Rik
Gm20400	predicted gene 20400 [Source:MGI Symbol;Acc:MGI:5141865]	processed_transcript	3.6307	5.74861e-06	3.21668e-05			2210015D19Rik
Musk	muscle, skeletal, receptor tyrosine kinase [Source:MGI Symbol;Acc:MGI:103581]	protein_coding	3.63041	7.55645e-13	5.01668e-11			2210016F16Rik
Timp1	tissue inhibitor of metalloproteinase 1 [Source:MGI Symbol;Acc:MGI:98752]	protein_coding	3.61826	0.0157076	0.0314448			2210016L21Rik
Hmox1	heme oxygenase (decycling) 1 [Source:MGI Symbol;Acc:MGI:96163]	protein_coding	3.59704	6.909e-10	1.49072e-08			2210408F21Rik
Tnfrsf12a	tumor necrosis factor receptor superfamily, member 12a [Source:MGI Symbol;Acc:MGI:1351484]	protein_coding	3.59186	1.22971e-10	3.43051e-09			2210408I21Rik
Gm7325	predicted gene 7325 [Source:MGI Symbol;Acc:MGI:3649059]	protein_coding	3.55837	3.16153e-09	5.33059e-08			2210418O10Rik
Ankrd2	ankyrin repeat domain 2 (stretch responsive muscle) [Source:MGI Symbol;Acc:MGI:1861447]	protein_coding	3.55574	3.98693e-08	4.52759e-07			2300009A05Rik
Sik1	salt inducible kinase 1 [Source:MGI Symbol;Acc:MGI:104754]	protein_coding	3.53378	1.21533e-14	2.02198e-12			2310001H17Rik
Scx	scleraxis [Source:MGI Symbol;Acc:MGI:102934]	protein_coding	3.53246	3.54999e-13	2.78533e-11			2310002L09Rik
Zfp697	zinc finger protein 697 [Source:MGI Symbol;Acc:MGI:2139736]	protein_coding	3.53203	5.75143e-10	1.28514e-08			2310003H01Rik
D330045A20Rik	RIKEN cDNA D330045A20 gene [Source:MGI Symbol;Acc:MGI:2147848]	protein_coding	3.53061	1.70086e-09	3.1912e-08			2310009B15Rik
Hhipl1	hedgehog interacting protein-like 1 [Source:MGI Symbol;Acc:MGI:1919265]	protein_coding	3.5242	1.01529e-06	7.31737e-06			2310011J03Rik
Pln	phospholamban [Source:MGI Symbol;Acc:MGI:97622]	protein_coding	3.4724	1.83601e-13	1.6357e-11			2310014F06Rik
Cpne2	copine II [Source:MGI Symbol;Acc:MGI:2387578]	protein_coding	3.45219	2.27334e-12	1.28133e-10			2310015A10Rik
Gm9840	predicted gene 9840 [Source:MGI Symbol;Acc:MGI:3710517]	pseudogene	3.44376	2.57022e-05	0.000116828			2310015B20Rik
Rbm47	RNA binding motif protein 47 [Source:MGI Symbol;Acc:MGI:2384294]	protein_coding	3.43714	5.06091e-06	2.89144e-05			2310016D23Rik
Slc7a5	solute carrier family 7 (cationic amino acid transporter, y+ system), member 5 [Source:MGI Symbol;Acc:MGI:1298205]	protein_coding	3.4144	6.34518e-13	4.38103e-11			2310022A10Rik
Ckap2	cytoskeleton associated protein 2 [Source:MGI Symbol;Acc:MGI:1931797]	protein_coding	3.37351	0.000766498	0.0022818			2310022B05Rik
Mmp3	matrix metallopeptidase 3 [Source:MGI Symbol;Acc:MGI:97010]	protein_coding	3.37295	0.000480143	0.00150806			2310030G06Rik
S100a8	S100 calcium binding protein A8 (calgranulin A) [Source:MGI Symbol;Acc:MGI:88244]	protein_coding	3.36514	0.00770726	0.017026			2310036O22Rik
Ccne1	cyclin E1 [Source:MGI Symbol;Acc:MGI:88316]	protein_coding	3.31961	1.41903e-08	1.85914e-07			2310045N01Rik
Blnk	B cell linker [Source:MGI Symbol;Acc:MGI:96878]	protein_coding	3.30083	3.71052e-12	1.88377e-10			2310047M10Rik
Dnase1l3	deoxyribonuclease 1-like 3 [Source:MGI Symbol;Acc:MGI:1314633]	protein_coding	3.28807	2.03988e-08	2.52408e-07			2310057M21Rik
[truncated: 7,381 more rows]

## Sheet: Growth and Atrophy regulators
﻿GENE PRODUCT DB	GENE PRODUCT ID	SYMBOL	GO TERM	GO NAME
[truncated: 53 more rows]
