# Supplementary material for: Sestrin prevents atrophy of disused and aging muscles by integrating anabolic and catabolic signals
Source: Nat Commun. 2020 Jan 13;11:189. doi: 10.1038/s41467-019-13832-9 (PMC6955241; doi:10.1038/s41467-019-13832-9)
Supplement: Supplementary file 3 — Supplementary Data 2 [file 41467_2019_13832_MOESM3_ESM.xlsx]

## Sheet: WT
WT IMM vs WT basal GSEA Hallmarks
NAME	SIZE	ES	NES	NOM p-val	FDR q-val	FWER p-val	RANK AT MAX
HALLMARK_G2M_CHECKPOINT	187	0.607913	2.3495	0	0	0	1568
HALLMARK_E2F_TARGETS	189	0.602727	2.29911	0	0	0	1722
HALLMARK_IL6_JAK_STAT3_SIGNALING	70	0.66682	2.22785	0	0	0	1579
HALLMARK_INFLAMMATORY_RESPONSE	143	0.596321	2.21789	0	0	0	1721
HALLMARK_ALLOGRAFT_REJECTION	132	0.594749	2.19203	0	0	0	866
HALLMARK_TNFA_SIGNALING_VIA_NFKB	171	0.56132	2.11984	0	0	0	2176
HALLMARK_APOPTOSIS	139	0.561938	2.06255	0	0	0	2750
HALLMARK_UNFOLDED_PROTEIN_RESPONSE	111	0.523273	1.86179	0	0.000447237	0.003	3002
HALLMARK_INTERFERON_GAMMA_RESPONSE	165	0.490633	1.83522	0	0.000538067	0.004	1601
HALLMARK_KRAS_SIGNALING_UP	161	0.488894	1.82885	0	0.00059176	0.005	1145
HALLMARK_COMPLEMENT	143	0.487352	1.80709	0	0.000856041	0.008	2551
HALLMARK_EPITHELIAL_MESENCHYMAL_TRANSITION	175	0.477214	1.79994	0	0.000881551	0.009	2784
HALLMARK_MTORC1_SIGNALING	191	0.46664	1.78373	0	0.000993717	0.011	2390
HALLMARK_MYC_TARGETS_V1	198	0.453621	1.73846	0	0.00224304	0.027	3463
HALLMARK_MITOTIC_SPINDLE	191	0.4507	1.71248	0	0.00285914	0.037	2577
HALLMARK_COAGULATION	92	0.483632	1.65774	0.00283286	0.00515649	0.068	3807
HALLMARK_TGF_BETA_SIGNALING	52	0.517988	1.63322	0.00747384	0.00610109	0.085	2691
HALLMARK_HYPOXIA	175	0.423168	1.6233	0	0.00647632	0.095	2428
HALLMARK_P53_PATHWAY	179	0.427811	1.62189	0	0.00619833	0.096	2564
HALLMARK_ANGIOGENESIS	32	0.553387	1.62047	0.0110585	0.00601307	0.098	835
HALLMARK_ESTROGEN_RESPONSE_LATE	145	0.412708	1.52949	0.00505689	0.0169013	0.26	1708
HALLMARK_REACTIVE_OXIGEN_SPECIES_PATHWAY	42	0.485599	1.48901	0.0239234	0.0257896	0.381	1885
HALLMARK_UV_RESPONSE_UP	129	0.400464	1.45591	0.013624	0.0345519	0.489	1708
HALLMARK_SPERMATOGENESIS	68	0.423926	1.43014	0.0445104	0.0430381	0.584	561
HALLMARK_IL2_STAT5_SIGNALING	164	0.379563	1.41645	0.0182055	0.0471288	0.633	1953
HALLMARK_CHOLESTEROL_HOMEOSTASIS	64	0.421155	1.39832	0.0505952	0.0529862	0.679	1777
HALLMARK_XENOBIOTIC_METABOLISM	147	0.382524	1.38988	0.0271669	0.0545782	0.706	2828
HALLMARK_PI3K_AKT_MTOR_SIGNALING	99	0.382293	1.34412	0.0483642	0.0785997	0.839	2006
HALLMARK_GLYCOLYSIS	173	0.334555	1.25629	0.0721649	0.151	0.981	2232
HALLMARK_ESTROGEN_RESPONSE_EARLY	152	0.328207	1.22459	0.0960307	0.18411	0.995	1216
HALLMARK_MYC_TARGETS_V2	58	0.374608	1.20528	0.202381	0.204012	0.998	3849
HALLMARK_APICAL_JUNCTION	160	0.315366	1.18692	0.126963	0.224148	0.998	3675
HALLMARK_ANDROGEN_RESPONSE	89	0.343582	1.18485	0.156164	0.219996	0.998	3052
HALLMARK_UV_RESPONSE_DN	139	0.309651	1.15248	0.207742	0.263939	0.999	2696
HALLMARK_PROTEIN_SECRETION	93	0.325979	1.13721	0.248945	0.281278	0.999	4144
HALLMARK_MYOGENESIS	192	0.294543	1.11252	0.237113	0.317337	1	2020
HALLMARK_INTERFERON_ALPHA_RESPONSE	82	0.319351	1.08282	0.341499	0.363216	1	4456
HALLMARK_KRAS_SIGNALING_DN	92	0.300515	1.03013	0.413448	0.456673	1	2009
HALLMARK_DNA_REPAIR	136	0.26628	0.986907	0.499341	0.536449	1	5069
HALLMARK_WNT_BETA_CATENIN_SIGNALING	35	0.323957	0.956368	0.519048	0.590427	1	2034
HALLMARK_APICAL_SURFACE	30	0.296125	0.841067	0.723926	0.824988	1	2784
HALLMARK_HEDGEHOG_SIGNALING	28	0.260417	0.733768	0.865546	0.963212	1	3437
HALLMARK_PANCREAS_BETA_CELLS	15	0.271739	0.660916	0.88586	0.980534	1	3816

## Sheet: Sesn1SkM-Tg
Sesn1SkM-Tg IMM vs Sesn1SkM-Tg basal GSEA Hallmarks
NAME	SIZE	ES	NES	NOM p-val	FDR q-val	FWER p-val	RANK AT MAX
HALLMARK_ALLOGRAFT_REJECTION	132	0.712871	2.3988	0	0	0	2810
HALLMARK_INFLAMMATORY_RESPONSE	143	0.67683	2.27989	0	0	0	2924
HALLMARK_EPITHELIAL_MESENCHYMAL_TRANSITION	175	0.665886	2.2544	0	0	0	2493
HALLMARK_G2M_CHECKPOINT	187	0.637718	2.20194	0	0	0	1305
HALLMARK_IL6_JAK_STAT3_SIGNALING	70	0.68952	2.1862	0	0	0	1386
HALLMARK_E2F_TARGETS	189	0.636246	2.18425	0	0	0	1312
HALLMARK_INTERFERON_GAMMA_RESPONSE	165	0.630997	2.12928	0	0	0	2993
HALLMARK_INTERFERON_ALPHA_RESPONSE	82	0.661433	2.10383	0	0	0	3526
HALLMARK_KRAS_SIGNALING_UP	161	0.611413	2.07918	0	0	0	2805
HALLMARK_APOPTOSIS	139	0.614838	2.05771	0	0	0	2937
HALLMARK_COMPLEMENT	143	0.595037	2.01205	0	0	0	2143
HALLMARK_COAGULATION	92	0.603575	1.95837	0	0	0	3591
HALLMARK_ANGIOGENESIS	32	0.642979	1.81961	0	7.20131e-05	0.001	962
HALLMARK_TNFA_SIGNALING_VIA_NFKB	171	0.532296	1.81642	0	0.000203515	0.003	2831
HALLMARK_APICAL_JUNCTION	160	0.511152	1.73262	0	0.00108584	0.017	2810
HALLMARK_P53_PATHWAY	179	0.46355	1.6013	0	0.00698643	0.114	2593
HALLMARK_ESTROGEN_RESPONSE_LATE	145	0.469834	1.58589	0	0.00792997	0.136	2975
HALLMARK_IL2_STAT5_SIGNALING	164	0.468115	1.58263	0.00104493	0.00786283	0.141	1847
HALLMARK_XENOBIOTIC_METABOLISM	147	0.46344	1.56505	0.00104493	0.00922039	0.173	2605
HALLMARK_MITOTIC_SPINDLE	191	0.457035	1.55211	0	0.0103665	0.202	2464
HALLMARK_CHOLESTEROL_HOMEOSTASIS	64	0.489859	1.5153	0.00823529	0.0150126	0.292	1784
HALLMARK_MTORC1_SIGNALING	191	0.436019	1.48375	0	0.0202115	0.38	3135
HALLMARK_HYPOXIA	175	0.423495	1.44437	0.00623053	0.0309416	0.544	2487
HALLMARK_APICAL_SURFACE	30	0.51977	1.41842	0.0508701	0.0395456	0.653	1599
HALLMARK_SPERMATOGENESIS	68	0.442227	1.37965	0.0603248	0.0577982	0.803	1059
HALLMARK_GLYCOLYSIS	173	0.402909	1.3753	0.0133745	0.0583052	0.818	2265
HALLMARK_UV_RESPONSE_DN	139	0.402407	1.34378	0.029819	0.0772271	0.907	3869
HALLMARK_TGF_BETA_SIGNALING	52	0.438256	1.33158	0.0832356	0.0831231	0.922	925
HALLMARK_UNFOLDED_PROTEIN_RESPONSE	111	0.401716	1.32991	0.0566239	0.0817646	0.924	4550
HALLMARK_PI3K_AKT_MTOR_SIGNALING	99	0.400518	1.3025	0.0800439	0.102031	0.972	3135
HALLMARK_ANDROGEN_RESPONSE	89	0.392553	1.27006	0.114064	0.131667	0.989	2623
HALLMARK_REACTIVE_OXIGEN_SPECIES_PATHWAY	42	0.439367	1.26815	0.151106	0.129726	0.989	2583
HALLMARK_UV_RESPONSE_UP	129	0.365761	1.22582	0.128617	0.173966	0.996	1561
HALLMARK_MYC_TARGETS_V1	198	0.353356	1.21526	0.0875386	0.182733	0.998	4982
HALLMARK_ESTROGEN_RESPONSE_EARLY	152	0.354268	1.18466	0.152704	0.222632	1	2267
HALLMARK_MYOGENESIS	192	0.317802	1.09052	0.289119	0.391281	1	2963
HALLMARK_HEDGEHOG_SIGNALING	28	0.351091	0.952692	0.540921	0.688063	1	2513
HALLMARK_DNA_REPAIR	136	0.283129	0.945788	0.591728	0.685106	1	1661
HALLMARK_KRAS_SIGNALING_DN	92	0.277154	0.904025	0.64693	0.756454	1	2426
HALLMARK_MYC_TARGETS_V2	58	0.293773	0.889342	0.6698	0.765928	1	1293
HALLMARK_PANCREAS_BETA_CELLS	15	0.345303	0.823855	0.709859	0.862708	1	3959
HALLMARK_WNT_BETA_CATENIN_SIGNALING	35	0.267262	0.749813	0.841448	0.938931	1	1579
HALLMARK_PROTEIN_SECRETION	93	0.231068	0.742171	0.884444	0.925211	1	5419
HALLMARK_NOTCH_SIGNALING	29	0.161881	0.438433	0.995037	0.999647	1	3803

## Sheet: Sesn2SkM-Tg
Sesn2SkM-Tg IMM vs Sesn2SkM-Tg basal GSEA Hallmarks
NAME	SIZE	ES	NES	NOM p-val	FDR q-val	FWER p-val	RANK AT MAX
HALLMARK_IL6_JAK_STAT3_SIGNALING	70	0.68	2.44	0	0	0	2176
HALLMARK_INFLAMMATORY_RESPONSE	143	0.59	2.32	0	0	0	2926
HALLMARK_INTERFERON_GAMMA_RESPONSE	165	0.57	2.31	0	0	0	2857
HALLMARK_TNFA_SIGNALING_VIA_NFKB	171	0.56	2.26	0	0	0	2684
HALLMARK_APOPTOSIS	139	0.56	2.23	0	0	0	3291
HALLMARK_ALLOGRAFT_REJECTION	132	0.57	2.23	0	0	0	2857
HALLMARK_INTERFERON_ALPHA_RESPONSE	82	0.59	2.16	0	0	0	3280
HALLMARK_KRAS_SIGNALING_UP	161	0.51	2.07	0	0	0	2982
HALLMARK_EPITHELIAL_MESENCHYMAL_TRANSITION	175	0.49	1.99	0	0	0	2851
HALLMARK_COMPLEMENT	143	0.5	1.97	0	0	0	3246
HALLMARK_ESTROGEN_RESPONSE_LATE	145	0.49	1.94	0	0	0.001	2749
HALLMARK_UNFOLDED_PROTEIN_RESPONSE	111	0.5	1.91	0	0	0.001	4304
HALLMARK_COAGULATION	92	0.49	1.79	0	0.002	0.015	3938
HALLMARK_HYPOXIA	175	0.44	1.78	0	0.002	0.021	2889
HALLMARK_APICAL_JUNCTION	160	0.44	1.77	0.001	0.002	0.023	2851
HALLMARK_XENOBIOTIC_METABOLISM	147	0.44	1.76	0	0.002	0.026	2509
HALLMARK_G2M_CHECKPOINT	187	0.43	1.76	0	0.002	0.027	2306
HALLMARK_E2F_TARGETS	189	0.43	1.75	0	0.002	0.029	2862
HALLMARK_P53_PATHWAY	179	0.43	1.75	0	0.002	0.029	3911
HALLMARK_ANGIOGENESIS	32	0.56	1.72	0.002	0.003	0.039	3843
HALLMARK_MTORC1_SIGNALING	191	0.41	1.66	0.001	0.005	0.084	2948
HALLMARK_CHOLESTEROL_HOMEOSTASIS	64	0.47	1.64	0.011	0.006	0.097	2927
HALLMARK_TGF_BETA_SIGNALING	52	0.49	1.63	0.005	0.006	0.104	2460
HALLMARK_IL2_STAT5_SIGNALING	164	0.4	1.63	0.001	0.006	0.11	2816
HALLMARK_MITOTIC_SPINDLE	191	0.35	1.42	0.008	0.043	0.581	3042
HALLMARK_ANDROGEN_RESPONSE	89	0.38	1.42	0.023	0.043	0.591	3440
HALLMARK_REACTIVE_OXIGEN_SPECIES_PATHWAY	42	0.43	1.37	0.078	0.065	0.758	2434
HALLMARK_ESTROGEN_RESPONSE_EARLY	152	0.35	1.37	0.029	0.063	0.764	2124
HALLMARK_MYC_TARGETS_V1	198	0.33	1.36	0.022	0.068	0.786	4672
HALLMARK_UV_RESPONSE_UP	129	0.33	1.29	0.066	0.113	0.941	2298
HALLMARK_APICAL_SURFACE	30	0.42	1.27	0.18	0.133	0.971	2161
HALLMARK_UV_RESPONSE_DN	139	0.32	1.26	0.08	0.135	0.978	3199
HALLMARK_PI3K_AKT_MTOR_SIGNALING	99	0.34	1.26	0.096	0.131	0.978	2785
HALLMARK_SPERMATOGENESIS	68	0.35	1.26	0.118	0.132	0.982	1172
HALLMARK_GLYCOLYSIS	173	0.31	1.24	0.073	0.146	0.987	2781
HALLMARK_WNT_BETA_CATENIN_SIGNALING	35	0.39	1.22	0.195	0.163	0.991	3395
HALLMARK_MYC_TARGETS_V2	58	0.34	1.17	0.206	0.219	1	5294
HALLMARK_MYOGENESIS	192	0.28	1.17	0.149	0.216	1	2230
HALLMARK_PANCREAS_BETA_CELLS	15	0.4	1.03	0.433	0.472	1	4002
HALLMARK_KRAS_SIGNALING_DN	92	0.27	0.98	0.484	0.553	1	1197
HALLMARK_HEDGEHOG_SIGNALING	28	0.32	0.96	0.507	0.591	1	3182
HALLMARK_PROTEIN_SECRETION	93	0.25	0.96	0.523	0.591	1	5036
HALLMARK_DNA_REPAIR	136	0.2	0.79	0.901	0.915	1	4408
HALLMARK_HEME_METABOLISM	159	0.19	0.76	0.954	0.943	1	3447
HALLMARK_NOTCH_SIGNALING	29	0.23	0.69	0.877	0.97	1	3550

## Sheet: Sesn1KO
Sesn1KO IMM vs Sesn1KO basal GSEA Hallmarks
NAME	SIZE	ES	NES	NOM p-val	FDR q-val	FWER p-val	RANK AT MAX
HALLMARK_TNFA_SIGNALING_VIA_NFKB	171	0.59	2.44	0	0	0	1250
HALLMARK_IL6_JAK_STAT3_SIGNALING	70	0.61	2.15	0	0	0	2354
HALLMARK_UNFOLDED_PROTEIN_RESPONSE	111	0.55	2.12	0	0	0	2836
HALLMARK_INFLAMMATORY_RESPONSE	143	0.48	1.95	0	0.001	0.003	1950
HALLMARK_APOPTOSIS	139	0.47	1.89	0	0.002	0.008	1532
HALLMARK_G2M_CHECKPOINT	187	0.44	1.84	0	0.002	0.01	2854
HALLMARK_ALLOGRAFT_REJECTION	132	0.46	1.8	0	0.003	0.014	2354
HALLMARK_MYC_TARGETS_V1	198	0.43	1.79	0	0.003	0.014	4003
HALLMARK_P53_PATHWAY	179	0.43	1.79	0	0.002	0.014	2478
HALLMARK_TGF_BETA_SIGNALING	52	0.52	1.77	0.002	0.002	0.015	861
HALLMARK_COMPLEMENT	143	0.43	1.75	0	0.002	0.017	1392
HALLMARK_E2F_TARGETS	189	0.41	1.74	0	0.003	0.021	2490
HALLMARK_KRAS_SIGNALING_UP	161	0.42	1.71	0	0.003	0.031	1558
HALLMARK_MYC_TARGETS_V2	58	0.49	1.68	0.002	0.005	0.053	4424
HALLMARK_MTORC1_SIGNALING	191	0.39	1.65	0	0.007	0.071	2250
HALLMARK_REACTIVE_OXIGEN_SPECIES_PATHWAY	42	0.5	1.63	0.011	0.007	0.078	1649
HALLMARK_MYOGENESIS	192	0.36	1.5	0.002	0.027	0.289	1762
HALLMARK_HYPOXIA	175	0.37	1.5	0.007	0.027	0.299	1087
HALLMARK_ANDROGEN_RESPONSE	89	0.39	1.48	0.009	0.031	0.359	2529
HALLMARK_MITOTIC_SPINDLE	191	0.35	1.46	0.002	0.035	0.403	3263
HALLMARK_EPITHELIAL_MESENCHYMAL_TRANSITION	175	0.36	1.46	0.011	0.034	0.41	2354
HALLMARK_INTERFERON_GAMMA_RESPONSE	165	0.36	1.46	0.007	0.034	0.421	1440
HALLMARK_PROTEIN_SECRETION	93	0.37	1.41	0.035	0.05	0.584	4294
HALLMARK_ESTROGEN_RESPONSE_LATE	145	0.35	1.4	0.017	0.053	0.611	2091
HALLMARK_XENOBIOTIC_METABOLISM	147	0.35	1.4	0.023	0.052	0.624	2005
HALLMARK_PI3K_AKT_MTOR_SIGNALING	99	0.35	1.35	0.047	0.075	0.771	3209
HALLMARK_IL2_STAT5_SIGNALING	164	0.33	1.34	0.037	0.076	0.791	2399
HALLMARK_ESTROGEN_RESPONSE_EARLY	152	0.32	1.29	0.058	0.104	0.879	2071
HALLMARK_UV_RESPONSE_UP	129	0.32	1.29	0.056	0.105	0.894	1618
HALLMARK_CHOLESTEROL_HOMEOSTASIS	64	0.36	1.26	0.123	0.125	0.941	852
HALLMARK_APICAL_JUNCTION	160	0.3	1.24	0.103	0.146	0.966	2353
HALLMARK_COAGULATION	92	0.32	1.2	0.167	0.18	0.988	1755
HALLMARK_ANGIOGENESIS	32	0.36	1.11	0.305	0.314	1	1630
HALLMARK_SPERMATOGENESIS	68	0.3	1.1	0.317	0.326	1	952
HALLMARK_PANCREAS_BETA_CELLS	15	0.43	1.09	0.35	0.325	1	1724
HALLMARK_KRAS_SIGNALING_DN	92	0.28	1.07	0.33	0.356	1	1276
HALLMARK_UV_RESPONSE_DN	139	0.25	0.99	0.468	0.507	1	3057
HALLMARK_HEME_METABOLISM	159	0.24	0.98	0.492	0.513	1	1564
HALLMARK_GLYCOLYSIS	173	0.22	0.91	0.701	0.676	1	1549
HALLMARK_DNA_REPAIR	136	0.18	0.7	0.991	0.967	1	4747
