# Supplementary material for: Sestrin prevents atrophy of disused and aging muscles by integrating anabolic and catabolic signals
Source: Nat Commun. 2020 Jan 13;11:189. doi: 10.1038/s41467-019-13832-9 (PMC6955241; doi:10.1038/s41467-019-13832-9)
Supplement: Supplementary file 4 — Supplementary Data 3 [file 41467_2019_13832_MOESM4_ESM.xlsx]

## Sheet: Selected clusters
	Selected cluster Sesn1SkM-Tg: Cluster 1		Selected Cluster Sesn1 KO: Cluster 2		Cluster 1-2 common genes
	1110004E09Rik		1110004F10Rik		1110004F10Rik
	1110004F10Rik		1110007C09Rik		1110038B12Rik
	1110008F13Rik		1110008L16Rik		1110059G10Rik
	1110020A21Rik		1110038B12Rik		1500012F01Rik
	1110034G24Rik		1110059G10Rik		1500015A07Rik
	1110037F02Rik		1200014J11Rik		2010012O05Rik
	1110038B12Rik		1500012F01Rik		2210408I21Rik
	1110059G10Rik		1500015A07Rik		2410004N09Rik
	1110065P20Rik		1500017E21Rik		2410006H16Rik
	1500012F01Rik		1700001O22Rik		2410016O06Rik
	1500015A07Rik		1700021K19Rik		2700060E02Rik
	1600002K03Rik		1700037H04Rik		4833418N02Rik
	1700017B05Rik		1700088E04Rik		4833420G17Rik
	1700030K09Rik		1700123O20Rik		4930429F24Rik
	1810022K09Rik		1810009A15Rik		4933411K20Rik
	1810030O07Rik		1810043G02Rik		4933421O10Rik
	1810037I17Rik		1810058I24Rik		8430408G22Rik
	1810055G02Rik		2010012O05Rik		8430429K09Rik
	2010012O05Rik		2210408I21Rik		9030624J02Rik
	2010107G23Rik		2310022B05Rik		9130019O22Rik
	2210408I21Rik		2310030G06Rik		9430038I01Rik
	2310015A10Rik		2310033P09Rik		A430105I19Rik
	2310022A10Rik		2310045N01Rik		A930005H10Rik
	2310036O22Rik		2310057M21Rik		A930033H14Rik
	2310039H08Rik		2310075C17Rik		AA474331
	2410002F23Rik		2410004N09Rik		Aacs
	2410004N09Rik		2410006H16Rik		Aak1
	2410006H16Rik		2410016O06Rik		Aamp
	2410016O06Rik		2610001J05Rik		Aars
	2510039O18Rik		2700060E02Rik		Abcc1
	2610015P09Rik		2810001G20Rik		Abcc10
	2610301B20Rik		2810474O19Rik		Abcd4
	2700046G09Rik		2900026A02Rik		Abce1
	2700060E02Rik		3110082I17Rik		Abcf1
	2810004N23Rik		3425401B19Rik		Abcf2
	2810408M09Rik		4833418N02Rik		Abcg2
	2810428I15Rik		4833420G17Rik		Abhd17c
	3110062M04Rik		4921531C22Rik		Abhd4
	3632451O06Rik		4930429F24Rik		Abhd6
	4632415L05Rik		4931428F04Rik		Abi2
	4833418N02Rik		4932438A13Rik		Acap2
	4833420G17Rik		4933411K20Rik		Acbd5
	4930429F24Rik		4933421O10Rik		Aco1
	4930512H18Rik		6230400D17Rik		Actl6a
	4933411K20Rik		6430548M08Rik		Actr5
	4933421O10Rik		8430408G22Rik		Actr8
	4933427D14Rik		8430429K09Rik		Adam10
	5031425E22Rik		9030624J02Rik		Adpgk
	5430416N02Rik		9130019O22Rik		Aebp2
	5530601H04Rik		9330159M07Rik		Agap1
	5730508B09Rik		9430008C03Rik		Agap3
	5830415F09Rik		9430038I01Rik		Agpat6
	5830418K08Rik		9530068E07Rik		Ahcy
	6530402F18Rik		9530082P21Rik		Ahsa2
	8430408G22Rik		A230046K03Rik		AI987944
	8430429K09Rik		A430105I19Rik		Airn
	9030624J02Rik		A930005H10Rik		Ak2
	9130019O22Rik		A930033H14Rik		Akap6
	9130221H12Rik		AA474331		Akap7
	9330151L19Rik		Aacs		Akip1
	9430015G10Rik		Aak1		Akirin1
	9430037G07Rik		Aamp		Alg9
	9430038I01Rik		Aar2		Als2
	9430073C21Rik		Aars		Amn1
	9930104L06Rik		Aatf		Amotl1
	A330074K22Rik		Abca5		Angel1
	A430105I19Rik		Abcc1		Angel2
	A530054K11Rik		Abcc10		Ank3
	A930005H10Rik		Abcd4		Ankrd11
	A930033H14Rik		Abce1		Ankrd13b
	AA474331		Abcf1		Ankrd27
	AA987161		Abcf2		Ankzf1
	Aacs		Abcf3		Anp32e
	Aak1		Abcg2		Ap2b1
	Aamp		Abhd12		Ap3d1
	Aars		Abhd17c		Ap3m1
	Abca2		Abhd4		Apbb2
	Abcc1		Abhd6		Aph1a
	Abcc10		Abi2		Arcn1
	Abcc8		Acap2		Arfgap1
	Abcd4		Acbd3		Arfip2
	Abce1		Acbd5		Arhgef2
	Abcf1		Acer2		Arid3b
	Abcf2		Aco1		Arid5a
	Abcg2		Acot2		Arl16
	Abhd17b		Acot9		Arl2bp
	Abhd17c		Acp1		Arnt
	Abhd4		Acsl4		Arrdc3
	Abhd6		Actl6a		Art5
	Abi2		Actr1a		Asb11
	Abra		Actr1b		Asb5
	Acap2		Actr5		Asb6
	Acap3		Actr8		Ascc2
	Acbd5		Adam10		Ash2l
	Acin1		Adc		Asph
	Aco1		Adcy2		Aspscr1
	Acsl6		Adh1		Asun
	Acss2		Adpgk		Asxl1
	Actl6a		Adrm1		Atcayos
	Actn2		Aebp2		Atf1
	Actr5		Afg3l2		Atf4
	Actr8		Agap1		Atf5
	Adam10		Agap3		Atf6
	Adam22		Agpat4		Atf6b
	Adamts10		Agpat6		Atg13
	Adamts20		Ahctf1		Atg3
	Adamtsl4		Ahcy		Atg4a
	Adamtsl5		Ahnak2		Atic
	Adat2		Ahsa2		Atmin
	Adck3		AI314180		Atp13a1
	Adpgk		AI987944		Atp1a2
	Adprhl2		Aif1l		Atp6v1f
	Adprm		Airn		Atp9b
	Adrbk1		Ak2		Atr
	Aebp1		Ak6		AU019823
	Aebp2		Akap11		Aup1
	Afap1		Akap6		Avl9
	Agap1		Akap7		AW146154
	Agap2		Akip1		Axin1
	Agap3		Akirin1		B230354K17Rik
	Agbl3		Akirin2		Bach1
	Agpat3		Akr1a1		Bad
	Agpat6		Akr1b8		Bag3
	Ahcy		Akt1		BC003331
	Ahsa2		Aldh18a1		BC004004
	AI413582		Alg1		BC027231
	AI987944		Alg12		BC029214
	Aida		Alg9		Bccip
	Aimp1		Alkbh3		Bcl7b
	Airn		Alkbh6		Bcl9
	Ak2		Alox5ap		Bet1
	Akap6		Alpk3		Bet1l
	Akap7		Als2		Blmh
	Akap8l		Amigo1		Bloc1s2
	Akip1		Amn1		Bloc1s6
	Akirin1		Amot		Bmpr1b
	Akt1s1		Amotl1		Bms1
	Alg6		Ampd3		Bnip3
	Alg9		Anapc1		Bod1l
	Als2		Anapc7		Brat1
	Ammecr1		Angel1		Brcc3
	Amn1		Angel2		Brf1
	Amotl1		Ank3		Btbd9
	Amotl2		Ankle2		Btf3l4
	Ampd2		Ankrd1		Bub3
	Anapc15		Ankrd10		Bud13
	Angel1		Ankrd11		C1qtnf4
	Angel2		Ankrd13a		C2cd3
	Angptl6		Ankrd13b		Cabin1
	Ank3		Ankrd17		Cacybp
	Ankrd11		Ankrd2		Caml
	Ankrd12		Ankrd23		Camsap1
	Ankrd13b		Ankrd27		Cars
	Ankrd27		Ankrd28		Casc4
	Ankrd39		Ankrd33b		Casp12
	Ankrd46		Ankrd49		Catsper2
	Anks3		Ankrd54		Cbfa2t2
	Ankzf1		Ankzf1		Cc2d1a
	Anln		Anp32b		Cc2d1b
	Anp32e		Anp32e		Ccar1
	Ap1g2		Anxa2		Ccdc115
	Ap2b1		Anxa6		Ccdc181
	Ap3d1		Anxa7		Ccdc47
	Ap3m1		Ap2a1		Ccdc53
	Ap4b1		Ap2b1		Ccdc55
	Apbb2		Ap3b1		Ccdc59
	Aph1a		Ap3d1		Ccdc77
	Aph1b		Ap3m1		Ccdc9
	Api5		Ap3s2		Ccndbp1
	Apol6		Ap5z1		Cct5
	Arcn1		Apbb2		Cct6a
	Arfgap1		Apc		Cd320
	Arfgef2		Apex1		Cdc27
	Arfip2		Aph1a		Cdc73
	Arhgap17		Apobec3		Cdh15
	Arhgap20		Apod		Cdk9
	Arhgap35		Apoe		Cdkn1a
	Arhgef2		Appbp2		Cdkn2aip
	Arhgef28		Arcn1		Cdkn2aipnl
	Arid1a		Arf1		Cdpf1
	Arid1b		Arfgap1		Cebpg
	Arid3a		Arfgap2		Cebpz
	Arid3b		Arfip1		Celf1
	Arid4b		Arfip2		Cenpv
	Arid5a		Arhgap15		Cep120
	Arid5b		Arhgap23		Cep131
	Arih2		Arhgap25		Cep152
	Arl1		Arhgap39		Cep170
	Arl13b		Arhgap44		Cep170b
	Arl16		Arhgef2		Cep83os
	Arl2bp		Arid3b		Cfl2
	Arl4a		Arid5a		Chchd4
	Arl5a		Arih1		Chd1l
	Arl6		Arl16		Cherp
	Arnt		Arl2bp		Chmp1a
	Arpc5l		Arl6ip4		Chmp4b
	Arrdc3		Arl6ip5		Chp1
	Arrdc4		Arl8a		Chrac1
	Arsk		Armcx5		Chuk
	Art1		Arnt		Cipc
	Art5		Arpp19		Cirbp
	Arv1		Arpp21		Cirh1a
	Arvcf		Arrdc3		Clasrp
	Asap2		Arsa		Clcc1
	Asb1		Art5		Clcn7
	Asb11		Asb11		Clec2d
	Asb5		Asb5		Clint1
	Asb6		Asb6		Clip1
	Ascc2		Ascc2		Clk2
	Asf1a		Ash2l		Clpp
	Ash2l		Asns		Cmas
	Asph		Asph		Cnbp
	Aspscr1		Aspscr1		Cnksr3
	Asun		Asun		Cnppd1
	Asxl1		Asxl1		Cnpy2
	Atcayos		Atad2		Cog1
	Atf1		Atat1		Cog2
	Atf4		Atcayos		Commd6
	Atf5		Atf1		Copa
	Atf6		Atf2		Cope
	Atf6b		Atf4		Copg1
	Atg13		Atf5		Coprs
	Atg14		Atf6		Cops4
	Atg3		Atf6b		Cops5
	Atg4a		Atg13		Cops7b
	Atg7		Atg2b		Coro6
	Atic		Atg3		Cox15
	Atmin		Atg4a		Cpd
	Atp13a1		Atg4b		Cpsf2
	Atp13a3		Atic		Crbn
	Atp1a1		Atmin		Creb3
	Atp1a2		Atn1		Crnkl1
	Atp5g2		Atoh8		Crtc2
	Atp6v1d		Atox1		Cry2
	Atp6v1f		Atp13a1		Csgalnact2
	Atp9b		Atp1a2		Csnk1a1
	Atr		Atp2a2		Csnk1d
	Atrip		Atp6ap2		Csrnp2
	Atrnl1		Atp6v0a1		Ctnnbip1
	Atxn1l		Atp6v0c		Ctns
	Atxn2l		Atp6v0d1		Ctu2
	AU019823		Atp6v1a		Ctxn3
	Aup1		Atp6v1b2		Cuedc2
	Avl9		Atp6v1c1		Cul1
	Avpi1		Atp6v1f		Cwc15
	AW011738		Atp6v1g1		Cwc22
	AW146154		Atp6v1h		Cwc25
	Axin1		Atp9a		Cwc27
	Azin1		Atp9b		Cwf19l2
	B230354K17Rik		Atr		Cyb561d2
	B3galt1		Atxn10		Cyb5r1
	B3gntl1		Atxn3		Cyld
	B630005N14Rik		Atxn7		Cyth2
	Bach1		Atxn7l3		D10Wsu102e
	Bad		AU019823		D11Wsu47e
	Bag2		Aup1		D8Ertd738e
	Bag3		Aven		D930015E06Rik
	Bahd1		Avl9		Dapk3
	Baiap2l2		AW146154		Daxx
	Bbs1		Axin1		Dcaf10
	Bbs10		B230354K17Rik		Dcaf12
	Bbs5		B3galnt2		Dclre1b
	BC003331		B3glct		Ddit4
	BC004004		B4galt5		Ddr1
	BC017158		Bace1		Ddrgk1
	BC024978		Bach1		Ddx1
	BC027231		Bach2		Ddx21
	BC029214		Bad		Ddx23
	BC048403		Bag3		Ddx31
	Bcap29		Bag6		Ddx3y
	Bccip		Bak1		Ddx41
	Bcdin3d		Bax		Ddx46
	Bcl2l11		Bbs4		Ddx49
	Bcl2l2		BC003331		Ddx50
	Bcl7b		BC004004		Ddx52
	Bcl9		BC005537		Ddx59
	Bclaf1		BC005561		Dedd2
	Bdh1		BC027231		Dennd2c
	Becn1		BC029214		Denr
	Bet1		Bccip		Derl1
	Bet1l		Bcl7b		Dfna5
	Birc6		Bcl7c		Dgcr14
	Blmh		Bcl9		Dgkz
	Bloc1s2		Bet1		Dhx15
	Bloc1s4		Bet1l		Dhx29
	Bloc1s6		Bex1		Dhx32
	Bmi1		Bfar		Dhx38
	Bmpr1b		Bin1		Dhx40
	Bms1		Birc3		Diablo
	Bmyc		Blmh		Diap1
	Bnip3		Bloc1s2		Dimt1
	Bod1l		Bloc1s3		Dip2b
	Brat1		Bloc1s6		Dis3
	Brcc3		Blzf1		Dis3l2
	Brd9		Bmf		Dlg5
	Bre		Bmp2k		Dmd
	Brf1		Bmp4		Dmwd
	Bri3		Bmpr1b		Dnaja2
	Brk1		Bms1		Dnajb12
	Brms1		Bnip3		Dnajb4
	Brpf1		Bod1l		Dnajb6
	Brpf3		Bola2		Dnajb9
	Brwd3		Bop1		Dnajc17
	Btbd10		Bptf		Dnajc21
	Btbd19		Brap		Dnajc3
	Btbd9		Brat1		Dnal4
	Btf3l4		Brcc3		Dnttip2
	Bub3		Brd1		Dph3
	Bud13		Brd4		Dpm2
	Bud31		Brf1		Dus1l
	Bzw2		Brix1		Dusp27
	C1galt1c1		Brox		Dvl2
	C1qtnf4		Brwd1		Dync1h1
	C2cd3		Bsdc1		Dync1i2
	Caap1		Btbd9		Dync1li1
	Cabin1		Btf3		Dync1li2
	Cacfd1		Btf3l4		E130317F20Rik
	Cacybp		Btg1		E430018J23Rik
	Cad		Bub3		E4f1
	Camk2b		Bud13		Eaf1
	Camk2d		Bves		Eea1
	Caml		C1qtnf4		Eef1g
	Camsap1		C2cd3		Eef2
	Cand1		C78339		Eftud1
	Cant1		Cab39		Egf
	Capn10		Cabin1		Eif1
	Capn15		Cacng1		Eif2a
	Cars		Cacul1		Eif2b1
	Casc4		Cacybp		Eif2b4
	Casp12		Calcoco1		Eif2b5
	Casp8ap2		Calu		Eif2s1
	Cast		Caml		Eif2s2
	Cat		Camsap1		Eif3a
	Catsper2		Cap2		Eif3e
	Cav3		Capn2		Eif3g
	Cbfa2t2		Capns1		Eif3i
	Cbx4		Car3		Eif3j1
	Cc2d1a		Cars		Eif3j2
	Cc2d1b		Casc4		Eif4b
	Ccar1		Casp12		Eif5
	Ccdc115		Catsper2		Eif5b
	Ccdc137		Cbfa2t2		Eif6
	Ccdc174		Cc2d1a		Elac2
	Ccdc181		Cc2d1b		Elp5
	Ccdc47		Ccar1		Emc1
	Ccdc53		Ccdc115		Emc10
	Ccdc55		Ccdc12		Emd
	Ccdc59		Ccdc130		Eme2
	Ccdc61		Ccdc136		Eml3
	Ccdc64		Ccdc141		Ensa
	Ccdc77		Ccdc181		Entpd6
	Ccdc85b		Ccdc47		Ep400
	Ccdc9		Ccdc53		Epc2
	Ccdc94		Ccdc55		Erap1
	Ccnc		Ccdc59		Erbb2ip
	Ccndbp1		Ccdc77		Ercc1
	Ccng2		Ccdc9		Ercc3
	Ccrn4l		Ccl6		Ergic3
	Cct5		Ccl9		Esco1
	Cct6a		Ccndbp1		Etf1
	Cd2bp2		Ccser2		Etv3
	Cd320		Cct2		Evi5
	Cd3eap		Cct4		Exoc5
	Cd99l2		Cct5		Exosc2
	Cdan1		Cct6a		Eya3
	Cdc123		Cct7		Ezh1
	Cdc25a		Cct8		Faf1
	Cdc27		Ccz1		Fam104a
	Cdc42bpa		Cd151		Fam134b
	Cdc42se2		Cd209c		Fam13a
	Cdc45		Cd320		Fam175b
	Cdc73		Cd82		Fam178a
	Cdh15		Cdc27		Fam179a
	Cdk11b		Cdc40		Fam192a
	Cdk13		Cdc73		Fam195b
	Cdk7		Cdh15		Fam199x
	Cdk9		Cdip1		Fam207a
	Cdkn1a		Cdk12		Fam216a
	Cdkn2aip		Cdk5		Fam3a
	Cdkn2aipnl		Cdk5rap3		Fam63a
	Cdpf1		Cdk9		Fam65a
	Cdyl		Cdkn1a		Fam73a
	Cebpb		Cdkn2aip		Fam76a
	Cebpd		Cdkn2aipnl		Fam96b
	Cebpg		Cdpf1		Fam98a
	Cebpz		Cds2		Fance
	Celf1		Cebpg		Farsb
	Cenpj		Cebpz		Fbxo30
	Cenpo		Celf1		Fbxo32
	Cenpv		Cenpv		Fbxo33
	Cep120		Cep120		Fbxo38
	Cep131		Cep131		Fbxo40
	Cep152		Cep152		Fbxo6
	Cep164		Cep170		Fbxw2
	Cep170		Cep170b		Fbxw4
	Cep170b		Cep192		Fcho2
	Cep19		Cep83os		Fgfr1
	Cep290		Cep85		Fip1l1
	Cep76		Cep85l		Fkbp14
	Cep78		Cers2		Fkbpl
	Cep83os		Cfdp1		Flii
	Cfl2		Cfh		Flywch1
	Chchd4		Cfl2		Foxk1
	Chd1l		Chac1		Foxn2
	Cherp		Champ1		Foxp4
	Chmp1a		Chchd4		Frg1
	Chmp2b		Chchd5		Fubp1
	Chmp3		Chd1		Furin
	Chmp4b		Chd1l		Fxr1
	Chmp6		Chd4		Gaa
	Chp1		Chd7		Gab1
	Chrac1		Cherp		Gas2
	Chst11		Chfr		Gas5
	Chst12		Chic2		Gas8
	Chtf8		Chmp1a		Gatad2a
	Chuk		Chmp2a		Gcc2
	Ciart		Chmp4b		Gclm
	Cipc		Chp1		Gdi1
	Cir1		Chpf2		Gemin5
	Cirbp		Chrac1		Gemin6
	Cirh1a		Chrd		Get4
	Cisd2		Chrnb1		Ggnbp2
	Cited2		Chtop		Ghdc
	Clasrp		Chuk		Git1
	Clcc1		Cipc		Gkap1
	Clcn2		Cirbp		Glce
	Clcn7		Cirh1a		Gle1
	Clec2d		Ckap5		Glul
	Clint1		Clasrp		Glyr1
	Clip1		Clcc1		Gm10094
	Clip2		Clcn7		Gm10698
	Clip4		Cldn15		Gm10774
	Clk2		Cldn25		Gm12043
	Clk4		Clec2d		Gm13736
	Cln6		Clint1		Gm17251
	Cln8		Clip1		Gm20390
	Clpp		Clk2		Gm20826
	Cltc		Cln3		Gm21596
	Cluap1		Cln5		Gm26782
	Cmah		Clock		Gm4737
	Cmas		Clp1		Gm6055
	Cnbd2		Clpp		Gm6505
	Cnbp		Clptm1		Gm6863
	Cnksr3		Cltb		Gm7452
	Cnot3		Cmas		Gm8186
	Cnppd1		Cmtm6		Gm9531
	Cnpy2		Cmtr1		Gm9769
	Coasy		Cnbp		Gmeb1
	Cog1		Cndp2		Gmppa
	Cog2		Cnksr1		Gmps
	Coil		Cnksr3		Gna11
	Commd6		Cnot2		Gna13
	Commd8		Cnppd1		Gnl3l
	Commd9		Cnpy2		Golga3
	Copa		Cnpy3		Golga5
	Cope		Coa4		Gorasp2
	Copg1		Cog1		Gpam
	Coprs		Cog2		Gpatch1
	Cops4		Col18a1		Gpkow
	Cops5		Col8a1		Gpnmb
	Cops7b		Commd2		Gpr108
	Coro6		Commd6		Gprasp1
	Cox15		Comtd1		Gps2
	Cox16		Copa		Gpx4
	Cox19		Cope		Grwd1
	Cpd		Copg1		Gsk3a
	Cped1		Coprs		Gtf2a1
	Cpsf1		Cops2		Gtf2a2
	Cpsf2		Cops4		Gtf2f2
	Cpsf4		Cops5		Gtf2h1
	Crbn		Cops7b		Gtf2h3
	Crcp		Coro6		Gtpbp4
	Creb3		Cotl1		Gucd1
	Crebbp		Cox15		Gyg
	Crebrf		Cpd		H1f0
	Cript		Cpne2		H6pd
	Crlf1		Cpsf2		Habp2
	Crlf3		Cpt1a		Harbi1
	Crnkl1		Crbn		Haus2
	Crtc2		Creb3		Hdac10
	Cry2		Crlf2		Hdac4
	Cryzl1		Crls1		Hdgfrp2
	Csgalnact2		Crnkl1		Heatr1
	Csnk1a1		Crtap		Hectd3
	Csnk1d		Crtc2		Herpud2
	Csnk2a2		Cry2		Hilpda
	Csrnp2		Cryab		Hist2h2aa2
	Cstf2		Csgalnact2		Hnrnph2
	Ctdsp2		Csnk1a1		Hnrnpul2
	Ctnnbip1		Csnk1d		Hook1
	Ctns		Csnk2a1		Hook3
	Ctps		Csrnp2		Hoxc11
	Ctu2		Csrp3		Hp1bp3
	Ctxn3		Cst6		Hs6st1
	Cuedc2		Cstf1		Hsf4
	Cul1		Ctbp1		Hspa14
	Cutc		Ctdp1		Hspa4
	Cwc15		Ctdspl2		Hspb2
	Cwc22		Ctnnbip1		Hspbap1
	Cwc25		Ctns		Iars2
	Cwc27		Ctsb		Igbp1
	Cwf19l2		Ctsh		Igdcc4
	Cxx1a		Ctss		Igf1r
	Cxx1b		Ctsz		Igf2r
	Cyb561d2		Cttn		Ikbkg
	Cyb5r1		Ctu2		Il6st
	Cyld		Ctxn3		Ilkap
	Cystm1		Cuedc2		Impact
	Cyth2		Cul1		Ing5
	D10Wsu102e		Cul4a		Ino80
	D11Wsu47e		Cul4b		Ino80c
	D16Ertd472e		Cul7		Inpp4b
	D330041H03Rik		Cul9		Ints4
	D8Ertd738e		Cwc15		Ipo13
	D930015E06Rik		Cwc22		Ipo5
	Daglb		Cwc25		Ippk
	Dalrd3		Cwc27		Irak1
	Dand5		Cwf19l2		Irak1bp1
	Dapk3		Cyb561d2		Isg20l2
	Daxx		Cyb5r1		Itch
	Dbndd2		Cyb5r3		Itgb5
	Dcaf10		Cyld		Josd2
	Dcaf12		Cyr61		Kank1
	Dcaf8		Cyth2		Kansl2
	Dclre1a		D10Wsu102e		Kat5
	Dclre1b		D11Wsu47e		Kcmf1
	Dctn3		D15Ertd621e		Kcnc4
	Dcun1d1		D19Bwg1357e		Kcnj11
	Dcun1d3		D2Wsu81e		Kctd18
	Dcun1d5		D8Ertd738e		Kctd20
	Ddi2		D930015E06Rik		Kctd9
	Ddit4		D930016D06Rik		Kdm3a
	Ddr1		Dap		Kdm5c
	Ddrgk1		Dapk3		Kdsr
	Ddx1		Daxx		Kif2a
	Ddx10		Dbnl		Kif5b
	Ddx21		Dcaf10		Kin
	Ddx23		Dcaf12		Klf11
	Ddx31		Dcaf5		Klhl2
	Ddx39b		Dclre1b		Klhl30
	Ddx3y		Dctn2		Klhl38
	Ddx41		Dctn4		Kpna2
	Ddx46		Dda1		Kpna3
	Ddx49		Ddb1		Ktn1
	Ddx50		Ddhd1		Lancl2
	Ddx52		Ddit4		Larp4
	Ddx59		Ddr1		Lemd2
	Dedd2		Ddrgk1		Lin54
	Dennd2c		Ddx1		Llgl1
	Dennd6a		Ddx18		Llph-ps2
	Denr		Ddx19b		Lmln
	Derl1		Ddx21		Lonrf1
	Dfna5		Ddx23		Lrif1
	Dgat1		Ddx27		Lrrc2
	Dgcr14		Ddx31		Lrrc41
	Dgcr8		Ddx39		Lrrc47
	Dgkz		Ddx3y		Lrrc51
	Dhps		Ddx41		Lrrfip2
	Dhx15		Ddx46		Ltv1
	Dhx29		Ddx49		Lzic
	Dhx32		Ddx50		Macf1
	Dhx38		Ddx52		Maf1
	Dhx40		Ddx54		Mafg
	Diablo		Ddx56		Mak16
	Diap1		Ddx59		Map1lc3a
	Dimt1		Dedd		Map2k3
	Dio2		Dedd2		Map3k14
	Dip2b		Dek		Map4
	Dis3		Dennd1a		Mapk12
	Dis3l2		Dennd2c		Mapk8
	Dlg5		Dennd4c		Mapre3
	Dll1		Denr		Mapt
	Dmd		Depdc7		Mark4
	Dmpk		Dera		Matr3
	Dmwd		Derl1		Mau2
	Dmxl2		Derl2		Mb21d2
	Dnaja2		Des		Mbd3
	Dnajb11		Dfna5		Mbd6
	Dnajb12		Dgcr14		Mbtd1
	Dnajb4		Dgkz		Mcm7
	Dnajb6		Dhx15		Mcph1
	Dnajb9		Dhx29		Mcts1
	Dnajc12		Dhx32		Med11
	Dnajc14		Dhx33		Med15
	Dnajc17		Dhx37		Med25
	Dnajc21		Dhx38		Med27
	Dnajc3		Dhx40		Mef2c
	Dnajc7		Diablo		Memo1
	Dnal4		Diap1		Metap2
	Dnpep		Diexf		Mettl1
	Dnttip2		Dimt1		Mettl6
	Dph3		Dip2b		Mfhas1
	Dpm1		Dip2c		Mgat4b
	Dpm2		Dis3		Mgrn1
	Dr1		Dis3l2		Mical3
	Drg2		Dlg5		Micall1
	Drp2		Dmd		Mid1ip1
	Dsn1		Dmwd		Midn
	Dtnb		Dnaja2		Mier1
	Dupd1		Dnajb12		Mios
	Dus1l		Dnajb2		Mks1
	Dusp1		Dnajb4		Mlip
	Dusp10		Dnajb6		Mllt11
	Dusp12		Dnajb9		Mllt3
	Dusp27		Dnajc16		Mob1b
	Dvl2		Dnajc17		Morc2a
	Dync1h1		Dnajc18		Mphosph10
	Dync1i2		Dnajc2		Mphosph8
	Dync1li1		Dnajc21		Mpp6
	Dync1li2		Dnajc24		Mrgbp
	Dynlt1b		Dnajc25		Mrps10
	E130012A19Rik		Dnajc3		Mrps12
	E130317F20Rik		Dnajc5		Mrto4
	E230013L22Rik		Dnajc8		Msantd3
	E430018J23Rik		Dnal4		Msantd4
	E4f1		Dnttip2		Mta1
	Eaf1		Dock7		Mtmr1
	Ebpl		Dok1		Mtmr14
	Ece1		Dpagt1		Mtmr2
	Eda		Dpcd		Mtmr4
	Eea1		Dph3		Mttp
	Eef1g		Dph5		mt-Ty
	Eef2		Dpm2		Murc
	Eefsec		Dpp3		Musk
	Efcab2		Dpy19l1		Mvd
	Eftud1		Drg1		Myadml2
	Egf		Dscr3		Mybbp1a
	Egln3		Dse		Mybph
	Ehmt2		Dtx2		Myf6
	Eid2b		Dus1l		Myo18a
	Eif1		Dus3l		Myo18b
	Eif1ad		Dusp13		Myo9a
	Eif1b		Dusp27		Mypn
	Eif2a		Dusp6		Mzt2
	Eif2b1		Dvl2		N6amt1
	Eif2b4		Dym		Naa25
	Eif2b5		Dync1h1		Naa50
	Eif2s1		Dync1i2		Naca
	Eif2s2		Dync1li1		Nacc1
	Eif2s3y		Dync1li2		Nae1
	Eif3a		Dync2li1		Napb
	Eif3e		Dynll1		Napepld
	Eif3g		Dynlt1f		Nars
	Eif3h		Dyrk1a		Nbeal2
	Eif3i		Dysf		Nbr1
	Eif3j1		E130309D02Rik		Ncln
	Eif3j2		E130317F20Rik		Ncs1
	Eif4b		E2f4		Ncstn
	Eif4enif1		E430018J23Rik		Ndfip1
	Eif4g3		E4f1		Ndor1
	Eif5		Eaf1		Ndrg2
	Eif5b		Ece2		Ndst2
	Eif6		Eci2		Net1
	Elac2		Eda2r		Neu1
	Elk4		Edem2		Nfatc2
	Elmod3		Edf1		Nfatc2ip
	Elmsan1		Eea1		Nfe2l1
	Elp5		Eef1g		Nfkbib
	Emc1		Eef2		Nfu1
	Emc10		Eftud1		Ngly1
	Emd		Egf		Nhlrc2
	Eme2		Ehd4		Nipa2
	Eml3		Eid1		Noc2l
	Enah		Eif1		Noc3l
	Ensa		Eif1a		Nol10
	Entpd6		Eif2a		Nol6
	Ep400		Eif2b1		Nol8
	Epc2		Eif2b3		Nom1
	Erap1		Eif2b4		Nop16
	Erbb2ip		Eif2b5		Nop2
	Erbb3		Eif2s1		Nosip
	Ercc1		Eif2s2		Nphp1
	Ercc3		Eif2s3x		Npr3
	Ergic3		Eif3a		Nprl3
	Erich1		Eif3b		Nqo1
	Esco1		Eif3c		Nr1h2
	Esf1		Eif3d		Nr2c2ap
	Etf1		Eif3e		Nrap
	Etv3		Eif3f		Nrbp1
	Evc2		Eif3g		Nsa2
	Evi5		Eif3i		Nsun2
	Evi5l		Eif3j1		Nt5c3
	Exoc5		Eif3j2		Nuak1
	Exoc7		Eif3k		Nudcd1
	Exosc10		Eif3l		Nudt16
	Exosc2		Eif3m		Numa1
	Exosc3		Eif4a3		Nup107
	Exosc5		Eif4b		Nup37
	Exosc9		Eif4ebp1		Nup62
	Eya3		Eif4g2		Obfc1
	Ezh1		Eif4h		Odf2
	Faf1		Eif5		Ofd1
	Fam104a		Eif5a		Ogg1
	Fam110b		Eif5b		Osbpl10
	Fam126b		Eif6		Osbpl8
	Fam133b		Elac2		Osgin2
	Fam134b		Ell		P2rx5
	Fam13a		Elmod2		Pacsin2
	Fam168b		Elp5		Pagr1b
	Fam175a		Emc1		Papola
	Fam175b		Emc10		Pard6a
	Fam178a		Emc3		Park2
	Fam179a		Emd		Pbxip1
	Fam188a		Eme2		Pcgf1
	Fam192a		Eml2		Pcgf6
	Fam195b		Eml3		Pdcd6ip
	Fam199x		Eml5		Pdcl3
	Fam207a		Emp1		Pde7b
	Fam216a		Enc1		Pdk4
	Fam221b		Endov		Pdpk1
	Fam222b		Ensa		Pdxdc1
	Fam3a		Entpd6		Pdzrn3
	Fam45a		Eny2		Pef1
	Fam58b		Ep400		Peli1
	Fam63a		Epc2		Pelo
	Fam65a		Eprs		Per1
	Fam73a		Eps8		Pex11b
	Fam76a		Erap1		Pex12
	Fam89b		Erbb2		Pex14
	Fam92a		Erbb2ip		Pfdn2
	Fam96a		Ercc1		Pgrmc2
	Fam96b		Ercc2		Pgs1
	Fam98a		Ercc3		Phc2
	Fance		Ercc4		Phf10
	Fancl		Ergic3		Phf2
	Farsb		Eri3		Phf20l1
	Fbrs		Erlin2		Phf3
	Fbxl19		Ermard		Phip
	Fbxl6		Erp29		Phlda1
	Fbxo30		Errfi1		Phlda3
	Fbxo32		Esco1		Phldb1
	Fbxo33		Esd		Phospho1
	Fbxo38		Esyt1		Pi4k2a
	Fbxo40		Etf1		Pigc
	Fbxo6		Ets2		Pik3r3
	Fbxo7		Etv3		Pinx1
	Fbxw2		Evi2a		Pir
	Fbxw4		Evi5		Pithd1
	Fcho2		Ewsr1		Pja2
	Fgf1		Exoc5		Pkn2
	Fgfr1		Exosc1		Plagl2
	Fgfrl1		Exosc2		Plbd2
	Fig4		Exosc7		Plekha1
	Fip1l1		Eya2		Plekha3
	Fis1		Eya3		Plekha8
	Fkbp14		Eya4		Plekhm1
	Fkbpl		Ezh1		Plekhm2
	Flii		F2r		Pmm1
	Flt3l		Fabp5		Pmm2
	Flywch1		Fadd		Pnpla2
	Foxk1		Faf1		Poglut1
	Foxn2		Fam103a1		Pold2
	Foxp4		Fam104a		Pole4
	Frg1		Fam109a		Polr1c
	Frmd6		Fam110a		Polr1d
	Frs3		Fam134b		Polr2c
	Fst		Fam13a		Polr2d
	Fth1		Fam13b		Polr2h
	Fubp1		Fam13c		Polr3d
	Fubp3		Fam171a1		Polr3e
	Fuk		Fam175b		Pop1
	Furin		Fam177a		Ppa1
	Fxr1		Fam178a		Ppan
	Fzd4		Fam179a		Ppcdc
	Gaa		Fam192a		Ppfibp1
	Gab1		Fam195b		Ppil2
	Gadd45a		Fam199x		Ppm1g
	Galc		Fam207a		Ppp1r15a
	Galnt2		Fam21		Ppp1r15b
	Galt		Fam214b		Ppp1r26
	Gas2		Fam216a		Prdm4
	Gas5		Fam219a		Prdx1
	Gas8		Fam3a		Prdx6
	Gatad2a		Fam50a		Prmt3
	Gatsl2		Fam63a		Prob1
	Gca		Fam65a		Prosc
	Gcc2		Fam73a		Prpf40a
	Gch1		Fam76a		Prr3
	Gclc		Fam76b		Prrc1
	Gclm		Fam83g		Prrx1
	Gcn1l1		Fam96b		Prss23os
	Gdi1		Fam98a		Prune
	Gdpd1		Fance		Psen1
	Gemin5		Farsb		Psip1
	Gemin6		Fas		Psma2
	Get4		Fastkd5		Psma4
	Gga1		Fau		Psma5
	Ggnbp2		Fbf1		Psma6
	Ghdc		Fbxo10		Psma7
	Git1		Fbxo17		Psmb2
	Gkap1		Fbxo21		Psmb3
	Glce		Fbxo30		Psmb4
	Gle1		Fbxo32		Psmb6
	Glt28d2		Fbxo33		Psmb7
	Glt8d1		Fbxo38		Psmc1
	Gltscr2		Fbxo40		Psmc3
	Glul		Fbxo6		Psmc4
	Glyr1		Fbxw2		Psmc6
	Gm10052		Fbxw4		Psmd12
	Gm10094		Fbxw8		Psmd13
	Gm10126		Fcho2		Psmd14
	Gm10171		Fen1		Psmd2
	Gm10177		Fez1		Psmd3
	Gm10698		Fgfr1		Psmd6
	Gm10774		Fgl2		Psmd8
	Gm11808		Fhl1		Psme3
	Gm12043		Fhod3		Psme4
	Gm12184		Ficd		Psmf1
	Gm12751		Filip1		Ptbp2
	Gm12840		Fip1l1		Ptp4a1
	Gm13015		Fiz1		Ptpn11
	Gm13736		Fkbp14		Ptpn2
	Gm14306		Fkbpl		Ptpn23
	Gm14435		Flii		Pttg1ip
	Gm14680		Flnc		Puf60
	Gm15429		Flot1		Pus1
	Gm15446		Flrt1		Pus3
	Gm15542		Flywch1		Pus7
	Gm15787		Fmr1		Pvr
	Gm15943		Fndc3b		Pwp2
	Gm16536		Fntb		Pxn
	Gm17251		Foxk1		Pygo2
	Gm17281		Foxn2		Pyroxd1
	Gm17586		Foxo1		Qsox2
	Gm1821		Foxp4		Rab14
	Gm20204		Fpgt		Rab18
	Gm20390		Frg1		Rab1b
	Gm20826		Frmd4b		Rab2a
	Gm21596		Frmd8		Rab30
	Gm21747		Fto		Rab33b
	Gm2260		Ftsj3		Rab3gap1
	Gm26617		Fubp1		Rab3gap2
	Gm26782		Furin		Rab40c
	Gm26790		Fxr1		Rab4b
	Gm26908		Fxr2		Rab5a
	Gm28043		Fyttd1		Rab6a
	Gm2830		G2e3		Rabgef1
	Gm4149		G6pc3		Rad23b
	Gm4737		Gaa		Ranbp2
	Gm4841		Gab1		Rangap1
	Gm4944		Gab2		Rap1a
	Gm5601		Gabarap		Rap2c
	Gm5617		Gabarapl1		Rapgef1
	Gm6055		Gabarapl2		Raph1
	Gm6505		Gapvd1		Rapsn
	Gm6565		Garem		Rasd2
	Gm6863		Gars		Rassf1
	Gm7120		Gas2		Rbm14
	Gm7332		Gas5		Rbm19
	Gm7452		Gas8		Rbm20
	Gm8086		Gatad2a		Rbm22
	Gm8116		Gba		Rbm4
	Gm8186		Gbe1		Rbm7
	Gm9385		Gcc2		Rbpj
	Gm9531		Gclm		Rc3h2
	Gm9769		Gdap2		Rcan1
	Gm9830		Gdi1		Rcbtb1
	Gm9864		Gdpgp1		Rest
	Gmeb1		Gemin5		Rffl
	Gmfb		Gemin6		Rft1
	Gmppa		Get4		Rhbdd1
	Gmps		Gfer		Rhbdf1
	Gna11		Gga2		Rhbdf2
	Gna13		Ggnbp2		Rheb
	Gnas		Ggt7		Rhobtb1
	Gnl3l		Ghdc		Rif1
	Gnptg		Gigyf2		Rilpl2
	Golga3		Gins2		Riok3
	Golga4		Git1		Rlf
	Golga5		Gkap1		Rlim
	Gorab		Glce		Rmnd5b
	Gorasp1		Gle1		Rnaseh1
	Gorasp2		Glg1		Rnf103
	Gpam		Gltpd1		Rnf113a2
	Gpatch1		Glul		Rnf126
	Gpatch3		Glyr1		Rnf13
	Gpkow		Gm10040		Rnf130
	Gpn2		Gm10094		Rnf138
	Gpnmb		Gm10275		Rnf181
	Gpr108		Gm10288		Rnf215
	Gprasp1		Gm10443		Rnf216
	Gps2		Gm10698		Rnf220
	Gpx4		Gm10774		Rnf24
	Grasp		Gm12043		Rnf38
	Grpel1		Gm13509		Rnf40
	Grwd1		Gm13736		Rnf6
	Gsk3a		Gm13889		Rnmt
	Gstm4		Gm14305		Rnps1
	Gstm5		Gm14494		Rora
	Gtdc1		Gm15427		Rorc
	Gtf2a1		Gm15500		Rpap2
	Gtf2a2		Gm15535		Rpf2
	Gtf2e2		Gm15935		Rpl19-ps11
	Gtf2f1		Gm17066		Rpl36al
	Gtf2f2		Gm17251		Rpp38
	Gtf2h1		Gm17690		Rps19bp1
	Gtf2h3		Gm2000		Rps27l
	Gtf2h5		Gm20390		Rps6ka3
	Gtf2ird2		Gm20826		Rrp15
	Gtf3c3		Gm21596		Rrp36
	Gtf3c4		Gm26782		Rrp7a
	Gtpbp4		Gm2a		Rrp8
	Gucd1		Gm4604		Rrp9
	Gxylt1		Gm4737		Rtfdc1
	Gyg		Gm5641		Rufy1
	H1f0		Gm6055		Rusc2
	H2afj		Gm608		S100pbp
	H6pd		Gm6410		Sap130
	Habp2		Gm6472		Sap30bp
	Hagh		Gm6505		Sap30l
	Harbi1		Gm6863		Sart1
	Hars		Gm7452		Sart3
	Haus2		Gm7488		Sav1
	Haus4		Gm7536		Scaf1
	Haus6		Gm8186		Scamp1
	Hdac10		Gm9531		Scamp4
	Hdac4		Gm9769		Scrib
	Hdac9		Gm9770		Sctr
	Hdgfrp2		Gmeb1		Scyl3
	Hdlbp		Gmppa		Sdad1
	Heatr1		Gmpr2		Sec13
	Hectd3		Gmps		Sec22b
	Herpud1		Gna11		Sec23ip
	Herpud2		Gna13		Sec24b
	Hes1		Gnb1		Sec31a
	Hgsnat		Gnb2l1		Sec62
	Hiatl1		Gnl1		Secisbp2
	Hilpda		Gnl2		Senp3
	Hint1		Gnl3		Senp6
	Hirip3		Gnl3l		Serinc2
	Hist2h2aa2		Gnptab		Serpinb6a
	Hist2h2be		Golga1		Sertad1
	Hmgb3		Golga2		Sertad2
	Hmgcr		Golga3		Sestd1
	Hnrnpa3		Golga5		Sf3a2
	Hnrnpd		Golga7		Sf3a3
	Hnrnph2		Golgb1		Sf3b1
	Hnrnpul1		Gopc		Sf3b2
	Hnrnpul2		Gorasp2		Sf3b3
	Hook1		Gpalpp1		Sf3b4
	Hook3		Gpam		Sfr1
	Hoxa4		Gpatch1		Sgpp1
	Hoxc11		Gpatch4		Sgta
	Hp1bp3		Gphn		Shoc2
	Hps3		Gpkow		Sirt7
	Hs6st1		Gpnmb		Siva1
	Hsf4		Gpr108		Skiv2l
	Hspa14		Gpr137b		Slain2
	Hspa1b		Gprasp1		Slc11a2
	Hspa2		Gps2		Slc12a2
	Hspa4		Gpx1		Slc20a1
	Hspa9		Gpx4		Slc20a2
	Hspb11		Gpx7		Slc22a4
	Hspb2		Grik5		Slc25a28
	Hspbap1		Grk6		Slc25a44
	Hspe1		Grn		Slc26a11
	Hyou1		Grrp1		Slc27a4
	Iars2		Grwd1		Slc30a5
	Icmt		Gsk3a		Slc35a2
	Ier3ip1		Gsk3b		Slc35b1
	Iffo1		Gtf2a1		Slc35f6
	Ift140		Gtf2a2		Slc38a2
	Ift46		Gtf2b		Slc38a6
	Ift74		Gtf2f2		Slc39a10
	Igbp1		Gtf2h1		Slc39a7
	Igdcc4		Gtf2h3		Slc3a2
	Igf1r		Gtf3c6		Slc7a6
	Igf2r		Gtpbp4		Slc9a1
	Igfbp5		Gucd1		Slc9a7
	Ikbkb		Gyg		Slmap
	Ikbkg		H1f0		Sltm
	Ikzf5		H6pd		Smad5
	Il4i1		Habp2		Smarca2
	Il6st		Harbi1		Smarca5
	Ilkap		Haus2		Smarcc1
	Imp3		Haus3		Smarcd1
	Impact		Hax1		Smc5
	Inadl		Hbp1		Smg1
	Ing3		Hcfc1r1		Smg5
	Ing5		Hdac10		Smg6
	Inha		Hdac4		Smg9
	Inmt		Hdac6		Smim11
	Ino80		Hdgf		Smndc1
	Ino80c		Hdgfrp2		Smyd5
	Inpp4b		Heatr1		Snapin
	Inpp5f		Heatr3		Snd1
	Inpp5j		Hectd1		Snhg1
	Ints4		Hectd3		Snhg12
	Ints6		Herc4		Snhg6
	Ints8		Herpud2		Snrnp70
	Ints9		Hes6		Snw1
	Ip6k3		Hexa		Snx10
	Ipo13		Hgs		Snx13
	Ipo5		Hilpda		Snx17
	Ippk		Hip1r		Snx24
	Iqcb1		Hira		Sorbs3
	Irak1		Hist2h2aa1		Sox4
	Irak1bp1		Hist2h2aa2		Spcs2
	Irf2		Hivep3		Spns1
	Irf2bp2		Hmces		Spock2
	Irf3		Hmga1		Spryd7
	Irgm2		Hmgb1-ps8		Srp14
	Irs2		Hmgn1		Srp54a
	Irx3		Hmgn2		Srp54b
	Isg20l2		Hmox1		Srp9
	Isoc2b		Hn1		Srrt
	Ispd		Hnrnpa0		Srsf2
	Ist1		Hnrnpa1		Srsf7
	Itch		Hnrnph2		Ssh2
	Itfg2		Hnrnpk		Ssh3
	Itgb5		Hnrnpr		Ssr3
	Itsn2		Hnrnpul2		Stam
	Josd2		Hook1		Stat3
	Jrk		Hook2		Stat5a
	Jtb		Hook3		Stau1
	Jun		Hoxc11		Stbd1
	Kalrn		Hoxc9		Stk11ip
	Kank1		Hp1bp3		Stk35
	Kansl2		Hs6st1		Stoml1
	Kat5		Hs6st2		Strap
	Katnal1		Hsd11b1		Strn
	Katnb1		Hsdl1		Strn4
	Kbtbd12		Hsf2		Stt3b
	Kbtbd7		Hsf4		Stx5a
	Kcmf1		Hsp90ab1		Stx8
	Kcnc4		Hspa13		Suco
	Kcnj11		Hspa14		Sufu
	Kctd18		Hspa4		Sugp1
	Kctd20		Hspa5		Supt3
	Kctd9		Hspb1		Suv420h1
	Kdelc1		Hspb2		Svil
	Kdelr1		Hspb3		Sync
	Kdm3a		Hspb6		Syncrip
	Kdm5c		Hspb7		Syne1
	Kdsr		Hspb8		Synj1
	Keap1		Hspbap1		Synj2
	Khk		Huwe1		Syt11
	Khsrp		Hvcn1		Syvn1
	Kif2a		Hyal2		Tacc2
	Kif3b		Iars2		Tada3
	Kif5b		Ier3		Taf1
	Kin		Ier5l		Taf11
	Klc4		Ifi35		Taf13
	Klf11		Ifitm3		Taf1c
	Klhl2		Ifnar2		Taf1d
	Klhl30		Ift52		Taf5l
	Klhl34		Ift57		Taf7
	Klhl38		Igbp1		Tank
	Kmt2a		Igdcc4		Tapt1
	Kmt2e		Igf1		Tars
	Kpna2		Igf1r		Tax1bp1
	Kpna3		Igf2r		Tbc1d1
	Kremen1		Igfbp7		Tbc1d10b
	Ktn1		Igfn1		Tbc1d12
	L3mbtl3		Ik		Tbc1d15
	Lamp1		Ikbkg		Tbc1d25
	Lamtor1		Il17rc		Tbc1d31
	Lamtor3		Il1r1		Tbcc
	Lancl2		Il2rg		Tbce
	Larp4		Il33		Tbcel
	Las1l		Il4ra		Tbk1
	Lcmt2		Il6st		Tbl1xr1
	Lemd2		Ilf3		Tbl3
	Leng9		Ilk		Tcap
	Limd1		Ilkap		Tcea1
	Lin37		Imp4		Tcea2
	Lin54		Impact		Tceanc2
	Lipt2		Impdh1		Tceb3
	Llgl1		Inca1		Tcerg1
	Llgl2		Ing1		Tcf12
	Llph-ps2		Ing5		Tcof1
	Lmbr1l		Ino80		Tcp11l1
	Lmln		Ino80c		Tcta
	Lmod1		Inpp4a		Tdg
	Lmod3		Inpp4b		Tead4
	Lonrf1		Insr		Tec
	Lrch4		Ints3		Tef
	Lrif1		Ints4		Tex10
	Lrig2		Ipo11		Tex264
	Lrrc2		Ipo13		Tfe3
	Lrrc41		Ipo4		Tgfb2
	Lrrc42		Ipo5		Tgfbrap1
	Lrrc47		Ipo7		Tgif1
	Lrrc51		Ipo9		Thap7
	Lrrc8d		Ippk		Thbd
	Lrrcc1		Irak1		Thoc1
	Lrrfip2		Irak1bp1		Thoc3
	Lsg1		Irak2		Thoc6
	Lsm12		Irf8		Tigd2
	Lsm4		Isg20l2		Timm10
	Lss		Isy1		Tiprl
	Ltv1		Isyna1		Tjap1
	Lysmd2		Itch		Tm9sf2
	Lzic		Itga7		Tm9sf3
	Lzts2		Itga9		Tm9sf4
	Lzts3		Itgb1		Tma16
	Macf1		Itgb5		Tmbim4
	Mad2l2		Itpa		Tmco4
	Madd		Itpkc		Tmed2
	Maf1		Ivns1abp		Tmem128
	Maff		Iws1		Tmem140
	Mafg		Josd2		Tmem168
	Mak16		Jrkl		Tmem183a
	Malt1		Junb		Tmem184c
	Maml1		Jup		Tmem189
	Maml2		Kank1		Tmem19
	Maml3		Kansl2		Tmem203
	Mamld1		Kansl3		Tmem205
	Man1a2		Kars		Tmem222
	Map1lc3a		Kat5		Tmem234
	Map1lc3b		Kcmf1		Tmem248
	Map2k3		Kcnc4		Tmem259
	Map2k7		Kcnj11		Tmem30a
	Map3k14		Kctd13		Tmem57
	Map4		Kctd18		Tmem87b
	Mapk12		Kctd20		Tmf1
	Mapk1ip1l		Kctd3		Tmx4
	Mapk8		Kctd5		Tnip1
	Mapkap1		Kctd7		Tnks
	Mapre3		Kctd9		Tnpo1
	Mapt		Kdm1a		Tollip
	March3		Kdm3a		Tomm6
	March5		Kdm4c		Tomm70a
	Mark4		Kdm5c		Top2b
	Matr3		Kdsr		Topbp1
	Mau2		Khdrbs1		Tor1a
	Mb21d2		Kif24		Tpr
	Mbd3		Kif2a		Tprkb
	Mbd6		Kif5b		Trabd
	Mbtd1		Kin		Traf3
	Mcat		Kirrel		Traf7
	Mcf2l		Klf10		Trappc11
	Mcm7		Klf11		Trappc2l
	Mcph1		Klf6		Trex1
	Mcrs1		Klhdc4		Trim16
	Mcts1		Klhl12		Trim25
	Mcu		Klhl2		Trim41
	Mdm1		Klhl30		Trim44
	Mea1		Klhl38		Trim63
	Med11		Klhl40		Trim72
	Med15		Klhl5		Trip10
	Med16		Kpna1		Trmt6
	Med18		Kpna2		Trmt61a
	Med20		Kpna3		Trnau1ap
	Med22		Krtcap2		Trnt1
	Med25		Kti12		Trp53
	Med27		Ktn1		Trp63
	Med31		Lamp2		Trub2
	Med7		Lancl2		Tsc22d3
	Mef2c		Lap3		Tsen2
	Meis1		Larp1		Tsg101
	Memo1		Larp4		Tspan17
	Men1		Lars		Tspyl2
	Mest		Lbh		Tsr1
	Metap2		Lbp		Ttbk2
	Mettl1		Lcorl		Ttc13
	Mettl6		Ldb1		Ttc30b
	Mettl7a1		Ldlrap1		Ttc33
	Mfap1b		Lemd2		Ttc39c
	Mfhas1		Lfng		Ttc8
	Mgat4b		Lgals3		Ttf2
	Mgrn1		Lgals8		Ttll11
	Mib1		Lgmn		Tulp3
	Mical3		Lims1		Twf2
	Mical3		Lin54		Twistnb
	Micall1		Lipa		Txlng
	Micu1		Lipo1		Txndc9
	Mid1ip1		Llgl1		Txnl1
	Midn		Llph		Txnrd3
	Mier1		Llph-ps2		U2af2
	Mier3		Lmln		Ubb
	Mios		Lmnb1		Ube2d3
	Mks1		Lmod2		Ube2g2
	Mlip		Lonrf1		Ube2j1
	Mllt10		Lox		Ube2k
	Mllt11		Lpin1		Ube2m
	Mllt3		Lpin2		Ube2o
	Mlx		Lpin3		Ube2q2
	Mmadhc		Lrba		Ube4b
	Mms19		Lrif1		Ubqln1
	Mnt		Lrp1		Ubr3
	Mob1b		Lrrc14		Ubr4
	Mocs1		Lrrc2		Ubr7
	Mocs2		Lrrc41		Ubxn1
	Morc2a		Lrrc47		Ubxn4
	Morf4l2		Lrrc51		Ubxn6
	Mospd2		Lrrc58		Ufc1
	Mphosph10		Lrrc59		Ufd1l
	Mphosph8		Lrrfip2		Ufl1
	Mplkip		Lrrn1		Ufm1
	Mpp6		Lsm1		Uggt1
	Mr1		Lsm2		Ugp2
	Mreg		Ltbr		Uhrf1bp1
	Mrfap1		Ltv1		Uhrf1bp1l
	Mrgbp		Lyve1		Urb1
	Mrgprh		Lzic		Urb2
	Mroh1		Lztfl1		Uri1
	Mrpl14		Macf1		Usb1
	Mrpl17		Maf1		Uso1
	Mrpl20		Mafg		Usp16
	Mrpl24		Maged2		Usp22
	Mrpl27		Mak16		Usp4
	Mrpl33		Manea		Usp42
	Mrpl54		Map1b		Usp47
	Mrps10		Map1lc3a		Usp5
	Mrps12		Map1s		Utp14a
	Mrps18a		Map2k3		Utp20
	Mrps34		Map2k3os		Utp3
	Mrto4		Map3k14		Uxt
	Msantd3		Map3k6		Vamp2
	Msantd4		Map4		Vamp8
	Mta1		Mapk12		Vcp
	Mta2		Mapk6		Vezt
	Mtbp		Mapk7		Vhl
	Mtch2		Mapk8		Vldlr
	Mtcp1		Mapkapk3		Vma21
	Mtdh		Mapre2		Vmac
	Mthfr		Mapre3		Vps16
	Mtmr1		Mapt		Vps26a
	Mtmr14		March5		Vps33b
	Mtmr2		Mark4		Vps37a
	Mtmr4		Mars		Vps45
	Mtrf1		Matr3		Vps4a
	mt-Tc		Mau2		Vps53
	Mttp		Mb21d2		Vps72
	mt-Ty		Mbd1		Vsig10
	Mtx2		Mbd3		Vta1
	Murc		Mbd6		Vwa7
	Musk		Mbnl2		Wapal
	Mvd		Mboat7		Wash
	Mvk		Mbtd1		Wasl
	Myadml2		Mcl1		Wbp11
	Mybbp1a		Mcm7		Wbscr16
	Mybph		Mcph1		Wbscr17
	Myf6		Mcts1		Wdr3
	Myg1		Mcts2		Wdr41
	Myh1		Med10		Wdr43
	Myh10		Med11		Wdr45b
	Myh2		Med12		Wdr46
	Myh3		Med13		Wdr5
	Myl3		Med13l		Wdr61
	Mynn		Med15		Wdr62
	Myo18a		Med25		Wdr74
	Myo18b		Med27		Wdr81
	Myo1e		Med9		Whamm
	Myo9a		Mef2c		Whsc1
	Myot		Memo1		Wipi2
	Mypn		Metap2		Wrap73
	Mzt2		Mettl1		Xpa
	N6amt1		Mettl21a		Xpc
	Naa25		Mettl6		Xpo7
	Naa38		Mettl9		Xpot
	Naa50		Mex3d		Xrn1
	Nabp1		Mfap1a		Yeats4
	Nabp2		Mfap5		Yipf1
	Naca		Mfge8		Ythdf2
	Nacc1		Mfhas1		Zak
	Nae1		Mfsd1		Zbtb10
	Napb		Mfsd10		Zbtb17
	Napepld		Mfsd11		Zbtb25
	Naprt1		Mga		Zbtb44
	Nars		Mgat4a		Zbtb7a
	Nat9		Mgat4b		Zbtb8os
	Nav2		Mgp		Zc3h14
	Nbeal2		Mgrn1		Zc3h15
	Nbr1		Mical3		Zc3h18
	Ncbp1		Mical3		Zc3h3
	Ncdn		Micall1		Zc3hc1
	Nckap1		Micu2		Zcchc2
	Ncln		Mid1		Zcchc24
	Ncs1		Mid1ip1		Zcchc6
	Ncstn		Midn		Zdhhc16
	Ndfip1		Mien1		Zdhhc6
	Ndor1		Mier1		Zeb1
	Ndrg2		Minpp1		Zfand2a
	Ndrg3		Mios		Zfand2b
	Ndst2		Mir22hg		Zfp113
	Nedd8		Mkl2		Zfp119a
	Net1		Mknk2		Zfp120
	Neu1		Mks1		Zfp207
	Nfatc2		Mlip		Zfp229
	Nfatc2ip		Mllt11		Zfp263
	Nfe2l1		Mllt3		Zfp28
	Nfic		Mmp11		Zfp318
	Nfkb1		Mmp2		Zfp330
	Nfkbib		Mnat1		Zfp358
	Nfkbil1		Mob1a		Zfp51
	Nfu1		Mob1b		Zfp513
	Ngdn		Mocos		Zfp568
	Ngly1		Mocs3		Zfp598
	Nhej1		Morc2a		Zfp617
	Nhlrc2		Morc3		Zfp653
	Nhsl1		Morc4		Zfp704
	Nhsl2		Morf4l1		Zfp719
	Nifk		Mospd3		Zfp746
	Nipa2		Mpg		Zfp771
	Nkap		Mphosph10		Zfp865
	Nkiras1		Mphosph6		Zfp869
	Nkiras2		Mphosph8		Zfp874b
	Nkrf		Mpp6		Zfp9
	Nme2		Mrgbp		Zfx
	Noc2l		Mrgpre		Zfyve20
	Noc3l		Mrpl32		Zfyve27
	Nol10		Mrpl40		Zkscan1
	Nol6		Mrpl57		Zkscan17
	Nol8		Mrps10		Zmym4
	Nom1		Mrps12		Znf512b
	Nop10		Mrps18c		Znhit6
	Nop16		Mrps30		Znrf2
	Nop2		Mrto4		Zranb1
	Nop56		Msantd3		Zrsr1
	Nosip		Msantd4		Zscan21
	Npat		Msto1		Zscan29
	Npc1		Mt1		Zswim4
	Nphp1		Mt2		Zswim7
	Npr3		Mta1		Zswim8
	Nprl3		Mtcl1
	Nqo1		Mtf1
	Nr1h2		Mthfd2
	Nr2c2ap		Mtmr1
	Nrap		Mtmr14
	Nras		Mtmr2
	Nrbp1		Mtmr4
	Nrf1		Mtmr9
	Nrip1		Mtor
	Nsa2		Mtss1l
	Nsdhl		Mttp
	Nsmaf		mt-Ty
	Nsmce2		Murc
	Nsmce4a		Musk
	Nsun2		Mustn1
	Nsun3		Mvd
	Nsun6		Mvp
	Nt5c3		Myadml2
	Nthl1		Mybbp1a
	Ntpcr		Mybph
	Nuak1		Myc
	Nubpl		Myd88
	Nucks1		Myf6
	Nudcd1		Myh14
	Nudt16		Myh8
	Nudt18		Myl12a
	Nudt22		Myl4
	Nudt9		Myl6
	Nufip1		Myo18a
	Numa1		Myo18b
	Nup107		Myo5a
	Nup205		Myo9a
	Nup214		Myo9b
	Nup37		Myog
	Nup54		Mypn
	Nup62		Myzap
	Nup88		Mzt2
	Nxpe3		N4bp3
	Obfc1		N6amt1
	Odf2		Naa25
	Ofd1		Naa50
	Ogg1		Nab2
	Orc2		Naca
	Orc5		Nacc1
	Osbpl10		Nadsyn1
	Osbpl2		Nae1
	Osbpl3		Naf1
	Osbpl8		Nagk
	Oscp1		Naglu
	Osgin2		Naif1
	Otud7b		Napb
	P2rx5		Napepld
	Pacsin2		Nars
	Pagr1b		Nat10
	Pank2		Nbeal2
	Paox		Nbn
	Papola		Nbr1
	Pard6a		Ncam1
	Park2		Ncln
	Patz1		Ncs1
	Paxip1		Ncstn
	Pbrm1		Ndel1
	Pbx2		Ndfip1
	Pbxip1		Ndfip2
	Pcbp3		Ndor1
	Pcdh18		Ndrg2
	Pcdh7		Ndst2
	Pcgf1		Nelfe
	Pcgf6		Nemf
	Pcif1		Net1
	Pcnxl3		Neu1
	Pctp		Neurl3
	Pdcd10		Nexn
	Pdcd11		Nfatc2
	Pdcd2		Nfatc2ip
	Pdcd5		Nfatc4
	Pdcd6ip		Nfe2l1
	Pdcl3		Nfe2l2
	Pde10a		Nfix
	Pde4b		Nfkb2
	Pde7b		Nfkbib
	Pdik1l		Nfrkb
	Pdk4		Nfu1
	Pdlim5		Nfxl1
	Pdlim7		Ngly1
	Pdpk1		Nhlrc2
	Pdxdc1		Nhlrc3
	Pdzd8		Nid2
	Pdzrn3		Nipa2
	Peak1		Nipbl
	Pef1		Nmd3
	Peli1		Nme1
	Peli3		Nmt1
	Pelo		Nob1
	Pelp1		Noc2l
	Per1		Noc3l
	Per2		Nog
	Pex11b		Nol10
	Pex12		Nol12
	Pex14		Nol3
	Pex16		Nol6
	Pfdn1		Nol8
	Pfdn2		Nolc1
	Pfdn6		Nom1
	Pgap3		Nono
	Pggt1b		Nop14
	Pgrmc2		Nop16
	Pgs1		Nop2
	Phax		Nop58
	Phb2		Nop9
	Phc2		Nosip
	Phf10		Nphp1
	Phf13		Nploc4
	Phf14		Npr3
	Phf2		Nprl3
	Phf20l1		Nqo1
	Phf3		Nr1h2
	Phf5a		Nr2c2
	Phip		Nr2c2ap
	Phlda1		Nrap
	Phlda3		Nrbp1
	Phldb1		Nsa2
	Phospho1		Nsfl1c
	Pi4k2a		Nsmce1
	Pias4		Nsun2
	Piga		Nsun5
	Pigc		Nt5c2
	Pigt		Nt5c3
	Pik3c3		Nt5dc1
	Pik3cb		Nuak1
	Pik3ip1		Nub1
	Pik3r2		Nubp1
	Pik3r3		Nucb1
	Pik3r6		Nudc
	Pim3		Nudcd1
	Pin4		Nudcd2
	Pinx1		Nudt11
	Pip4k2c		Nudt16
	Pir		Nudt16l1
	Pithd1		Numa1
	Pja2		Nup107
	Pkdrej		Nup153
	Pkn1		Nup188
	Pkn2		Nup37
	Pknox1		Nup43
	Pla2g12a		Nup62
	Plagl2		Nup93
	Plbd2		Nupl1
	Plekha1		Nxn
	Plekha3		Obfc1
	Plekha5		Odc1
	Plekha8		Odf2
	Plekhg3		Ofd1
	Plekhg5		Ogfr
	Plekhm1		Ogfrl1
	Plekhm2		Ogg1
	Plrg1		Optn
	Plxdc1		Ormdl3
	Plxna4		Osbpl10
	Pm20d2		Osbpl5
	Pmepa1		Osbpl8
	Pmf1		Osgin1
	Pmm1		Osgin2
	Pmm2		Otud5
	Pms1		Otulin
	Pnpla2		P2rx5
	Pnpo		Pa2g4
	Pofut2		Pacrgl
	Poglut1		Pacs1
	Polb		Pacsin2
	Pold2		Pacsin3
	Poldip3		Pagr1b
	Pole4		Pak1ip1
	Poli		Pak4
	Polr1c		Pam
	Polr1d		Pam16
	Polr1e		Panx1
	Polr2c		Papd7
	Polr2d		Papola
	Polr2e		Pard6a
	Polr2h		Parg
	Polr2j		Park2
	Polr2k		Park7
	Polr3d		Parm1
	Polr3e		Parn
	Polr3h		Parp2
	Pop1		Pbxip1
	Pop4		Pcbp1
	Ppa1		Pcgf1
	Ppan		Pcgf6
	Ppcdc		Pck2
	Ppfibp1		Pcsk7
	Ppfibp2		Pcx
	Pphln1		Pdap1
	Ppih		Pdcd6ip
	Ppil2		Pdcd7
	Ppm1g		Pdcl3
	Ppox		Pde1b
	Ppp1ca		Pde4dip
	Ppp1cc		Pde7b
	Ppp1r13b		Pde8a
	Ppp1r14c		Pdia5
	Ppp1r15a		Pdk4
	Ppp1r15b		Pdlim1
	Ppp1r2		Pdlim3
	Ppp1r26		Pdpk1
	Ppp3cc		Pdxdc1
	Ppp4r1		Pdzd11
	Prdm4		Pdzrn3
	Prdm5		Pef1
	Prdm9		Peli1
	Prdx1		Pelo
	Prdx6		Per1
	Prickle2		Pes1
	Prkd2		Pex11b
	Prkra		Pex12
	Prkrip1		Pex14
	Prmt3		Pex3
	Prmt6		Pf4
	Prob1		Pfdn2
	Prom1		Pfdn4
	Prosc		Pfkfb4
	Proscos		Pgm3
	Prpf3		Pgpep1l
	Prpf40a		Pgrmc2
	Prpf4b		Pgs1
	Prpf6		Phc1
	Prps1		Phc2
	Prr24		Phc3
	Prr3		Phf1
	Prrc1		Phf10
	Prrg1		Phf2
	Prrg2		Phf20
	Prrx1		Phf20l1
	Prss23os		Phf23
	Prune		Phf3
	Psen1		Phip
	Psip1		Phka2
	Psma2		Phlda1
	Psma4		Phlda3
	Psma5		Phldb1
	Psma6		Phospho1
	Psma7		Pi4k2a
	Psmb2		Pias2
	Psmb3		Pias3
	Psmb4		Pigc
	Psmb6		Pigu
	Psmb7		Pik3ca
	Psmc1		Pik3r3
	Psmc3		Pikfyve
	Psmc4		Pinx1
	Psmc6		Pip5k1a
	Psmd10		Pir
	Psmd12		Pisd
	Psmd13		Pithd1
	Psmd14		Pitpnb
	Psmd2		Pja2
	Psmd3		Pkig
	Psmd6		Pkn2
	Psmd8		Pkn3
	Psme3		Plaa
	Psme4		Plagl2
	Psmf1		Plbd2
	Psmg1		Plcb3
	Pspc1		Plekha1
	Ptbp2		Plekha3
	Ptdss2		Plekha8
	Ptger1		Plekhm1
	Ptp4a1		Plekhm2
	Ptpdc1		Plekho1
	Ptplad1		Plin2
	Ptpn1		Plin4
	Ptpn11		Plk2
	Ptpn14		Pmm1
	Ptpn2		Pmm2
	Ptpn23		Pnpla2
	Ptrhd1		Pnpla8
	Pttg1ip		Pnrc1
	Puf60		Poglut1
	Pus1		Pold2
	Pus3		Pold3
	Pus7		Pold4
	Pus7l		Poldip2
	Pvr		Pole3
	Pvt1		Pole4
	Pwp2		Polr1a
	Pxdc1		Polr1b
	Pxk		Polr1c
	Pxn		Polr1d
	Pycr2		Polr2c
	Pygo2		Polr2d
	Pyroxd1		Polr2f
	Qsox2		Polr2h
	R3hcc1		Polr2l
	Rab14		Polr3b
	Rab18		Polr3d
	Rab1b		Polr3e
	Rab20		Pom121
	Rab23		Pomgnt1
	Rab24		Pomp
	Rab2a		Pomt2
	Rab30		Pon2
	Rab33b		Pop1
	Rab3gap1		Popdc3
	Rab3gap2		Por
	Rab3ip		Porcn
	Rab40c		Ppa1
	Rab4b		Ppan
	Rab5a		Ppap2a
	Rab6a		Ppcdc
	Rab6b		Ppfibp1
	Rabac1		Ppig
	Rabgap1		Ppil1
	Rabgef1		Ppil2
	Rad23a		Ppip5k1
	Rad23b		Ppm1f
	Rad51d		Ppm1g
	Rae1		Ppme1
	Raly		Ppp1r12a
	Ranbp10		Ppp1r13l
	Ranbp2		Ppp1r15a
	Rangap1		Ppp1r15b
	Rap1a		Ppp1r21
	Rap2c		Ppp1r26
	Rapgef1		Ppp1r27
	Rapgef5		Ppp2ca
	Raph1		Ppp4c
	Rapsn		Ppp4r2
	Rasd2		Ppp6r1
	Rassf1		Ppp6r3
	Raver1		Pprc1
	Rbak		Pqlc1
	Rbck1		Pqlc2
	Rbm12		Prdm4
	Rbm12b1		Prdx1
	Rbm14		Prdx4
	Rbm19		Prdx6
	Rbm20		Preb
	Rbm22		Prep
	Rbm4		Prg4
	Rbm7		Prkab1
	Rbmx2		Prkx
	Rbpj		Prmt1
	Rc3h2		Prmt3
	Rcan1		Prnp
	Rcbtb1		Prob1
	Rcc1		Prosc
	Rchy1		Prpf19
	Rcl1		Prpf31
	Rdh11		Prpf38a
	Recql5		Prpf39
	Rest		Prpf40a
	Rfesd		Prpf40b
	Rffl		Prpsap2
	Rft1		Prr3
	Rfwd3		Prr5
	Rfx5		Prrc1
	Rgl3		Prrx1
	Rgp1		Prss23os
	Rhbdd1		Prune
	Rhbdf1		Prune2
	Rhbdf2		Psat1
	Rheb		Psen1
	Rhobtb1		Psip1
	Rhpn2		Psma1
	Rif1		Psma2
	Rilpl2		Psma3
	Riok3		Psma4
	Rlf		Psma5
	Rlim		Psma6
	Rmnd5b		Psma7
	Rnaseh1		Psmb1
	Rnaseh2c		Psmb2
	Rnasek		Psmb3
	Rnf10		Psmb4
	Rnf103		Psmb5
	Rnf113a2		Psmb6
	Rnf126		Psmb7
	Rnf13		Psmc1
	Rnf130		Psmc2
	Rnf138		Psmc3
	Rnf144b		Psmc4
	Rnf146		Psmc5
	Rnf167		Psmc6
	Rnf181		Psmd1
	Rnf19a		Psmd11
	Rnf19b		Psmd12
	Rnf215		Psmd13
	Rnf216		Psmd14
	Rnf220		Psmd2
	Rnf24		Psmd3
	Rnf38		Psmd4
	Rnf40		Psmd5
	Rnf41		Psmd6
	Rnf6		Psmd7
	Rnmt		Psmd8
	Rnps1		Psme2
	Rora		Psme3
	Rorc		Psme4
	Rp9		Psmf1
	Rpain		Psmg4
	Rpap1		Pstpip2
	Rpap2		Ptbp1
	Rpf2		Ptbp2
	Rpl19-ps11		Ptk2
	Rpl27		Ptma
	Rpl27a		Ptms
	Rpl36al		Ptp4a1
	Rpl5		Ptplad2
	Rpl7l1		Ptplb
	Rpp38		Ptpn11
	Rps15a-ps7		Ptpn12
	Rps19bp1		Ptpn2
	Rps27l		Ptpn21
	Rps4l		Ptpn23
	Rps6ka3		Ptprj
	Rps6kb2		Pttg1ip
	Rptor		Puf60
	Rpusd4		Pum1
	Rrp15		Pum2
	Rrp1b		Pus1
	Rrp36		Pus3
	Rrp7a		Pus7
	Rrp8		Pvr
	Rrp9		Pwp1
	Rsbn1		Pwp2
	Rsf1		Pxn
	Rtca		Pygo2
	Rtfdc1		Pyroxd1
	Rtkn		Qpctl
	Rufy1		Qrich1
	Rusc1		Qsox1
	Rusc2		Qsox2
	Rwdd1		Rab11b
	Ryk		Rab11fip2
	S100pbp		Rab11fip5
	Sacs		Rab13
	Samd14		Rab14
	Sap130		Rab18
	Sap30bp		Rab1b
	Sap30l		Rab2a
	Sar1a		Rab30
	Sart1		Rab33b
	Sart3		Rab34
	Sav1		Rab35
	Sbf2		Rab3gap1
	Sbk1		Rab3gap2
	Sbk2		Rab40c
	Scaf1		Rab4b
	Scamp1		Rab5a
	Scamp4		Rab6a
	Scand1		Rabgef1
	Scap		Rabggtb
	Schip1		Rac1
	Scrib		Rad23b
	Sctr		Rad50
	Scyl3		Rad52
	Sdad1		Ralbp1
	Sde2		Ralgapa2
	Sdhaf1		Ranbp2
	Sec11a		Ranbp9
	Sec13		Rangap1
	Sec16b		Rap1a
	Sec22b		Rap2c
	Sec23ip		Rapgef1
	Sec24b		Raph1
	Sec31a		Rapsn
	Sec61b		Rars
	Sec62		Rasd2
	Secisbp2		Rassf1
	Selo		Rb1
	Sema4b		Rb1cc1
	Senp1		Rbks
	Senp3		Rbl2
	Senp6		Rbm14
	Sept6		Rbm15b
	Serbp1		Rbm17
	Serinc2		Rbm18
	Serinc3		Rbm19
	Serinc5		Rbm20
	Serpinb6a		Rbm22
	Sertad1		Rbm24
	Sertad2		Rbm25
	Sesn2		Rbm27
	Sestd1		Rbm34
	Setd1a		Rbm39
	Setd5		Rbm4
	Setd6		Rbm42
	Sf3a2		Rbm7
	Sf3a3		Rbm8a
	Sf3b1		Rbmx
	Sf3b2		Rbpj
	Sf3b3		Rc3h2
	Sf3b4		Rcan1
	Sf3b5		Rcbtb1
	Sfmbt1		Rdh5
	Sfr1		Rela
	Sfswap		Relb
	Sgip1		Reps1
	Sgpp1		Rest
	Sgta		Rexo2
	Sh2d4a		Rexo4
	Shfm1		Rffl
	Shoc2		Rft1
	Siah1b		Rgs12
	Simc1		Rhbdd1
	Sin3a		Rhbdd2
	Sirt6		Rhbdf1
	Sirt7		Rhbdf2
	Siva1		Rheb
	Skiv2l		Rhobtb1
	Slain2		Rhoc
	Slc11a2		Ric8
	Slc12a2		Rif1
	Slc19a1		Rilpl2
	Slc20a1		Rims4
	Slc20a2		Riok3
	Slc22a4		Ripk2
	Slc25a17		Rit1
	Slc25a28		Rlf
	Slc25a33		Rlim
	Slc25a38		Rmnd5b
	Slc25a44		Rnase4
	Slc26a11		Rnaseh1
	Slc27a4		Rnd1
	Slc30a1		Rnf103
	Slc30a5		Rnf111
	Slc35a2		Rnf113a2
	Slc35b1		Rnf115
	Slc35b3		Rnf121
	Slc35c2		Rnf126
	Slc35e3		Rnf13
	Slc35f6		Rnf130
	Slc37a3		Rnf138
	Slc38a2		Rnf181
	Slc38a6		Rnf185
	Slc39a10		Rnf187
	Slc39a7		Rnf2
	Slc39a9		Rnf215
	Slc3a2		Rnf216
	Slc43a2		Rnf220
	Slc45a3		Rnf24
	Slc4a1ap		Rnf38
	Slc4a4		Rnf40
	Slc6a6		Rnf44
	Slc7a6		Rnf6
	Slc7a6os		Rnmt
	Slc7a8		Rnps1
	Slc8b1		Rora
	Slc9a1		Rorc
	Slc9a7		Rpap2
	Slit1		Rpf2
	Slmap		Rpl10
	Slmo2		Rpl10a
	Sltm		Rpl10a-ps1
	Slx4		Rpl10-ps3
	Smad2		Rpl11
	Smad5		Rpl13
	Smad7		Rpl13a
	Smarca2		Rpl14
	Smarca4		Rpl15
	Smarca5		Rpl17
	Smarcad1		Rpl18
	Smarcb1		Rpl18a
	Smarcc1		Rpl19
	Smarcd1		Rpl19-ps11
	Smc3		Rpl22
	Smc5		Rpl23
	Smek2		Rpl23a
	Smg1		Rpl24
	Smg5		Rpl27-ps3
	Smg6		Rpl28
	Smg9		Rpl30
	Smim11		Rpl31
	Smn1		Rpl31-ps8
	Smndc1		Rpl32
	Smpd4		Rpl34
	Smpdl3b		Rpl35a
	Smtnl1		Rpl36a
	Smurf1		Rpl36al
	Smyd2		Rpl37
	Smyd4		Rpl38
	Smyd5		Rpl4
	Snapc4		Rpl6
	Snapin		Rpl7a
	Snd1		Rpl8
	Snhg1		Rplp0
	Snhg12		Rplp1
	Snhg3		Rplp2
	Snhg4		Rpp38
	Snhg5		Rps10
	Snhg6		Rps11
	Snrnp70		Rps13
	Snrpd2		Rps14
	Snrpf		Rps15
	Snw1		Rps15a
	Snx10		Rps16
	Snx13		Rps17
	Snx17		Rps18
	Snx21		Rps19
	Snx24		Rps19bp1
	Socs3		Rps20
	Socs6		Rps21
	Sorbs3		Rps24
	Sox12		Rps25
	Sox17		Rps27a
	Sox4		Rps27l
	Sp1		Rps27rt
	Sp3		Rps28
	Spag7		Rps3
	Spata5l1		Rps5
	Spats2		Rps6
	Spcs2		Rps6ka3
	Spice1		Rps6-ps4
	Spns1		Rps8
	Spock2		Rps9
	Spred3		Rpusd1
	Spry1		Rras
	Spryd7		Rras2
	Sptssa		Rrp12
	Srebf2		Rrp15
	Srp14		Rrp36
	Srp54a		Rrp7a
	Srp54b		Rrp8
	Srp9		Rrp9
	Srprb		Rsl1
	Srrt		Rspry1
	Srsf2		Rtfdc1
	Srsf3		Rufy1
	Srsf7		Rufy3
	Ss18l1		Runx1
	Ssb		Rusc2
	Ssh1		Ruvbl1
	Ssh2		Rwdd2b
	Ssh3		S100a10
	Ssr3		S100pbp
	Ssrp1		Samd10
	St13		Samd8
	St3gal5		Sap130
	St6galnac2		Sap30
	St8sia6		Sap30bp
	Stam		Sap30l
	Stard3		Sarnp
	Stard7		Sars
	Stat3		Sart1
	Stat5a		Sart3
	Stat5b		Sat2
	Stau1		Sav1
	Stau2		Saysd1
	Stbd1		Sbds
	Stk11ip		Sbno2
	Stk17b		Scaf1
	Stk19		Scaf11
	Stk24		Scamp1
	Stk25		Scamp3
	Stk35		Scamp4
	Stoml1		Scfd2
	Stoml2		Scrib
	Strap		Sctr
	Strn		Scx
	Strn4		Scyl3
	Stt3b		Sdad1
	Stx12		Sdc4
	Stx18		Sdf2l1
	Stx5a		Sec13
	Stx8		Sec22b
	Stxbp3a		Sec23ip
	Suco		Sec24b
	Sufu		Sec31a
	Sugp1		Sec62
	Supt16		Sec63
	Supt20		Secisbp2
	Supt3		Sel1l
	Supt4a		Selp
	Supt6		Sema3g
	Surf1		Senp3
	Suv420h1		Senp6
	Suv420h2		Sepn1
	Svil		Sept11
	Swi5		Sergef
	Syap1		Serinc1
	Sync		Serinc2
	Syncrip		Serp1
[truncated: 706 more rows]

## Sheet: GSEA Canonical Pathways
Cluster 1-2 common genes GSEA Canonical pathways
Overlap Results
Collection(s):	CP
# overlaps shown:	100
# genesets in collections:	1329
# genes in comparison (n):	1186
# genes in universe (N):	45956
Gene Set Name	# Genes in Gene Set (K)	Description	# Genes in Overlap (k)	k/K	p-value	FDR q-value
REACTOME_HIV_INFECTION	207	Genes involved in HIV Infection	49	0.2367	1.19e-32	1.58e-29
REACTOME_IMMUNE_SYSTEM	933	Genes involved in Immune System	98	0.105	5e-32	3.32e-29
REACTOME_CLASS_I_MHC_MEDIATED_ANTIGEN_PROCESSING_PRESENTATION	251	Genes involved in Class I MHC mediated antigen processing & presentation	52	0.2072	1.64e-31	7.25e-29
REACTOME_ANTIGEN_PROCESSING_UBIQUITINATION_PROTEASOME_DEGRADATION	212	Genes involved in Antigen processing: Ubiquitination & Proteasome degradation	47	0.2217	5.31e-30	1.77e-27
REACTOME_ADAPTIVE_IMMUNE_SYSTEM	539	Genes involved in Adaptive Immune System	69	0.128	7.09e-28	1.88e-25
REACTOME_ACTIVATION_OF_NF_KAPPAB_IN_B_CELLS	64	Genes involved in Activation of NF-kappaB in B Cells	27	0.4219	3.33e-26	7.38e-24
KEGG_PROTEASOME	48	Proteasome	24	0.5	1.08e-25	2.06e-23
REACTOME_DOWNSTREAM_SIGNALING_EVENTS_OF_B_CELL_RECEPTOR_BCR	97	Genes involved in Downstream Signaling Events Of B Cell Receptor (BCR)	31	0.3196	1.67e-25	2.77e-23
REACTOME_REGULATION_OF_ORNITHINE_DECARBOXYLASE_ODC	49	Genes involved in Regulation of ornithine decarboxylase (ODC)	24	0.4898	2.07e-25	3.06e-23
REACTOME_P53_DEPENDENT_G1_DNA_DAMAGE_RESPONSE	57	Genes involved in p53-Dependent G1 DNA Damage Response	25	0.4386	6.93e-25	7.94e-23
REACTOME_AUTODEGRADATION_OF_THE_E3_UBIQUITIN_LIGASE_COP1	51	Genes involved in Autodegradation of the E3 ubiquitin ligase COP1	24	0.4706	7.17e-25	7.94e-23
REACTOME_SCF_BETA_TRCP_MEDIATED_DEGRADATION_OF_EMI1	51	Genes involved in SCF-beta-TrCP mediated degradation of Emi1	24	0.4706	7.17e-25	7.94e-23
REACTOME_SIGNALING_BY_WNT	65	Genes involved in Signaling by Wnt	26	0.4	1.49e-24	1.52e-22
REACTOME_CDK_MEDIATED_PHOSPHORYLATION_AND_REMOVAL_OF_CDC6	48	Genes involved in CDK-mediated phosphorylation and removal of Cdc6	23	0.4792	4.01e-24	3.55e-22
REACTOME_CROSS_PRESENTATION_OF_SOLUBLE_EXOGENOUS_ANTIGENS_ENDOSOMES	48	Genes involved in Cross-presentation of soluble exogenous antigens (endosomes)	23	0.4792	4.01e-24	3.55e-22
REACTOME_SCFSKP2_MEDIATED_DEGRADATION_OF_P27_P21	56	Genes involved in SCF(Skp2)-mediated degradation of p27/p21	24	0.4286	1.2e-23	9.99e-22
REACTOME_P53_INDEPENDENT_G1_S_DNA_DAMAGE_CHECKPOINT	51	Genes involved in p53-Independent G1/S DNA damage checkpoint	23	0.451	2.37e-23	1.85e-21
REACTOME_REGULATION_OF_APOPTOSIS	58	Genes involved in Regulation of Apoptosis	24	0.4138	3.37e-23	2.49e-21
REACTOME_VIF_MEDIATED_DEGRADATION_OF_APOBEC3G	52	Genes involved in Vif-mediated degradation of APOBEC3G	23	0.4423	4.15e-23	2.9e-21
REACTOME_DESTABILIZATION_OF_MRNA_BY_AUF1_HNRNP_D0	53	Genes involved in Destabilization of mRNA by AUF1 (hnRNP D0)	23	0.434	7.15e-23	4.75e-21
REACTOME_ORC1_REMOVAL_FROM_CHROMATIN	67	Genes involved in Orc1 removal from chromatin	25	0.3731	9.14e-23	5.78e-21
REACTOME_REGULATION_OF_MRNA_STABILITY_BY_PROTEINS_THAT_BIND_AU_RICH_ELEMENTS	84	Genes involved in Regulation of mRNA Stability by Proteins that Bind AU-rich Elements	27	0.3214	1.81e-22	1.09e-20
REACTOME_CDT1_ASSOCIATION_WITH_THE_CDC6_ORC_ORIGIN_COMPLEX	56	Genes involved in CDT1 association with the CDC6:ORC:origin complex	23	0.4107	3.37e-22	1.95e-20
REACTOME_HOST_INTERACTIONS_OF_HIV_FACTORS	132	Genes involved in Host Interactions of HIV factors	32	0.2424	3.84e-22	2.13e-20
REACTOME_ASSEMBLY_OF_THE_PRE_REPLICATIVE_COMPLEX	65	Genes involved in Assembly of the pre-replicative complex	24	0.3692	8.8e-22	4.5e-20
REACTOME_CYCLIN_E_ASSOCIATED_EVENTS_DURING_G1_S_TRANSITION_	65	Genes involved in Cyclin E associated events during G1/S transition	24	0.3692	8.8e-22	4.5e-20
REACTOME_SIGNALING_BY_THE_B_CELL_RECEPTOR_BCR	126	Genes involved in Signaling by the B Cell Receptor (BCR)	31	0.246	1.06e-21	5.19e-20
REACTOME_APC_C_CDC20_MEDIATED_DEGRADATION_OF_MITOTIC_PROTEINS	73	Genes involved in APC/C:Cdc20 mediated degradation of mitotic proteins	25	0.3425	1.09e-21	5.19e-20
REACTOME_ER_PHAGOSOME_PATHWAY	61	Genes involved in ER-Phagosome pathway	23	0.377	3.54e-21	1.62e-19
REACTOME_REGULATION_OF_MITOTIC_CELL_CYCLE	85	Genes involved in Regulation of mitotic cell cycle	26	0.3059	4.57e-21	2.03e-19
REACTOME_AUTODEGRADATION_OF_CDH1_BY_CDH1_APC_C	64	Genes involved in Autodegradation of Cdh1 by Cdh1:APC/C	23	0.3594	1.28e-20	5.5e-19
BIOCARTA_PROTEASOME_PATHWAY	28	Proteasome Complex	17	0.6071	1.47e-20	5.97e-19
REACTOME_APC_C_CDH1_MEDIATED_DEGRADATION_OF_CDC20_AND_OTHER_APC_C_CDH1_TARGETED_PROTEINS_IN_LATE_MITOSIS_EARLY_G1	72	Genes involved in APC/C:Cdh1 mediated degradation of Cdc20 and other APC/C:Cdh1 targeted proteins in late mitosis/early G1	24	0.3333	1.48e-20	5.97e-19
REACTOME_SYNTHESIS_OF_DNA	92	Genes involved in Synthesis of DNA	26	0.2826	4.33e-20	1.69e-18
REACTOME_ANTIGEN_PROCESSING_CROSS_PRESENTATION	76	Genes involved in Antigen processing-Cross presentation	24	0.3158	6.37e-20	2.42e-18
REACTOME_CELL_CYCLE_CHECKPOINTS	124	Genes involved in Cell Cycle Checkpoints	29	0.2339	9.88e-20	3.65e-18
REACTOME_APOPTOSIS	148	Genes involved in Apoptosis	31	0.2095	1.73e-19	6.21e-18
REACTOME_M_G1_TRANSITION	81	Genes involved in M/G1 Transition	24	0.2963	3.44e-19	1.2e-17
REACTOME_S_PHASE	109	Genes involved in S Phase	27	0.2477	3.63e-19	1.24e-17
REACTOME_DNA_REPLICATION	192	Genes involved in DNA Replication	34	0.1771	8.25e-19	2.74e-17
REACTOME_MITOTIC_M_M_G1_PHASES	172	Genes involved in Mitotic M-M/G1 phases	32	0.186	1.9e-18	6.14e-17
REACTOME_CELL_CYCLE_MITOTIC	325	Genes involved in Cell Cycle, Mitotic	43	0.1323	2.12e-18	6.71e-17
REACTOME_MRNA_PROCESSING	161	Genes involved in mRNA Processing	31	0.1925	2.29e-18	7.07e-17
KEGG_SPLICEOSOME	128	Spliceosome	27	0.2109	3.06e-17	9.25e-16
REACTOME_CELL_CYCLE	421	Genes involved in Cell Cycle	47	0.1116	5.37e-17	1.58e-15
REACTOME_G1_S_TRANSITION	112	Genes involved in G1/S Transition	25	0.2232	1.09e-16	3.15e-15
REACTOME_LATE_PHASE_OF_HIV_LIFE_CYCLE	104	Genes involved in Late Phase of HIV Life Cycle	24	0.2308	1.97e-16	5.57e-15
REACTOME_PROCESSING_OF_CAPPED_INTRON_CONTAINING_PRE_MRNA	140	Genes involved in Processing of Capped Intron-Containing Pre-mRNA	27	0.1929	3.36e-16	9.3e-15
REACTOME_METABOLISM_OF_RNA	330	Genes involved in Metabolism of RNA	40	0.1212	6.92e-16	1.88e-14
REACTOME_HIV_LIFE_CYCLE	125	Genes involved in HIV Life Cycle	25	0.2	1.71e-15	4.54e-14
REACTOME_MITOTIC_G1_G1_S_PHASES	137	Genes involved in Mitotic G1-G1/S phases	26	0.1898	1.78e-15	4.64e-14
REACTOME_RNA_POL_II_TRANSCRIPTION	105	Genes involved in RNA Polymerase II Transcription	23	0.219	2.82e-15	7.2e-14
REACTOME_MRNA_SPLICING	111	Genes involved in mRNA Splicing	22	0.1982	1.01e-13	2.54e-12
REACTOME_TRANSCRIPTION	210	Genes involved in Transcription	29	0.1381	2.37e-13	5.84e-12
REACTOME_METABOLISM_OF_MRNA	284	Genes involved in Metabolism of mRNA	33	0.1162	7.76e-13	1.88e-11
REACTOME_METABOLISM_OF_PROTEINS	518	Genes involved in Metabolism of proteins	45	0.0869	2.08e-12	4.94e-11
REACTOME_METABOLISM_OF_AMINO_ACIDS_AND_DERIVATIVES	200	Genes involved in Metabolism of amino acids and derivatives	27	0.135	2.72e-12	6.35e-11
REACTOME_RNA_POL_II_PRE_TRANSCRIPTION_EVENTS	61	Genes involved in RNA Polymerase II Pre-transcription Events	15	0.2459	3.2e-11	7.32e-10
REACTOME_RNA_POL_II_TRANSCRIPTION_PRE_INITIATION_AND_PROMOTER_OPENING	41	Genes involved in RNA Polymerase II Transcription Pre-Initiation And Promoter Opening	12	0.2927	3.27e-10	7.37e-09
REACTOME_DIABETES_PATHWAYS	133	Genes involved in Diabetes pathways	19	0.1429	1.73e-09	3.83e-08
REACTOME_NUCLEOTIDE_EXCISION_REPAIR	51	Genes involved in Nucleotide Excision Repair	12	0.2353	5.18e-09	1.13e-07
REACTOME_MEMBRANE_TRAFFICKING	129	Genes involved in Membrane Trafficking	18	0.1395	6.74e-09	1.45e-07
REACTOME_SIGNALLING_BY_NGF	217	Genes involved in Signalling by NGF	23	0.106	1.31e-08	2.76e-07
KEGG_ENDOCYTOSIS	183	Endocytosis	21	0.1148	1.37e-08	2.85e-07
REACTOME_MRNA_SPLICING_MINOR_PATHWAY	45	Genes involved in mRNA Splicing - Minor Pathway	11	0.2444	1.47e-08	3e-07
REACTOME_UNFOLDED_PROTEIN_RESPONSE	80	Genes involved in Unfolded Protein Response	14	0.175	1.67e-08	3.35e-07
KEGG_BASAL_TRANSCRIPTION_FACTORS	36	Basal transcription factors	10	0.2778	1.74e-08	3.46e-07
BIOCARTA_VEGF_PATHWAY	29	VEGF, Hypoxia, and Angiogenesis	9	0.3103	3.1e-08	6.06e-07
REACTOME_DNA_REPAIR	112	Genes involved in DNA Repair	16	0.1429	3.28e-08	6.31e-07
BIOCARTA_RNA_PATHWAY	10	Double Stranded RNA Induced Gene Expression	6	0.6	5.61e-08	1.06e-06
BIOCARTA_P53HYPOXIA_PATHWAY	23	Hypoxia and p53 in the Cardiovascular system	8	0.3478	6.68e-08	1.24e-06
REACTOME_SIGNALING_BY_NOTCH	103	Genes involved in Signaling by NOTCH	15	0.1456	6.74e-08	1.24e-06
BIOCARTA_EIF_PATHWAY	16	Eukaryotic protein translation	7	0.4375	6.99e-08	1.27e-06
REACTOME_TRANSPORT_OF_MATURE_TRANSCRIPT_TO_CYTOPLASM	54	Genes involved in Transport of Mature Transcript to Cytoplasm	11	0.2037	1.12e-07	2.01e-06
KEGG_NEUROTROPHIN_SIGNALING_PATHWAY	126	Neurotrophin signaling pathway	16	0.127	1.75e-07	3.1e-06
REACTOME_FORMATION_OF_RNA_POL_II_ELONGATION_COMPLEX_	45	Genes involved in Formation of RNA Pol II elongation complex	10	0.2222	1.77e-07	3.1e-06
PID_P75_NTR_PATHWAY	69	p75(NTR)-mediated signaling	12	0.1739	1.88e-07	3.24e-06
KEGG_UBIQUITIN_MEDIATED_PROTEOLYSIS	138	Ubiquitin mediated proteolysis	16	0.1159	6.17e-07	1.05e-05
REACTOME_FORMATION_OF_TRANSCRIPTION_COUPLED_NER_TC_NER_REPAIR_COMPLEX	30	Genes involved in Formation of transcription-coupled NER (TC-NER) repair complex	8	0.2667	6.79e-07	1.13e-05
REACTOME_MRNA_CAPPING	30	Genes involved in mRNA Capping	8	0.2667	6.79e-07	1.13e-05
REACTOME_RNA_POL_I_TRANSCRIPTION_TERMINATION	22	Genes involved in RNA Polymerase I Transcription Termination	7	0.3182	9.1e-07	1.49e-05
PID_MET_PATHWAY	80	Signaling events mediated by Hepatocyte Growth Factor Receptor (c-Met)	12	0.15	9.9e-07	1.6e-05
PID_TCPTP_PATHWAY	43	Signaling events mediated by TCPTP	9	0.2093	1.26e-06	2.01e-05
REACTOME_FORMATION_OF_INCISION_COMPLEX_IN_GG_NER	23	Genes involved in Formation of incision complex in GG-NER	7	0.3043	1.28e-06	2.01e-05
PID_TGFBR_PATHWAY	55	TGF-beta receptor signaling	10	0.1818	1.29e-06	2.01e-05
KEGG_NUCLEOTIDE_EXCISION_REPAIR	44	Nucleotide excision repair	9	0.2045	1.55e-06	2.39e-05
REACTOME_TRANSCRIPTION_COUPLED_NER_TC_NER	45	Genes involved in Transcription-coupled NER (TC-NER)	9	0.2	1.89e-06	2.89e-05
KEGG_RIG_I_LIKE_RECEPTOR_SIGNALING_PATHWAY	71	RIG-I-like receptor signaling pathway	11	0.1549	2.01e-06	3.03e-05
REACTOME_ACTIVATION_OF_CHAPERONE_GENES_BY_XBP1S	46	Genes involved in Activation of Chaperone Genes by XBP1(S)	9	0.1957	2.3e-06	3.43e-05
REACTOME_TOLL_RECEPTOR_CASCADES	118	Genes involved in Toll Receptor Cascades	14	0.1186	2.33e-06	3.43e-05
BIOCARTA_STRESS_PATHWAY	25	TNF/Stress Related Signaling	7	0.28	2.4e-06	3.46e-05
REACTOME_RNA_POL_I_TRANSCRIPTION_INITIATION	25	Genes involved in RNA Polymerase I Transcription Initiation	7	0.28	2.4e-06	3.46e-05
REACTOME_GLOBAL_GENOMIC_NER_GG_NER	35	Genes involved in Global Genomic NER (GG-NER)	8	0.2286	2.43e-06	3.48e-05
REACTOME_RIG_I_MDA5_MEDIATED_INDUCTION_OF_IFN_ALPHA_BETA_PATHWAYS	73	Genes involved in RIG-I/MDA5 mediated induction of IFN-alpha/beta pathways	11	0.1507	2.66e-06	3.76e-05
KEGG_PROSTATE_CANCER	89	Prostate cancer	12	0.1348	3.15e-06	4.41e-05
PID_ERBB1_DOWNSTREAM_PATHWAY	105	ErbB1 downstream signaling	13	0.1238	3.28e-06	4.54e-05
REACTOME_PI_METABOLISM	48	Genes involved in PI Metabolism	9	0.1875	3.34e-06	4.58e-05
PID_BETA_CATENIN_DEG_PATHWAY	18	Degradation of beta catenin	6	0.3333	4.15e-06	5.63e-05
REACTOME_ACTIVATED_TLR4_SIGNALLING	93	Genes involved in Activated TLR4 signalling	12	0.129	5.03e-06	6.76e-05
REACTOME_TRANSLATION	222	Genes involved in Translation	19	0.0856	5.9e-06	7.84e-05

## Sheet: Proteostasis genes
Ubiquitin-proteasome system	Unfolded-protein response	Heat Shock response	Antioxidant genes	Autophagy	Proteostasis Geneset		Common genes with selected cluster
Aire	Acadvl	Adck3	Alb	Aak1	Aire		Aak1
Amfr	Add1	Akt1	Als2	Abcc5	Amfr		Abcg2		Number of genes
Anapc1	Aldh18A1	Atf6	Aox1	Abcg2	Anapc1		Als2	Ubiquitin-proteasome system	93
Anapc10	Amfr	Bag1	Apc	Acta1	Anapc10		Arfgap1	Autophagy	66
Anapc11	Arfgap1	Bag2	Apoe	Acta2	Anapc11		Arnt	Unfolded protein response	35
Anapc13	Asns	Bag3	Atr	Actb	Anapc13		Asb11	Heat shock proteins	18
Anapc2	Atf3	Bag4	Cat	Actbl2	Anapc2		Asb5	Antioxidants	11
Anapc4	Atf4	Bag5	Ccl5	Actc1	Anapc4		Asb6
Anapc5	Atf4P3	Ccs	Ccs	Actg1	Anapc5		Atf4
Anapc7	Atf6	Cct2	Cp	Actg2	Anapc7		Atf6
Ankib1	Atf6b	Cct3	Ctsb	Ahr	Ankib1		Atf6b
Apc2	Atp6V0D1	Cct4	Cyba	Aig1	Apc2		Atg13
Arih1	Atxn3	Cct5	Cygb	Akap8	Arih1		Atg3
Arih2	Bag3	Cct6a	Dnm2	Akap9	Arih2		Atg4a
Asb1	Banf1	Cct6b	Duox1	Ambra1	Asb1		Atic
Asb11	Bax	Cct7	Ehd2	Antxr1	Asb11		Atr
Asb12	C19Orf10	Crnn	Epx	Apc	Asb12		Bad
Asb13	Calr	Cryaa	Ercc2	Arf1	Asb13		Bag3
Asb15	Canx	Cryab	Ercc6	Arf6	Asb15		Blmh
Asb16	Ccl2	Dnaja1	Fancc	Arhgap17	Asb16		Bnip3
Asb17	Cct4	Dnaja2	Fmo2	Arhgef5	Asb17		Brcc3
Asb18	Cct7	Dnaja3	Fth1	Armc4	Asb18		Cct5
Asb2	Cebpb	Dnaja4	Gclc	Arnt	Asb2		Cct6a
Asb3	Cebpg	Dnajb1	Gclm	Arsa	Asb3		Cdc27
Asb4	Chac1	Dnajb11	Glrx	Arsb	Asb4		Cdc73
Asb5	Cks1B	Dnajb12	Glrx2	Arsg	Asb5		Cdkn1a
Asb6	Cnot2	Dnajb13	Glrx3	Arsj	Asb6		Cebpg
Asb7	Cnot4	Dnajb14	Glrx5	Atf4	Asb7		Cep120
Asb8	Cnot6	Dnajb2	Gpx1	Atf6	Asb8		Chmp4b
Asb9	Creb3	Dnajb4	Gpx2	Atg10	Asb9		Clip1
Atg7	Creb3l3	Dnajb5	Gpx3	Atg12	Atg7		Crbn
Atrx	Ctdsp2	Dnajb6	Gpx4	Atg13	Atrx		Creb3
B2m	Cul7	Dnajb7	Gpx5	Atg14	B2m		Cul1
Bard1	Cxxc1	Dnajb8	Gpx6	Atg16l1	Bard1		Dapk3
Bcor	Dcp1A	Dnajb9	Gpx7	Atg16l2	Bcor		Ddit4
Bfar	Dcp2	Dnajc1	Gpx8	Atg2a	Bfar		Derl1
Birc2	Dctn1	Dnajc10	Gsr	Atg2b	Birc2		Diablo
Birc3	Ddit3	Dnajc11	Gss	Atg3	Birc3		Dis3
Birc6	Ddit4	Dnajc12	Gstk1	Atg4a	Birc6		Dnaja2
Birc7	Ddx10	Dnajc13	Gstp1	Atg4b	Birc7		Dnajb12
Blmh	Ddx11	Dnajc14	Hmox1	Atg4c	Blmh		Dnajb4
Bmi1	Ddx12P	Dnajc15	Hspa1a	Atg4d	Bmi1		Dnajb6
Brap	Derl1	Dnajc16	Idh1	Atg5	Brap		Dnajb9
Brca1	Derl2	Dnajc17	Ift172	Atg7	Brca1		Dnajc17
Brca2	Derl3	Dnajc18	Il19	Atg9a	Brca2		Dnajc21
Brcc3	Dis3	Dnajc19	Il22	Atg9b	Brcc3		Dnajc3
Btbd2	Dkc1	Dnajc21	Krt1	Atic	Btbd2		Eea1
Btrc	Dnaja4	Dnajc3	Lpo	Atm	Btrc		Eef2
Cbl	Dnajb11	Dnajc4	Mb	Atp7b	Cbl		Eif2a
Cblb	Dnajb2	Dnajc5	Mpo	Atr	Cblb		Eif2s1
Cblc	Dnajb9	Dnajc5b	Msra	Atxn2l	Cblc		Exosc2
Cbll1	Dnajc10	Dnajc5g	Mt1	Atxn7	Cbll1		Fbxo30
Cbx8	Dnajc3	Dnajc6	Mt2	Azi1	Cbx8		Fbxo32
Ccnb1ip1	Dnajc4	Dnajc7	Ncf1	Bad	Ccnb1ip1		Fbxo33
Ccnf	Edc4	Dnajc8	Ncf2	Bag1	Ccnf		Fbxo6
Cdc16	Edem1	Dnajc9	Ngb	Bag3	Cdc16		Fbxw2
Cdc20	Edem3	Eif2B1	Nos2	Bak1	Cdc20		Fbxw4
Cdc23	Eef2	Eif2B2	Nox1	Bax	Cdc23		Fgfr1
Cdc26	Eif2Ak3	Eif2B3	Nox4	Bcas3	Cdc26		Fkbp14
Cdc26P1	Eif2S1	Eif2B4	Noxa1	Bcl2	Cdc26P1		Gaa
Cdc27	Eif2a	Eif2B5	Noxo1	Bcl2l1	Cdc27		Gclm
Cdc34	Eif2ak3	Gclc	Nqo1	Bcl2l10	Cdc34		Gpx4
Cdh1	Eif4A1	Hsf1	Nxnl1	Bcl2l2	Cdh1		Harbi1
Cgrrf1	Eif4A2	Hsf2	Park7	Bdkrb1	Cgrrf1		Hectd3
Chfr	Eif4A3	Hsf4	Pdia6	Becn1	Chfr		Hook1
Cish	Eif4E	Hsp90aa1	Prdx1	Bid	Cish		Hsf4
Cnot4	Eif4Ebp1	Hsp90ab1	Prdx2	Birc5	Cnot4		Hspa14
Crbn	Eif4G1	Hsp90b1	Prdx3	Birc6	Crbn		Hspa4
Cul1	Ern1	Hspa14	Prdx4	Bmp7	Cul1		Hspb2
Cul2	Ern2	Hspa1a	Prdx5	Bnip1	Cul2		Igf2r
Cul3	Ero1L	Hspa1b	Prdx6	Bnip3	Cul3		Irak1
Cul4A	Ero1l	Hspa1l	Prnp	Bnip3l	Cul4A		Itch
Cul4B	Ero1lb	Hspa2	Psmb5	Bok	Cul4B		Kif5b
Cul4a	Erp44	Hspa4	Ptgs1	Brsk1	Cul4a		Klhl2
Cul4b	Exoc2	Hspa4l	Ptgs2	Brsk2	Cul4b		Kpna2
Cul5	Exosc1	Hspa5	Rag2	Calcoco1	Cul5		Kpna3
Cul7	Exosc10	Hspa8	Recql4	Calcoco2	Cul7		Llgl1
Cul9	Exosc2	Hspa9	Scd1	Camk1	Cul9		Lrrc41
Dcst1	Exosc3	Hspb1	Sepp1	Camk1d	Dcst1		Map1lc3a
Dda1	Exosc4	Hspb2	Serpinb1b	Camk1g	Dda1		Mapk8
Ddb1	Exosc5	Hspb3	Sesn1	Camk2a	Ddb1		Mark4
Ddb2	Exosc6	Hspb6	Sesn2	Camk2b	Ddb2		Mgrn1
Det1	Exosc7	Hspb7	Sesn3	Camk2d	Det1		Mtmr14
Diablo	Exosc8	Hspb8	Slc38a1	Camk2g	Diablo		Mtmr4
Dtl	Exosc9	Hspd1	Sod1	Camkk2	Dtl		Myo18a
Dtx3	Extl3	Hspe1	Sod2	Canx	Dtx3		Naca
Dtx3L	Fbxo6	Hsph1	Sod3	Capn1	Dtx3L		Nae1
Dtx4	Fkbp14	Pfdn1	Srxn1	Capn10	Dtx4		Nbr1
Dzip3	Fus	Pfdn2	Txn1	Capn2	Dzip3		Nosip
Enc1	Ganab	Serpinh1	Txn2	Capns1	Enc1		Nqo1
Ercc8	Ganc	Sil1	Txndc11	Casp1	Ercc8		Nuak1
Fancl	Gemin4	Sod1	Txndc12	Casp3	Fancl		Park2
Fbxl12	Gosr2	Tcp1	Txndc15	Casp4	Fbxl12		Pdzrn3
Fbxl14	Gsk3A	Tor1a	Txndc16	Casp8	Fbxl14		Peli1
Fbxl17	H2Afx		Txndc17	Casr	Fbxl17		Pex12
Fbxl18	Hdgf		Txndc2	Cbs	Fbxl18		Pex14
Fbxl2	Herpud1		Txndc3	Ccdc21	Fbxl2		Pfdn2
Fbxl3	Hsp90B1		Txndc5	Ccdc88a	Fbxl3		Phip
Fbxl4	Hspa1l		Txndc6	Ccdc88c	Fbxl4		Pja2
Fbxl5	Hspa2		Txndc8	Ccl2	Fbxl5		Ppil2
Fbxo11	Hspa4		Txndc9	Ccr2	Fbxo11		Ppp1r15a
Fbxo17	Hspa4l		Txnip	Cd163	Fbxo17		Ppp1r15b
Fbxo18	Hspa5		Txnl1	Cd46	Fbxo18		Prdx1
Fbxo2	Hspa9		Txnl4a	Cdc42bpa	Fbxo2		Prdx6
Fbxo21	Hspb9		Txnl4b	Cdc42bpb	Fbxo21		Psma2
Fbxo22	Hsph1		Txnrd1	Cdc37	Fbxo22		Psma4
Fbxo25	Htra2		Txnrd2	Cdc73	Fbxo25		Psma5
Fbxo27	Htra4		Txnrd3	Cdkl1	Fbxo27		Psma6
Fbxo3	Hyou1		Ucp1	Cdkl2	Fbxo3		Psma7
Fbxo30	Iars		Ucp2	Cdkn1a	Fbxo30		Psmb2
Fbxo31	Ifit1		Ucp3	Cdkn1b	Fbxo31		Psmb3
Fbxo32	Igfbp1		Vim	Cdkn2a	Fbxo32		Psmb4
Fbxo33	Il8		Xpa	Cebpb	Fbxo33		Psmb6
Fbxo4	Imp3			Cep120	Fbxo4		Psmb7
Fbxo43	Insig1			Cflar	Fbxo43		Psmc1
Fbxo44	Insig2			Cgn	Fbxo44		Psmc3
Fbxo5	Kdelr3			Cgnl1	Fbxo5		Psmc4
Fbxo6	Khsrp			Chd9	Fbxo6		Psmc6
Fbxo7	Kif5B			Chmp2b	Fbxo7		Psmd12
Fbxo9	Klhdc3			Chmp4b	Fbxo9		Psmd13
Fbxw10	Lmna			Cic	Fbxw10		Psmd14
Fbxw11	Loc730136			Cit	Fbxw11		Psmd2
Fbxw2	Lsm1			Cited2	Fbxw2		Psmd3
Fbxw20	Lsm4			Clcn3	Fbxw20		Psmd6
Fbxw4	Manf			Clip1	Fbxw4		Psmd8
Fbxw5	Mapk10			Cln3	Fbxw5		Psme3
Fbxw7	Mapk8			Cln8	Fbxw7		Psme4
Fbxw8	Mapk9			Clstn1	Fbxw8		Psmf1
Fbxw9	Mbtps1			Clta	Fbxw9		Rab1b
Fem1b	Mbtps2			Cnnm1	Fem1b		Rab33b
Fzr1	Mthfd2			Cnnm2	Fzr1		Rab5a
Gan	Nfya			Cnnm4	Gan		Ranbp2
Gusb	Nfyb			Crebbp	Gusb		Rc3h2
Hace1	Nhp2			Crocc	Hace1		Rheb
Hectd1	Nolc1			Crx	Hectd1		Rhobtb1
Hectd2	Nop14			Cryaa	Hectd2		Rnf103
Hectd3	Nop56			Ctsa	Hectd3		Rnf113a2
Hecw1	Nploc4			Ctsb	Hecw1		Rnf13
Hecw2	Npm1			Ctsd	Hecw2		Rnf130
Herc1	Nucb1			Ctsl	Herc1		Rnf138
Herc2	Obfc2A			Cttnbp2	Herc2		Rnf181
Herc3	Os9			Cttnbp2nl	Herc3		Rnf215
Herc4	Paip1			Cux1	Herc4		Rnf216
Herc6	Parn			Cx3cl1	Herc6		Rnf220
Hltf	Pdia3			Cxcr4	Hltf		Rnf24
Hsp90ab1	Pdia5			Cygb	Hsp90ab1		Rnf38
Huwe1	Pdia6			Dapk1	Huwe1		Rnf40
Ifng	Pfdn2			Dapk2	Ifng		Rnf6
Irak1	Pfdn5			Dapk3	Irak1		Rrp9
Irf2bpl	Pop4			Dclk1	Irf2bpl		Rufy1
Itch	Ppia			Dclk2	Itch		Sdad1
Kbtbd7	Ppp1r15b			Dclk3	Kbtbd7		Sec62
Kctd10	Ppp2R5B			Dctn1	Kctd10		Smg1
Kctd13	Preb			Ddit3	Kctd13		Spns1
Keap1	Prkcsh			Ddit4	Keap1		Syvn1
Klhl12	Psat1			Dhdds	Klhl12		Taf1
Klhl13	Rnf139			Dlc1	Klhl13		Tars
Klhl2	Rnf5			Dlg1	Klhl2		Tax1bp1
Klhl20	Rpn1			Dlg2	Klhl20		Tbk1
Klhl21	Rps14			Dlg3	Klhl21		Tmem189
Klhl22	Rrp9			Dlg4	Klhl22		Tmf1
Klhl24	Scap			Dnajb1	Klhl24		Tor1a
Klhl41	Sdad1			Dnajb9	Klhl41		Tpr
Klhl7	Sec11A			Dram1	Klhl7		Traf3
Klhl9	Sec31A			Dram2	Klhl9		Traf7
Lmo7	Sec62			Dsp	Lmo7		Trim25
Lnpep	Sec63			Dspp	Lnpep		Trim44
Lnx1	Sel1l			Edem1	Lnx1		Trim63
Loc100132108	Sels			Eea1	Loc100132108		Trim72
Loc644006	Serp1			Eef2	Loc644006		Trp53
Loc647654	Shc1			Eef2k	Loc647654		Trp63
Loc649620	Sil1			Egfr	Loc649620		Tspan17
Loc650621	Skiv2L2			Egr1	Loc650621		Tspyl2
Loc651763	Slc1A4			Ehd1	Loc651763		Txndc9
Loc652346	Slc30A5			Eif2ak2	Loc652346		Txnl1
Loc652671	Slc7A5			Eif2ak3	Loc652671		Txnrd3
Loc652826	Spcs1			Eif2s1	Loc652826		Ubb
Loc728622	Spcs3			Eif4ebp1	Loc728622		Ube2d3
Loc730594	Srebf1			Eif4g1	Loc730594		Ube2g2
Loc731049	Srebf2			Emr1	Loc731049		Ube2j1
Loc731429	Srpr			Epor	Loc731429		Ube2k
Lrr1	Srprb			Eps15	Lrr1		Ube2m
Lrrc41	Ssr1			Eps15l1	Lrrc41		Ube4b
Lrsam1	Stc2			Erbb2	Lrsam1		Ubr3
Ltn1	Sult1A3			Ern1	Ltn1		Ubr4
Malt1	Sult1A4			Ero1l	Malt1		Ubr7
Map3K1	Syvn1			Ezr	Map3K1		Ubxn4
Map3k1	Tars			F11	Map3k1		Ufd1l
March1	Tatdn2			Fadd	March1		Uggt1
March11	Tcp1			Fam48a	March11		Uso1
March2	Tln1			Fas	March2		Vcp
March3	Tor1a			Fbxw7	March3		Vhl
March5	Tpp1			Fgd4	March5		Wdr3
March6	Tspyl2			Fgd5	March6		Wdr5
March7	Ttc37			Fgd6	March7		Whsc1
March8	Tubb2A			Fgfr1	March8		Wipi2
Mdm2	Ube2g2			Fkbp1a	Mdm2		Xpa
Mdm4	Ube2j2			Fkbp1b	Mdm4		Xpot
Mex3a	Ubxn4			Flg	Mex3a		Zbtb17
Mex3c	Ufd1l			Flg2	Mex3c		Znrf2
Mex3d	Uggt1			Fmn1	Mex3d
Mgrn1	Uggt2			Fmn2	Mgrn1
Mib1	Usp14			Fndc1	Mib1
Mib2	Vapb			Fos	Mib2
Mid1	Vcp			Fosb	Mid1
Mid2	Vegfa			Foxo1	Mid2
Mkrn1	Vimp			Foxo3	Mkrn1
Mkrn2	Wfs1			Fyco1	Mkrn2
Mnat1	Wipi1			Gaa	Mnat1
Mocs3	Xbp1			Gabarap	Mocs3
Msl2	Xpot			Gabarapl1	Msl2
Mul1	Yif1A			Gabarapl2	Mul1
Mycbp2	Ywhaz			Gad2	Mycbp2
Mylip	Zbtb17			Gcn1l1	Mylip
Nae1				Git2	Nae1
Nedd4				Glb1	Nedd4
Nedd4L				Glipr2	Nedd4L
Nedd4l				Gnai3	Nedd4l
Nedd8				Gnb2l1	Nedd8
Neurl1a				Golga1	Neurl1a
Nfx1				Gopc	Nfx1
Nfxl1				Gramd2	Nfxl1
Nhlrc1				Grid1	Nhlrc1
Nosip				Grid2	Nosip
Npepps				Grip1	Npepps
Ostm1				Grip2	Ostm1
Park2				Gypc	Park2
Pax6				Harbi1	Pax6
Pcgf2				Hdac1	Pcgf2
Pcgf3				Hdac6	Pcgf3
Pcgf5				Herc2	Pcgf5
Pdzrn3				Hgs	Pdzrn3
Pdzrn4				Hif1a	Pdzrn4
Peli1				Hip1	Peli1
Peli2				Hmmr	Peli2
Pex12				Homer1	Pex12
Pex2				Homer2	Pex2
Phip				Hook1	Phip
Phrf1				Hsf4	Phrf1
Pias1				Hsp90ab1	Pias1
Pias2				Hspa5	Pias2
Pias3				Hspa8	Pias3
Pias4				Hspb8	Pias4
Pja1				Htr1a	Pja1
Pja2				Htr3a	Pja2
Pml				Ifng	Pml
Pomp				Igf2r	Pomp
Ppil2				Ikbkb	Ppil2
Prpf19				Ikbke	Prpf19
Psma1				Il12rb2	Psma1
Psma2				Il18bp	Psma2
Psma3				Il18r1	Psma3
Psma4				Il1rap	Psma4
Psma5				Il24	Psma5
Psma6				Inadl	Psma6
Psma6P4				Irgm1	Psma6P4
Psma7				Irgm2	Psma7
Psma8				Irs2	Psma8
Psmb1				Itga3	Psmb1
Psmb10				Itga6	Psmb10
Psmb11				Itgb1	Psmb11
Psmb2				Itgb4	Psmb2
Psmb3				Itpr1	Psmb3
Psmb4				Itsn1	Psmb4
Psmb5				Iws1	Psmb5
Psmb6				Jun	Psmb6
Psmb7				Katnb1	Psmb7
Psmb8				Kif15	Psmb8
Psmb9				Kif16b	Psmb9
Psmc1				Kif21a	Psmc1
Psmc1P4				Kif21b	Psmc1P4
Psmc2				Kif5a	Psmc2
Psmc3				Kif5b	Psmc3
Psmc4				Kif5c	Psmc4
Psmc5				Klhl24	Psmc5
Psmc6				Kpna1	Psmc6
Psmd1				Kpna2	Psmd1
Psmd10				Kpna3	Psmd10
Psmd11				Kpna4	Psmd11
Psmd12				Kpna6	Psmd12
Psmd13				Kpna7	Psmd13
Psmd14				Krt10	Psmd14
Psmd2				Krt5	Psmd2
Psmd3				Krt76	Psmd3
Psmd4				Lama1	Psmd4
Psmd5				Lama2	Psmd5
Psmd6				Lamp1	Psmd6
Psmd7				Lamp2	Psmd7
Psmd8				Lats1	Psmd8
Psmd9				Leo1	Psmd9
Psme1				Letm1	Psme1
Psme2				Lgals12	Psme2
Psme3				Lgals3	Psme3
Psme4				Lin7a	Psme4
Psmf1				Lin7b	Psmf1
Rad18				Lin7c	Rad18
Rad51				Llgl1	Rad51
Ranbp2				Lnx1	Ranbp2
Rbck1				Lrrc45	Rbck1
Rbx1				M6pr	Rbx1
Rc3h1				Madcam1	Rc3h1
Rc3h2				Map1lc3a	Rc3h2
Rchy1				Map1lc3b	Rchy1
Rfwd2				Map2k7	Rfwd2
Rhobtb1				Mapk1	Rhobtb1
Rhobtb2				Mapk15	Rhobtb2
Rhobtb3				Mapk3	Rhobtb3
Ring1				Mapk8	Ring1
Rnf10				Mapk8ip1	Rnf10
Rnf103				Mapk9	Rnf103
Rnf11				Mark1	Rnf11
Rnf111				Mark2	Rnf111
Rnf113a2				Mark3	Rnf113a2
Rnf114				Mark4	Rnf114
Rnf115				Mbtps2	Rnf115
Rnf121				Mcl1	Rnf121
Rnf123				Melk	Rnf123
Rnf125				Mib1	Rnf125
Rnf128				Mib2	Rnf128
Rnf13				Mll2	Rnf13
Rnf130				Mlst8	Rnf130
Rnf135				Mmab	Rnf135
Rnf138				Mocs3	Rnf138
Rnf139				Mpdz	Rnf139
Rnf14				Mpp2	Rnf14
Rnf144B				Mpp3	Rnf144B
Rnf144a				Msx2	Rnf144a
Rnf144b				Mtmr14	Rnf144b
Rnf145				Mtmr3	Rnf145
Rnf146				Mtmr4	Rnf146
Rnf148				Mtor	Rnf148
Rnf150				Muc1	Rnf150
Rnf152				Myc	Rnf152
Rnf166				Myd88	Rnf166
Rnf167				Myh1	Rnf167
Rnf168				Myh10	Rnf168
Rnf170				Myh11	Rnf170
Rnf180				Myh13	Rnf180
Rnf181				Myh15	Rnf181
Rnf182				Myh2	Rnf182
Rnf187				Myh3	Rnf187
Rnf19a				Myh4	Rnf19a
Rnf19b				Myh6	Rnf19b
Rnf2				Myh7	Rnf2
Rnf20				Myh7b	Rnf20
Rnf207				Myh8	Rnf207
Rnf208				Myh9	Rnf208
Rnf212				Myo18a	Rnf212
Rnf215				Myo5c	Rnf215
Rnf216				Myoc	Rnf216
Rnf219				Naca	Rnf219
Rnf220				Naf1	Rnf220
Rnf24				Nampt	Rnf24
Rnf25				Nbr1	Rnf25
Rnf31				Nckap1	Rnf31
Rnf34				Ncoa2	Rnf34
Rnf38				Ncor1	Rnf38
Rnf4				Nfe2l2	Rnf4
Rnf40				Nfkb1	Rnf40
Rnf41				Ninl	Rnf41
Rnf43				Nkx2-3	Rnf43
Rnf44				Nle1	Rnf44
Rnf5				Nlrc4	Rnf5
Rnf6				Notch3	Rnf6
Rnf7				Npc1	Rnf7
Rnf8				Nphp4	Rnf8
Rpn1				Nrg1	Rpn1
Rpn2				Nrg2	Rpn2
Rps27A				Nrg3	Rps27A
Rps27Ap11				Nrp1	Rps27Ap11
Rspry1				Nuak1	Rspry1
Sae1				Nuak2	Sae1
Sh3rf1				Nucb2	Sh3rf1
Shfm1				Odam	Shfm1
Shprh				Ooep	Shprh
Siah1				Osgep	Siah1
Siah1a				Osgepl1	Siah1a
Siah2				P4hb	Siah2
Skp1				Pafah1b1	Skp1
Skp1a				Park2	Skp1a
Skp2				Parp1	Skp2
Smurf1				Pclo	Smurf1
Smurf2				Pde4dip	Smurf2
Socs1				Pdzrn3	Socs1
Socs2				Pea15a	Socs2
Socs3				Pebp1	Socs3
Socs4				Pelp1	Socs4
Socs5				Pex14	Socs5
Socs6				Pex3	Socs6
Spop				Phkg1	Spop
Spsb1				Phldb2	Spsb1
Spsb2				Pik3c2a	Spsb2
Spsb4				Pik3c2b	Spsb4
Stub1				Pik3c2g	Stub1
Syvn1				Pik3c3	Syvn1
Tceb1				Pik3ca	Tceb1
Tceb1P3				Pik3cb	Tceb1P3
Tceb2				Pik3cd	Tceb2
Tmem189				Pik3cg	Tmem189
Tmem189-Ube2V1				Pik3r4	Tmem189-Ube2V1
Tnfaip1				Pikfyve	Tnfaip1
Tnfaip3				Pink1	Tnfaip3
Topors				Pip4k2c	Topors
Tpp2				Pkd1l3	Tpp2
Traf2				Pklr	Traf2
Traf3				Pkm2	Traf3
Traf4				Plcxd2	Traf4
Traf5				Plekhf2	Traf5
Traf6				Plk3	Traf6
Traf7				Plk4	Traf7
Traip				Plp1	Traip
Trim10				Pnck	Trim10
Trim11				Poc1a	Trim11
Trim13				Poc1b	Trim13
Trim17				Podxl	Trim17
Trim2				Polr2a	Trim2
Trim21				Ppp1r15a	Trim21
Trim23				Praf2	Trim23
Trim24				Prkaa1	Trim24
Trim25				Prkaa2	Trim25
Trim26				Prkab1	Trim26
Trim27				Prkar1a	Trim27
Trim28				Prkcd	Trim28
Trim3				Prkcq	Trim3
Trim31				Prkcsh	Trim31
Trim32				Prkd1	Trim32
Trim33				Prkdc	Trim33
Trim36				Pten	Trim36
Trim37				Ptk6	Trim37
Trim38				Rab1	Trim38
Trim39				Rab11a	Trim39
Trim40				Rab11b	Trim40
Trim44				Rab11fip3	Trim44
Trim45				Rab11fip4	Trim45
Trim5				Rab17	Trim5
Trim52				Rab1b	Trim52
Trim54				Rab22a	Trim54
Trim55				Rab24	Trim55
Trim61				Rab27a	Trim61
Trim62				Rab31	Trim62
Trim63				Rab33b	Trim63
Trim68				Rab43	Trim68
Trim71				Rab5a	Trim71
Trim72				Rab5b	Trim72
Trim75				Rab5c	Trim75
Trim8				Rab7	Trim8
Trim9				Rac1	Trim9
Triml1				Raf1	Triml1
Trip12				Rapgef3	Trip12
Trp53				Rb1	Trp53
Tspan17				Rb1cc1	Tspan17
Ttc3				Reep6	Ttc3
Uba1				Rela	Uba1
Uba2				Rere	Uba2
Uba3				Rgs16	Uba3
Uba5				Rgs19	Uba5
Uba52				Rgs2	Uba52
Uba6				Rhcg	Uba6
Uba7				Rheb	Uba7
Ubb				Ring1	Ubb
Ubc				Rock1	Ubc
Ube2A				Rock2	Ube2A
Ube2B				Rpgrip1l	Ube2B
Ube2C				Rps6kb1	Ube2C
Ube2D1				Rptor	Ube2D1
Ube2D2				Rraga	Ube2D2
Ube2D3				Rtbdn	Ube2D3
Ube2D4				Rufy1	Ube2D4
Ube2E1				Rufy2	Ube2E1
Ube2E2				Sar1a	Ube2E2
Ube2E3				Serpina1a	Ube2E3
Ube2F				Serpina1c	Ube2F
Ube2G1				Serpinf1	Ube2G1
Ube2G2				Sesn1	Ube2G2
Ube2H				Sesn2	Ube2H
Ube2Hp1				Sesn3	Ube2Hp1
Ube2I				Setd5	Ube2I
Ube2J1				Sh3gl1	Ube2J1
Ube2J2				Sh3gl2	Ube2J2
Ube2K				Sh3gl3	Ube2K
Ube2L3				Sh3glb1	Ube2L3
Ube2L6				Sh3glb2	Ube2L6
Ube2M				Sik1	Ube2M
Ube2N				Sik2	Ube2N
Ube2Nl				Sik3	Ube2Nl
Ube2O				Sirt1	Ube2O
Ube2Q1				Sirt2	Ube2Q1
Ube2Q2				Slc11a1	Ube2Q2
Ube2Ql1				Slc12a4	Ube2Ql1
Ube2R2				Slc16a5	Ube2R2
Ube2S				Slc2a1	Ube2S
Ube2U				Slc2a2	Ube2U
Ube2V2				Slc2a3	Ube2V2
Ube2W				Slc2a4	Ube2W
Ube2Z				Slc2a5	Ube2Z
Ube2a				Slc2a7	Ube2a
Ube2b				Slc2a8	Ube2b
Ube2c				Slc2a9	Ube2c
Ube2d1				Slc6a14	Ube2d1
Ube2d2a				Slc7a5	Ube2d2a
Ube2d3				Smc4	Ube2d3
Ube2e1				Smcr7	Ube2e1
Ube2e2				Smg1	Ube2e2
Ube2e3				Snrk	Ube2e3
Ube2g1				Snrnp40	Ube2g1
Ube2g2				Snta1	Ube2g2
Ube2h				Sntb1	Ube2h
Ube2i				Sntb2	Ube2i
Ube2j1				Sntg1	Ube2j1
Ube2j2				Sntg2	Ube2j2
Ube2k				Snx1	Ube2k
Ube2l3				Snx18	Ube2l3
Ube2m				Snx2	Ube2m
Ube2n				Snx3	Ube2n
Ube2q1				Snx30	Ube2q1
Ube2r2				Snx32	Ube2r2
Ube2s				Snx33	Ube2s
Ube2t				Snx4	Ube2t
Ube2w				Snx5	Ube2w
Ube2z				Snx6	Ube2z
Ube3A				Snx7	Ube3A
Ube3B				Sod1	Ube3B
Ube3C				Spag16	Ube3C
Ube3a				Sphk1	Ube3a
Ube3b				Spns1	Ube3b
Ube3c				Spr	Ube3c
Ube4A				Sqstm1	Ube4A
Ube4B				Srrm1	Ube4B
Ube4a				Sspo	Ube4a
Ube4b				St13	Ube4b
Ubox5				Stk11	Ubox5
Ubr1				Stk33	Ubr1
Ubr2				Stk36	Ubr2
Ubr3				Sulf2	Ubr3
Ubr4				Swap70	Ubr4
Ubr5				Syn1	Ubr5
Ubr7				Syn2	Ubr7
Uhrf2				Syne2	Uhrf2
Unk				Tacr2	Unk
Unkl				Taf1	Unkl
Vhl				Tas1r2	Vhl
Vprbp				Tax1bp1	Vprbp
Vps11				Tbk1	Vps11
Vps18				Tfip11	Vps18
Vps41				Tirap	Vps41
Vps8				Tlr1	Vps8
Wdsub1				Tlr2	Wdsub1
Whsc1				Tlr4	Whsc1
Wsb1				Tlr6	Wsb1
Wwp1				Tlr7	Wwp1
Wwp2				Tm9sf1	Wwp2
Xiap				Tmem150a	Xiap
Zbtb16				Tmem150b	Zbtb16
Zer1				Tmem150c	Zer1
Zfpl1				Tmem49	Zfpl1
Znrf1				Tmem74	Znrf1
Znrf2				Tmf1	Znrf2
Zyg11b				Tnc	Zyg11b
				Tnfsf10	Acadvl
				Tnp2	Add1
				Tor1a	Aldh18A1
				Tpr	Amfr
				Trappc4	Arfgap1
				Trp53	Asns
				Trp53inp2	Atf3
				Trp63	Atf4
				Trp73	Atf4P3
				Trrap	Atf6
				Tsc1	Atf6b
				Tsc2	Atp6V0D1
				Tusc1	Atxn3
				Txnip	Bag3
				Uaca	Banf1
				Uba1	Bax
				Uba2	C19Orf10
				Uba3	Calr
				Uba6	Canx
				Ugt1a10	Ccl2
				Ugt1a6a	Cct4
				Ugt1a6b	Cct7
				Ugt2a1	Cebpb
				Ugt2a3	Cebpg
				Ugt2b1	Chac1
				Ugt2b34	Cks1B
				Ugt2b35	Cnot2
				Ugt2b36	Cnot4
				Ugt2b37	Cnot6
				Ugt2b38	Creb3
				Ugt2b5	Creb3l3
				Ugt3a2	Ctdsp2
				Ugt8a	Cul7
				Ulk1	Cxxc1
				Ulk2	Dcp1A
				Ulk3	Dcp2
				Ulk4	Dctn1
				Uox	Ddit3
				Uso1	Ddit4
				Usp10	Ddx10
				Uvrag	Ddx11
				Vamp3	Ddx12P
				Vamp7	Derl1
				Vegfa	Derl2
				Vps13a	Derl3
				Vps13c	Dis3
				Vps13d	Dkc1
				Wdfy2	Dnaja4
				Wdfy3	Dnajb11
				Wdr3	Dnajb2
				Wdr38	Dnajb9
				Wdr45	Dnajc10
				Wdr45l	Dnajc3
				Wdr47	Dnajc4
				Wdr5	Edc4
				Wdr5b	Edem1
				Wdr69	Edem3
				Wipi1	Eef2
				Wipi2	Eif2Ak3
				Zbtb1	Eif2S1
				Zfyve1	Eif2a
				Zfyve16	Eif2ak3
				Zfyve28	Eif4A1
				Zzef1	Eif4A2
					Eif4A3
					Eif4E
					Eif4Ebp1
					Eif4G1
					Ern1
					Ern2
					Ero1L
					Ero1l
					Ero1lb
					Erp44
					Exoc2
					Exosc1
					Exosc10
					Exosc2
					Exosc3
					Exosc4
					Exosc5
					Exosc6
					Exosc7
					Exosc8
					Exosc9
					Extl3
					Fbxo6
					Fkbp14
					Fus
					Ganab
					Ganc
					Gemin4
					Gosr2
					Gsk3A
					H2Afx
					Hdgf
					Herpud1
					Hsp90B1
					Hspa1l
					Hspa2
					Hspa4
					Hspa4l
					Hspa5
					Hspa9
					Hspb9
					Hsph1
					Htra2
					Htra4
					Hyou1
					Iars
					Ifit1
					Igfbp1
					Il8
					Imp3
					Insig1
					Insig2
					Kdelr3
					Khsrp
					Kif5B
					Klhdc3
					Lmna
					Loc730136
					Lsm1
					Lsm4
					Manf
					Mapk10
					Mapk8
					Mapk9
					Mbtps1
					Mbtps2
					Mthfd2
					Nfya
					Nfyb
					Nhp2
					Nolc1
					Nop14
					Nop56
					Nploc4
					Npm1
					Nucb1
					Obfc2A
					Os9
					Paip1
					Parn
					Pdia3
					Pdia5
					Pdia6
					Pfdn2
					Pfdn5
					Pop4
					Ppia
					Ppp1r15b
					Ppp2R5B
					Preb
					Prkcsh
					Psat1
					Rnf139
					Rnf5
					Rpn1
					Rps14
					Rrp9
					Scap
					Sdad1
					Sec11A
					Sec31A
					Sec62
					Sec63
					Sel1l
					Sels
					Serp1
					Shc1
					Sil1
					Skiv2L2
					Slc1A4
					Slc30A5
					Slc7A5
					Spcs1
					Spcs3
					Srebf1
					Srebf2
					Srpr
					Srprb
					Ssr1
					Stc2
					Sult1A3
					Sult1A4
					Syvn1
					Tars
					Tatdn2
					Tcp1
					Tln1
					Tor1a
					Tpp1
					Tspyl2
					Ttc37
					Tubb2A
					Ube2g2
					Ube2j2
					Ubxn4
					Ufd1l
					Uggt1
					Uggt2
					Usp14
					Vapb
					Vcp
					Vegfa
					Vimp
					Wfs1
					Wipi1
					Xbp1
					Xpot
					Yif1A
					Ywhaz
					Zbtb17
					Adck3
					Akt1
					Atf6
					Bag1
					Bag2
					Bag3
					Bag4
					Bag5
					Ccs
					Cct2
					Cct3
					Cct4
					Cct5
					Cct6a
					Cct6b
					Cct7
					Crnn
					Cryaa
					Cryab
					Dnaja1
					Dnaja2
					Dnaja3
					Dnaja4
					Dnajb1
					Dnajb11
					Dnajb12
					Dnajb13
					Dnajb14
					Dnajb2
					Dnajb4
					Dnajb5
					Dnajb6
					Dnajb7
					Dnajb8
					Dnajb9
					Dnajc1
					Dnajc10
					Dnajc11
					Dnajc12
					Dnajc13
					Dnajc14
					Dnajc15
					Dnajc16
					Dnajc17
					Dnajc18
					Dnajc19
					Dnajc21
					Dnajc3
					Dnajc4
					Dnajc5
					Dnajc5b
					Dnajc5g
					Dnajc6
					Dnajc7
					Dnajc8
					Dnajc9
					Eif2B1
					Eif2B2
					Eif2B3
					Eif2B4
					Eif2B5
					Gclc
					Hsf1
					Hsf2
					Hsf4
					Hsp90aa1
					Hsp90ab1
					Hsp90b1
					Hspa14
					Hspa1a
					Hspa1b
					Hspa1l
					Hspa2
					Hspa4
					Hspa4l
					Hspa5
					Hspa8
					Hspa9
					Hspb1
					Hspb2
					Hspb3
					Hspb6
					Hspb7
					Hspb8
					Hspd1
					Hspe1
					Hsph1
					Pfdn1
					Pfdn2
					Serpinh1
					Sil1
					Sod1
					Tcp1
					Tor1a
					Alb
					Als2
					Aox1
					Apc
					Apoe
					Atr
					Cat
					Ccl5
					Ccs
					Cp
					Ctsb
					Cyba
					Cygb
					Dnm2
					Duox1
					Ehd2
					Epx
					Ercc2
					Ercc6
					Fancc
					Fmo2
					Fth1
					Gclc
					Gclm
					Glrx
					Glrx2
					Glrx3
					Glrx5
					Gpx1
					Gpx2
					Gpx3
					Gpx4
					Gpx5
					Gpx6
					Gpx7
					Gpx8
					Gsr
					Gss
					Gstk1
					Gstp1
					Hmox1
					Hspa1a
					Idh1
					Ift172
					Il19
					Il22
					Krt1
					Lpo
					Mb
					Mpo
					Msra
					Mt1
					Mt2
					Ncf1
					Ncf2
					Ngb
					Nos2
					Nox1
					Nox4
					Noxa1
					Noxo1
					Nqo1
					Nxnl1
					Park7
					Pdia6
					Prdx1
					Prdx2
					Prdx3
					Prdx4
					Prdx5
					Prdx6
					Prnp
					Psmb5
					Ptgs1
					Ptgs2
					Rag2
					Recql4
					Scd1
					Sepp1
					Serpinb1b
					Sesn1
					Sesn2
					Sesn3
					Slc38a1
					Sod1
					Sod2
					Sod3
					Srxn1
					Txn1
					Txn2
					Txndc11
					Txndc12
					Txndc15
					Txndc16
					Txndc17
					Txndc2
					Txndc3
					Txndc5
					Txndc6
					Txndc8
					Txndc9
					Txnip
					Txnl1
					Txnl4a
					Txnl4b
					Txnrd1
					Txnrd2
					Txnrd3
					Ucp1
					Ucp2
					Ucp3
					Vim
					Xpa
					Aak1
					Abcc5
					Abcg2
					Acta1
					Acta2
					Actb
					Actbl2
					Actc1
					Actg1
					Actg2
					Ahr
					Aig1
					Akap8
					Akap9
					Ambra1
					Antxr1
					Apc
					Arf1
					Arf6
					Arhgap17
					Arhgef5
					Armc4
					Arnt
					Arsa
					Arsb
					Arsg
					Arsj
					Atf4
					Atf6
					Atg10
					Atg12
					Atg13
					Atg14
					Atg16l1
					Atg16l2
					Atg2a
					Atg2b
					Atg3
					Atg4a
					Atg4b
					Atg4c
					Atg4d
					Atg5
					Atg7
					Atg9a
					Atg9b
					Atic
					Atm
					Atp7b
					Atr
					Atxn2l
					Atxn7
					Azi1
					Bad
					Bag1
					Bag3
					Bak1
					Bax
					Bcas3
					Bcl2
					Bcl2l1
					Bcl2l10
					Bcl2l2
					Bdkrb1
					Becn1
					Bid
					Birc5
					Birc6
					Bmp7
					Bnip1
					Bnip3
					Bnip3l
					Bok
					Brsk1
					Brsk2
					Calcoco1
					Calcoco2
					Camk1
					Camk1d
					Camk1g
					Camk2a
					Camk2b
					Camk2d
					Camk2g
					Camkk2
					Canx
					Capn1
					Capn10
					Capn2
					Capns1
					Casp1
					Casp3
					Casp4
					Casp8
					Casr
					Cbs
					Ccdc21
					Ccdc88a
					Ccdc88c
					Ccl2
					Ccr2
					Cd163
					Cd46
					Cdc42bpa
					Cdc42bpb
					Cdc37
					Cdc73
					Cdkl1
					Cdkl2
					Cdkn1a
					Cdkn1b
					Cdkn2a
					Cebpb
					Cep120
					Cflar
					Cgn
					Cgnl1
					Chd9
					Chmp2b
					Chmp4b
					Cic
					Cit
					Cited2
					Clcn3
					Clip1
					Cln3
					Cln8
					Clstn1
					Clta
					Cnnm1
					Cnnm2
					Cnnm4
					Crebbp
					Crocc
					Crx
					Cryaa
					Ctsa
					Ctsb
					Ctsd
					Ctsl
					Cttnbp2
					Cttnbp2nl
					Cux1
					Cx3cl1
					Cxcr4
					Cygb
					Dapk1
					Dapk2
					Dapk3
					Dclk1
					Dclk2
					Dclk3
					Dctn1
					Ddit3
					Ddit4
					Dhdds
					Dlc1
					Dlg1
					Dlg2
					Dlg3
					Dlg4
					Dnajb1
					Dnajb9
					Dram1
					Dram2
					Dsp
					Dspp
					Edem1
					Eea1
					Eef2
					Eef2k
					Egfr
					Egr1
					Ehd1
					Eif2ak2
					Eif2ak3
					Eif2s1
					Eif4ebp1
					Eif4g1
					Emr1
					Epor
					Eps15
					Eps15l1
					Erbb2
					Ern1
					Ero1l
					Ezr
					F11
					Fadd
					Fam48a
					Fas
					Fbxw7
					Fgd4
					Fgd5
					Fgd6
					Fgfr1
					Fkbp1a
					Fkbp1b
					Flg
					Flg2
					Fmn1
					Fmn2
					Fndc1
					Fos
					Fosb
					Foxo1
					Foxo3
					Fyco1
					Gaa
					Gabarap
					Gabarapl1
					Gabarapl2
					Gad2
					Gcn1l1
					Git2
					Glb1
					Glipr2
					Gnai3
					Gnb2l1
					Golga1
					Gopc
					Gramd2
					Grid1
					Grid2
					Grip1
					Grip2
					Gypc
					Harbi1
					Hdac1
					Hdac6
					Herc2
					Hgs
					Hif1a
					Hip1
					Hmmr
					Homer1
					Homer2
					Hook1
					Hsf4
					Hsp90ab1
					Hspa5
					Hspa8
					Hspb8
					Htr1a
					Htr3a
					Ifng
					Igf2r
					Ikbkb
					Ikbke
					Il12rb2
					Il18bp
					Il18r1
					Il1rap
					Il24
					Inadl
					Irgm1
					Irgm2
					Irs2
					Itga3
					Itga6
					Itgb1
					Itgb4
					Itpr1
					Itsn1
					Iws1
					Jun
					Katnb1
					Kif15
					Kif16b
					Kif21a
					Kif21b
					Kif5a
					Kif5b
					Kif5c
					Klhl24
					Kpna1
					Kpna2
					Kpna3
					Kpna4
					Kpna6
					Kpna7
					Krt10
					Krt5
					Krt76
					Lama1
					Lama2
					Lamp1
					Lamp2
					Lats1
					Leo1
					Letm1
					Lgals12
					Lgals3
					Lin7a
					Lin7b
					Lin7c
					Llgl1
					Lnx1
					Lrrc45
					M6pr
					Madcam1
					Map1lc3a
					Map1lc3b
					Map2k7
					Mapk1
					Mapk15
					Mapk3
					Mapk8
					Mapk8ip1
					Mapk9
					Mark1
					Mark2
					Mark3
					Mark4
					Mbtps2
					Mcl1
					Melk
					Mib1
					Mib2
					Mll2
					Mlst8
					Mmab
					Mocs3
					Mpdz
					Mpp2
					Mpp3
					Msx2
					Mtmr14
					Mtmr3
					Mtmr4
					Mtor
					Muc1
					Myc
					Myd88
					Myh1
					Myh10
					Myh11
					Myh13
					Myh15
					Myh2
					Myh3
					Myh4
					Myh6
					Myh7
					Myh7b
					Myh8
					Myh9
					Myo18a
					Myo5c
					Myoc
					Naca
					Naf1
					Nampt
					Nbr1
					Nckap1
					Ncoa2
					Ncor1
					Nfe2l2
					Nfkb1
					Ninl
					Nkx2-3
					Nle1
					Nlrc4
					Notch3
					Npc1
					Nphp4
					Nrg1
					Nrg2
					Nrg3
					Nrp1
					Nuak1
					Nuak2
					Nucb2
					Odam
					Ooep
					Osgep
					Osgepl1
					P4hb
					Pafah1b1
					Park2
					Parp1
					Pclo
					Pde4dip
					Pdzrn3
					Pea15a
					Pebp1
					Pelp1
					Pex14
					Pex3
					Phkg1
					Phldb2
					Pik3c2a
					Pik3c2b
					Pik3c2g
					Pik3c3
					Pik3ca
					Pik3cb
					Pik3cd
					Pik3cg
					Pik3r4
					Pikfyve
					Pink1
					Pip4k2c
					Pkd1l3
					Pklr
					Pkm2
					Plcxd2
					Plekhf2
					Plk3
					Plk4
					Plp1
					Pnck
					Poc1a
					Poc1b
					Podxl
					Polr2a
					Ppp1r15a
					Praf2
					Prkaa1
					Prkaa2
					Prkab1
					Prkar1a
					Prkcd
					Prkcq
					Prkcsh
					Prkd1
					Prkdc
					Pten
					Ptk6
					Rab1
					Rab11a
					Rab11b
					Rab11fip3
					Rab11fip4
					Rab17
					Rab1b
					Rab22a
					Rab24
					Rab27a
					Rab31
					Rab33b
					Rab43
					Rab5a
					Rab5b
					Rab5c
					Rab7
					Rac1
					Raf1
					Rapgef3
					Rb1
					Rb1cc1
					Reep6
					Rela
					Rere
					Rgs16
					Rgs19
					Rgs2
					Rhcg
					Rheb
					Ring1
					Rock1
					Rock2
					Rpgrip1l
					Rps6kb1
					Rptor
					Rraga
					Rtbdn
					Rufy1
					Rufy2
					Sar1a
					Serpina1a
					Serpina1c
					Serpinf1
					Sesn1
					Sesn2
					Sesn3
					Setd5
					Sh3gl1
					Sh3gl2
					Sh3gl3
					Sh3glb1
					Sh3glb2
					Sik1
					Sik2
					Sik3
					Sirt1
					Sirt2
					Slc11a1
					Slc12a4
					Slc16a5
					Slc2a1
					Slc2a2
					Slc2a3
					Slc2a4
					Slc2a5
					Slc2a7
					Slc2a8
					Slc2a9
					Slc6a14
					Slc7a5
					Smc4
					Smcr7
					Smg1
					Snrk
					Snrnp40
					Snta1
					Sntb1
					Sntb2
					Sntg1
					Sntg2
					Snx1
					Snx18
					Snx2
					Snx3
					Snx30
					Snx32
					Snx33
					Snx4
					Snx5
					Snx6
					Snx7
					Sod1
					Spag16
					Sphk1
					Spns1
					Spr
					Sqstm1
					Srrm1
					Sspo
					St13
					Stk11
					Stk33
					Stk36
					Sulf2
					Swap70
					Syn1
					Syn2
					Syne2
					Tacr2
					Taf1
					Tas1r2
					Tax1bp1
					Tbk1
					Tfip11
					Tirap
					Tlr1
					Tlr2
					Tlr4
					Tlr6
					Tlr7
					Tm9sf1
					Tmem150a
					Tmem150b
					Tmem150c
					Tmem49
					Tmem74
					Tmf1
					Tnc
					Tnfsf10
					Tnp2
					Tor1a
					Tpr
					Trappc4
					Trp53
					Trp53inp2
					Trp63
					Trp73
					Trrap
					Tsc1
					Tsc2
					Tusc1
					Txnip
					Uaca
					Uba1
					Uba2
					Uba3
					Uba6
					Ugt1a10
					Ugt1a6a
					Ugt1a6b
					Ugt2a1
					Ugt2a3
					Ugt2b1
					Ugt2b34
					Ugt2b35
					Ugt2b36
					Ugt2b37
					Ugt2b38
					Ugt2b5
					Ugt3a2
					Ugt8a
					Ulk1
					Ulk2
					Ulk3
					Ulk4
					Uox
					Uso1
					Usp10
					Uvrag
					Vamp3
					Vamp7
					Vegfa
					Vps13a
					Vps13c
					Vps13d
					Wdfy2
					Wdfy3
					Wdr3
					Wdr38
					Wdr45
					Wdr45l
					Wdr47
					Wdr5
					Wdr5b
					Wdr69
					Wipi1
					Wipi2
					Zbtb1
					Zfyve1
					Zfyve16
					Zfyve28
					Zzef1
