# Supplementary material for: Sestrin prevents atrophy of disused and aging muscles by integrating anabolic and catabolic signals
Source: Nat Commun. 2020 Jan 13;11:189. doi: 10.1038/s41467-019-13832-9 (PMC6955241; doi:10.1038/s41467-019-13832-9)
Supplement: Supplementary file 6 — Source Data File [file 41467_2019_13832_MOESM6_ESM.xlsx]

## Sheet: Fig. 1b
		Sesn1 mRNA relative levels				Sesn1 protein levels (normalized to tubulin)					Western Blot
		Basal	3d Imm	10d Imm		Basal	10d Imm
		1.0918	0.5704	0.5344		0.6924	0.499
		0.9159	0.5748	0.7628		1.071	0.4976
		1.2815	0.6512	0.4032		0.7741	0.22
		0.7637	0.7093	0.4939		0.8784	0.8583
		1.0218		0.6952		1.4142	0.5702
	mean:	1.01494	0.626425	0.5779		0.96602	0.52902
	Each value correspond to one mouse
								Ab anti Tubulin

## Sheet: Fig. 1c
		TA weights			TA CSA (µm2)
								Each value correspond to one mouse
		Sesn1WT basal	Sesn1WT Imm		Sesn1WT basal	Sesn1WT Imm
		61	47		2712.54	2384.76
		54.4	56		2497.71	2319.16
		50	42		2609.45	1945.32
		56	54		2679.17	2288.28
		61	52			2127.23
		62	46
		54
	mean:	56.9143	49.5		2624.72	2212.95
		Sesn1SkM-Tg basal	Sesn1SkM-Tg Imm		Sesn1SkM-Tg basal	Sesn1SkM-Tg Imm
		53	49		2157.23	2163.2
		51.5	52		2204.53	2262.8
		50	46		2172.22	2057.42
		53.5	51		2474.22	1999.79
		50	48
			44
	mean:	51.6	48.3333		2252.05	2120.8

## Sheet: Fig. 1d
	Curves force-frequency EDL
		Sesn1WT basal									Sesn1WT Imm						Max specific force (mN / mm2)
		Absolute force (mN)									Absolute force (mN)
	Frequency (Hz)	Mice 1	Mice 2	Mice 3	Mice 4	Mice 5	Mice 6	Mice 7		Frequency (Hz)	Mice 1	Mice 2	Mice 3	Mice 4			Sesn1WT basal	Sesn1WT Imm
	1	81.9	47.1	75.6	47.1	75.5	76.2	76.1		1	60.6	48.6	48	57.1			273.6	185.5
	5	83.9	47.8	76.7	49	77.9	77.2	77.4		5	64.3	49.3	49.9	59.4			244.4	153.8
	10	85.7	48.8	77.9	51.1	80.7	78	78.9		10	72.7	49.8	51.5	62.9			204.8	187.2
	20	102	51.1	87.6	55.7	105.2	95.4	94.9		20	120.8	59.6	59.8	84.8			192.1	179.5
	40	192.3	100.8	163.5	112.7	181.9	194.7	182.8		40	169.1	107.2	110	151.4			256.1
	60	233.6	143.9	213.2	165.1	205	226.7	203.4		60	180.4	129.5	142.7	166.7			220.6
	80	271.2	232.8	236.3	195.5	192.4	256.5	231.8		80	192.4	115	131	160.6
	100	279.7	250.8	220.1	188.2	175	217.7	232.1		100	191.7	90.1	127.3	145		mean:	231.933	176.5
	120	274.2	253.6	191.4	182.6	161.1	215.8	224.6		120	183.1	76.8	104.4	126.9
	150	223.1	243.8	155	175.1	146.4	209.3	214.7		150	169.1	67.6	79.1	107.9
		Sesn1SkM-Tg basal									Sesn1SkM-Tg Imm
		Absolute force (mN)									Absolute force (mN)
	Frequency (Hz)	Mice 1	Mice 2	Mice 3	Mice 4	Mice 5	Mice 6	Mice 7		Frequency (Hz)	Mice 1	Mice 2	Mice 3	Mice 4			Sesn1SkM-Tg basal	Sesn1SkM-Tg Imm
	1	60.4	55.5	65.3	40.7	71	64.8	50.4		1	70.1	48.4	47.5	48.3			177.1	213.3
	5	63.3	57.6	66.2	41.1	73.1	66.7	50.8		5	72.1	50.7	50	51.4			221.94	173.7
	10	85.3	60.3	67.2	41.1	75.5	69	51.9		10	73.2	55.6	52.9	54.3			248.72	178.7
	20	107.8	78	73.5	47.1	90.7	89.1	67.7		20	88	77.8	66.9	70.1			145.87	213.7
	40	206	162.1	128.7	104.5	157.8	176.5	135.4		40	160.1	147.1	139.8	108.4			241.5
	60	257	219.2	170.2	141.6	215.1	216.1	166.5		60	195.5	183	149.1	143.6			227.2
	80	254.5	243.7	175.7	153.6	245.4	223.1	137.3		80	183.8	207.4	160.1	156.9
	100	251.9	235.3	164.3	149.3	232.5	225.9	141.1		100	175.7	213.8	158.1	154.6			210.388	194.85
	120	233	220	152	143.9	222.9	217.7	139		120	148.9	213.1	152.9	144.6
	150	216.5	184.6	140.6	141.3	211.6	207.9	135.3		150	129.5	199	146.5	134.9

## Sheet: Fig. 1e
		TA weights			TA CSA (µm2)
								Each value correspond to one mouse
		Sesn2WT basal	Sesn2WT Imm		Sesn2WT basal	Sesn2WT Imm
		51	38		2409.78	1654.31
		62	39.1		2880.02	1820.46
		43	39.6		2835.85	1787.43
		49.5	37		2488.3	1683.31
		51	41
		53.5	43
		55.5
	mean:	52.2143	39.6167		2653.49	1736.38
		Sesn2SkM-Tg basal	Sesn2SkM-Tg Imm		Sesn2SkM-Tg basal	Sesn2SkM-Tg Imm
		48.5	45		2361.03	1955.33
		44	46		1983.57	2190.46
		51	45		2317.26	2031.51
		53.5	47		2011.5	1842.76
		51
	mean:	49.6	45.75		2168.34	2005.02

## Sheet: Fig. 1f
	Curves force-frequency EDL
		Sesn2WT basal									Sesn2WT Imm							Max specific force (mN / mm2)
		Absolute force (mN)									Absolute force (mN)
	Frequency (Hz)	Mice 1	Mice 2	Mice 3	Mice 4	Mice 5	Mice 6			Frequency (Hz)	Mice 1	Mice 2	Mice 3	Mice 4	Mice 5			Sesn2WT basal	Sesn2WT Imm
	1	65.3034	52.0222	70.0711	57.325	57.8115	72.0009			1	56.34	53.8709	37.0707	61.9143	49.1681			270.241	230.867
	5	67.5413	53.6277	71.6603	59.4169	58.3629	73.0387			5	58.05	54.7304	38.514	63.471	50.4168			242.649	179.204
	10	74.8063	56.0926	77.028	65.3359	61.071	73.3306			10	59.76	56.8872	41.5302	67.6548	53.5466			250.733	172.87
	20	113.953	76.3631	106.023	94.6714	94.4282	90.3741			20	76.56	72.0008	60.0007	96.812	82.428			272.1	192.017
	40	184.235	143.029	182.889	181.64	170.613	169.494			40	143.92	124.218	110.272	142.964	142.834			245.629	215.828
	60	227.566	182.905	225.603	217.706	205.398	212.225			60	172.59	151.153	141.602	175.932	163.997			231.668
	80	256.058	199.041	256.253	227.079	215.663	220.317			80	188.76	140.451	159.57	185.954	168.018
	100	264.75	201.7	238.706	225.684	218.517	213.165			100	188.69	139.721	168.521	187.186	179.857		mean:	252.17	198.157
	150	255.831	193.965	225.311	211.9	205.511	206.176			150	177.72	132.407	165.975	178.527	176.305
	200	249.798	182.565	207.587	190.154	198.003	188.208			200	159.67	121.785	160.672	165.359	173.224
		Sesn2SkM-Tg basal
		Absolute force (mN)									Absolute force (mN)
	Frequency (Hz)	Mice 1	Mice 2	Mice 3	Mice 4	Mice 5				Frequency (Hz)	Mice 1	Mice 2	Mice 3					Sesn2SkM-Tg basal	Sesn2SkM-Tg Imm
	1	56.9845	67.0224	45.2925	52.5736	52.1519				1	54.42	49.7195	41.3356					204.995	242.793
	5	57.698	66.8927	47.0114	53.8871	52.3628				5	56.68	51.0817	42.2437					214.291	194.895
	10	62.4007	77.9361	55.0061	58.2332	58.9142				10	63.47	57.3088	44.7735					248.652	182.421
	20	88.5092	153.294	97.6067	80.0118	85.347				20	96.07	101.709	63.617					239.645
	40	162.278	201.165	151.607	160.818	143.953				40	150.93	154.445	109.282
	60	196.495	212.63	182.986	205.754					60	178.36	179.273	130.899
	80	186.149	214.836	201.781	208.381					80	193.66	193.057	163.105
	100	183.051	202.722	206.873						100	200.42	176.532	180.7				mean:	226.896	206.703
	150	171.262	200.289	190.673						150	195.21	173.256	176.143
	200	150.148	188.824	185.37						200	149.09	166.737	158.808

## Sheet: Fig. 1g
		TA CSA (µm2)				Maximium force (mN)				Specific force (mN/mm2)
		Basal	Immobilization			Basal	Immobilization			Basal	Immobilization
		AAV-Control	AAV-Control	AAV-Sesn1		AAV-Control	AAV-Control	AAV-Sesn1		AAV-Control	AAV-Control	AAV-Sesn1
		2897.21	2102.52	2210.76		256.91	144.78	136.63		97.85	75.42	78.53
		2420.83	1649.6	2474.81		208.83	174.25	261.32		97.47	95.61	150.22
		2430.2	1992.11	2278.4		261.22	104.71	214.56		117.29	50.12	122.87
		2791.42	2438.75	2616.6		262.27	177.85	144.11		131.39	96.45	81.74
			1971.32	2298.7		313.77	170.07	143.72		144.92	103.46	76.38
			1809.51			270.8	180.45	172.37		138.1	104.91	100.49
						252.25	144.35	273.77		125.49	71.81	162.45
						240.47	212.21	286.78		117.01	133.62	168.43
								315.96				181
	mean:	2634.91	1993.97	2375.85		258.315	163.584	216.58		121.787	85.3971	117.207
	Each value correspond to one mouse

## Sheet: Fig. 1h
		TA CSA (µm2)				Maximium force (mN)				Specific force (mN/mm2)				Each value correspond to one mouse
		Basal	Immobilization			Basal	Immobilization			Basal	Immobilization
		AAV-Control	AAV-Control	AAV-Sesn2		AAV-Control	AAV-Control	AAV-Sesn2		AAV-Control	AAV-Control	AAV-Sesn2
		3132.42	1874.9	2262.61		198.651	103.834	156.278		184.249	130.824	169.567
		2947.4	1615.69	2121.56		224.841	99.5526	136.948		190.081	161.427	169.124
		2820.06	1440.37	2194.16		243.085	131.077	202.316		237.327	98.9304	203.498
			2034.24	2343.79		176.013		227.436		167.273	157.293	251.564
	mean:	2966.62	1741.3	2230.53		210.648	111.488	180.744		194.733	137.118	198.438

## Sheet: Fig. 2a
		TA CSA (µm2)					Each value correspond to one mouse
		WT basal	WT Imm	Sesn1KO basal	Sesn1KO Imm
		2679.17	2127.23	2398.31	1727.09
		2413.02	2558.57	2367.22	1957.96
		2825.22	2311.06	2615.94	1643.85
		2564.64	1953.75	2408.04	1984.05
	mean:	2620.51	2237.65	2447.38	1828.24

## Sheet: Fig. 2b
		TA weights					Each value correspond to one mouse
		WT basal	WT Imm	Sesn1KO basal	Sesn1KO Imm
		56	46	53	43
		56	54	51	44
		59	45	52	41
		58	52	47
		59	46	46
		54		51
		48		47
	mean:	55.7143	48.6	49.5714	42.6667

## Sheet: Fig. 2c
		EDL muscles
													Each value correspond to one mouse
		Maximum force (mN)						Max specific force (mN / mm2)
		WT basal	WT Imm	Sesn1KO basal	Sesn1KO Imm			WT basal	WT Imm	Sesn1KO basal	Sesn1KO Imm
		266.89	155.532	233.614	141.018			195.11	189.19	190.55	194.32
		192.78	188.37	234.539	133.072			172.59	157.51	193.67	163.73
		204.2	131.45	243.425	123.715			174.83	179.204	224.36	168.79
		182.65	188.69	260.031				176.01	172.87	275.63
		251.826	139.721	214.43				227.87	192.017	206.13
		243.847	187.186					225.94		219.96
		226.057	179.857					225.73
	mean:	224.036	167.258	237.208	132.602			199.726	178.158	218.383	175.613
	Curves force-frequency EDL
		WT basal									WT Imm
		Absolute force (mN)									Absolute force (mN)
	Frequency (Hz)	Mice 1	Mice 2	Mice 3	Mice 4	Mice 5	Mice 6	Mice 7		Frequency (Hz)	Mice 1	Mice 2	Mice 3	Mice 4	Mice 5	Mice 6	Mice 7
	1	64.85	48.55	67.53	59.89	60.6332	61.4601	60.2278		1	40.1194	58.4115	56.34	53.8709	37.0707	61.9143	49.1681
	5	65.34	49.54	67.43	61.25	61.9791	61.7845	60.5196		5	40.0059	59.644	58.05	54.7304	38.514	63.471	50.4168
	10	69.8	51.91	69.49	65.84	62.7413	62.3845	63.1142		10	40.7194	66.5683	59.76	56.8872	41.5302	67.6548	53.5466
	20	98.5	66.34	93.96	101.5	70.8333	71.0441	83.3037		20	56.6925	104.401	76.56	72.0008	60.0007	96.812	82.428
	40	178.64	156.94	179.42	177.96	170.759	164.97	168.294		40	120.277	161.126	143.92	124.218	110.272	142.964	142.834
	60	221.97	189.47	215.91	184.95	218.241	223.965	211.381		60	145.624	184.64	172.59	151.153	141.602	175.932	163.997
	80	250.3	195.21	208.82	189.98	246.117	237.814	228.749		80	155.305	181.316	188.76	140.451	159.57	185.954	168.018
	100	266.89	192.78	204.2	182.65	251.826	243.847	226.057		100	155.532	188.37	188.69	139.721	168.521	187.186	179.857
	150	272	182.76	192.29	170.03	248.874	248.858	210.927		150	148.364	177.246	177.72	132.407	165.975	178.527	176.305
	200	252.56	170.53	160.02	148.98	230.128	233.906	198.359		200	142.542	172.77	159.67	121.785	160.672	165.359	173.224
		Sesn1KO basal									Sesn1KO Imm
		Absolute force (mN)									Absolute force (mN)
	Frequency (Hz)	Mice 1	Mice 2	Mice 3	Mice 4	Mice 5	Mice 6			Frequency (Hz)	Mice 1	Mice 2	Mice 3
	1	69.5036	42.941	45.5519	75.082	54.2439	58.4115			1	50.2222	44.8546	46.9303
	5	70.0225	44.5303	47.0924	76.1523	54.5033	58.6547			5	50.5628	45.6816	47.6439
	10	70.817	47.1411	50.9196	77.0442	54.6655	59.5466			10	52.1033	48.4547	50.1735
	20	83.8064	73.8495	73.6873	99.731	67.5738	75.0495			20	67.0549	62.3845	64.9792
	40	162.716	181.884	157.559	199.057	144.164	146.467			40	126.456	117.585	107.109
	60	210.117	221.874	209.646	241.56	191.565	189.084			60	153.424	147.569	130.315
	80	230.095	234.652	235.09	257.68	205.089	200.662			80	161.143	133.396	132.829
	100	233.614	234.539	243.425	260.031	205.803	214.43			100	141.018	133.072	123.715
	150	231.279	227.241	236.728	244.544	202.981	212.825			150	132.926	102.277	126.277
	200	206.954	220.122	228.749	228.506	191.143	193.3			200	122.937	90.3903	109.526

[truncated: 62 more sheets: Fig. 2d, Fig. 3c, Fig. 3d, Fig. 3e, Fig. 3f, Fig. 3g, Fig. 3h, Fig. 4b, Fig. 4c, Fig. 4d, Fig. 4e, Fig. 4f, Fig. 4g, Fig. 4h, Fig. 4i, Fig. 5a, Fig. 5b, Fig. 5c, Fig. 5d, Fig. 5e …]
